# Supplementary material for: STRIKER: a spectral metadata repairing tool for expanding the comprehensiveness of spectral libraries
Source: J Cheminform. 2026 Jan 27;18:26. doi: 10.1186/s13321-026-01150-4 (PMC12918191; doi:10.1186/s13321-026-01150-4)
Supplement: Supplementary file 2 — Supplementary Material 2. [file 13321_2026_1150_MOESM2_ESM.xlsx]

## Sheet: Table S1
figure_adduct_found
Spectral Library	Existing	Not Existing
GNPS	99.9563	0.0437453
HMDB	51.913	48.087
MassBank	88.9733	11.0267
MoNA	94.0687	5.93131
MSDIAL	99.6504	0.349565

## Sheet: Table S2
figure_after_fraghub_inchikey_libraries
GNPS	MassBank	MoNA	MSDIAL
IYDKWWDUBYWQGF-NNAZGLEUSA-N	VFMQMACUYWGDOJ-AWEZNQCLSA-N	QWGDMFLQWFTERH-UHFFFAOYSA-N	MXXWOMGUGJBKIW-YPCIICBESA-N
KNGPFNUOXXLKCN-ZNCJFREWSA-N	MBMQEIFVQACCCH-QBODLPLBSA-N	OVCDSSHSILBFBN-UHFFFAOYSA-N	DBZAKQWXICEWNW-UHFFFAOYSA-N
CGZKSPLDUIRCIO-RPCRKUJJSA-N	MXRJZFNJVFPSQN-NQRYBKARSA-N	LSQZJLSUYDQPKJ-NJBDSQKTSA-N	ASSKVPFEZFQQNQ-UHFFFAOYSA-N
USXIYWCPCGVOKF-LERJCCFDSA-N	HNMWDXUKPJZOQD-XPBDJYBLSA-N	LSQZJLSUYDQPKJ-UHFFFAOYSA-N	INCSQLZZXBPATR-UHFFFAOYSA-N
USXIYWCPCGVOKF-NOENWEJRSA-N	GJSSYQDXZLZOLR-QMHBMSAFSA-N	YMARZQAQMVYCKC-OEMFJLHTSA-N	RWZYAGGXGHYGMB-UHFFFAOYSA-N
WCNJVJCYRBJSLC-BCJYPDSRSA-N	PUMXWMGECQIOGB-SMSDQXDJSA-N	FWKQNCXZGNBPFD-UHFFFAOYSA-N	LOAUVZALPPNFOQ-UHFFFAOYSA-N
NAIKIJSSBJHCBL-VIPNTUGYSA-N	UQCSETXJXJTMKO-UMURLBKASA-N	PQHZSWZPVGHDEZ-UIQTUGNFSA-N	SEOVTRFCIGRIMH-UHFFFAOYSA-N
GWGKNTICBPKKKW-LBBUGJAGSA-N	XGCUCFKWVIWWNW-CAYGJDLQSA-N	CIWBSHSKHKDKBQ-JLAZNSOCSA-N	RYYVLZVUVIJVGH-UHFFFAOYSA-N
NAIKIJSSBJHCBL-IPUGVWFUSA-N	WPCVRWVBBXIRMA-WNWIJWBNSA-N	JZRWCGZRTZMZEH-UHFFFAOYSA-N	YAADMLWHGMUGQL-VOTSOKGWSA-N
KZVHAGNFWJIOMX-YIEYWENTSA-N	YDOTUXAWKBPQJW-NSLWYYNWSA-N	PMATZTZNYRCHOR-KMSBSJHKSA-N	QIAFMBKCNZACKA-UHFFFAOYSA-N
FFCLYSVFZQXUHI-XUVLUQBSSA-N	SUVZUTHVKIBYOH-KPZWWZAWSA-N	AXOJRQLKMVSHHZ-UHFFFAOYSA-N	WUBBRNOQWQTFEX-UHFFFAOYSA-N
KZVHAGNFWJIOMX-GDKFLGFMSA-N	IOMOQUZQAXSJJI-MOLGQSPVSA-N	LXNHXLLTXMVWPM-UHFFFAOYSA-N	RUDATBOHQWOJDD-BSWAIDMHSA-N
GRJSOZDXIUZXEW-PFTKNCRBSA-N	GYSCAQFHASJXRS-FFCOJMSVSA-N	XXWCODXIQWIHQN-UHFFFAOYSA-N	ONJSZLXSECQROL-UHFFFAOYSA-N
UGNRFJOMRFTXSQ-ITRHSTPOSA-N	ADFIQZBYNGPCGY-HTJQZXIKSA-N	YAPQBXQYLJRXSA-UHFFFAOYSA-N	RZVAJINKPMORJF-UHFFFAOYSA-N
DEUCVOIWOGPZGS-ZNEWLNCYSA-N	MIZMDSVSLSIMSC-VYLWARHZSA-N	YBJHBAHKTGYVGT-ZKWXMUAHSA-N	KMAKOBLIOCQGJP-UHFFFAOYSA-N
UGNRFJOMRFTXSQ-DTQAZKPQSA-N	CPCRJSQNWHCGOP-ZBUYIUKQSA-N	LCTORFDMHNKUSG-XTTLPDOESA-N	ZFXYFBGIUFBOJW-UHFFFAOYSA-N
ODAZGDXFSFEAAA-SHNDDRJUSA-N	DWTTZBARDOXEAM-GXTWGEPZSA-N	CEMXHAPUFJOOSV-UHFFFAOYSA-N	YAPQBXQYLJRXSA-UHFFFAOYSA-N
XZDDLHQSVWZOPD-MYGLTJDJSA-N	SJCPVUVBUQDGKN-VXWIUBPCSA-N	GFFGJBXGBJISGV-UHFFFAOYSA-N	IIRDTKBZINWQAW-UHFFFAOYSA-N
QXWOTWUQMDHDCF-UEPNLWJJSA-N	GBDGOAVPCDIMFE-SBOZNWLOSA-N	QFOHBWFCKVYLES-UHFFFAOYSA-N	XUWHAWMETYGRKB-UHFFFAOYSA-N
LWUJNFXMOSWRGO-HXWZHSPTSA-N	AUGQEEXBDZWUJY-ZLJUKNTDSA-N	RRZXIRBKKLTSOM-XPNPUAGNSA-N	BHQCQFFYRZLCQQ-OELDTZBJSA-N
UZMVEOVJASEKLP-BYPNWZLWSA-N	QVZZPLDJERFENQ-NKTUOASPSA-N	MXXWOMGUGJBKIW-YPCIICBESA-N	PVNIIMVLHYAWGP-UHFFFAOYSA-N
ZRWKFXOGNFQPMY-SKZIAFMESA-N	QSRVMXWVVMILDI-UHFFFAOYSA-N	POJWUDADGALRAB-UHFFFAOYSA-N	YDGMGEXADBMOMJ-LURJTMIESA-N
BRWIYXLUWTZWGU-PBQPNXEGSA-N	TVZHDVCTOCZDNE-WVJYZQHISA-N	RCINICONZNJXQF-MZXODVADSA-N	HNDVDQJCIGZPNO-YFKPBYRVSA-N
LLWMPGSQZXZZAE-JZFVXYNCSA-N	XFKGEQRMYJCXFK-YTAGIEBCSA-N	XMGQYMWWDOXHJM-JTQLQIEISA-N	ODKSFYDXXFIFQN-BYPYZUCNSA-N
VCAGNEUDNVLWPT-WTPQGBEESA-N	PUZSUVGRVHEUQO-UHFFFAOYSA-N	BJNLLBUOHPVGFT-QRZIFLFXSA-N	MYYIAHXIVFADCU-QMMMGPOBSA-N
LNZVLFKJDOYTAA-VEJWXMCGSA-N	UXDPXZQHTDAXOZ-STOIETHLSA-N	HFMDLUQUEXNBOP-UHFFFAOYSA-N	STCOOQWBFONSKY-UHFFFAOYSA-N
KXUJXPZXILTXDA-JHMIWIOGSA-N	NGQXJSTYWWTPOG-VGYDOTAVSA-N	FQTIRVOROACNDP-GNAZCLTHSA-O	WJXSWCUQABXPFS-UHFFFAOYSA-N
CRQZWNMPCIFJKX-AMXJBSLBSA-N	OUMWCYMRLMEZJH-VOXRAUTJSA-N	HZOTZTANVBDFOF-PBCQUBLHSA-N	RWQNBRDOKXIBIV-UHFFFAOYSA-N
ZSYPDXOLYNZQGO-CSWQYCJFSA-N	APLKWZASYUZSBL-XPCCGILXSA-N	PPZMYIBUHIPZOS-UHFFFAOYSA-N	ZYVXHFWBYUDDBM-UHFFFAOYSA-N
QURRTAYEASAREY-OOVPVTRWSA-N	TWHBYJSVDCWICV-BHZTXFQCSA-N	NWQISSNHRDDWRM-UHFFFAOYSA-N	GHOKWGTUZJEAQD-UHFFFAOYSA-N
YQLQWGVOWKPLFR-SFLKYZCSSA-N	UJYGDMFEEDNVBF-OGGGUQDZSA-N	NSYSSMYQPLSPOD-UHFFFAOYSA-N	YSAUAVHXTIETRK-AATRIKPKSA-N
AHDUXXXZGSWYHF-IXGGKXOYSA-N	ZRTGPZGAMCJZNA-CRDDFVEESA-N	AMTSLHRSERHBCF-IBQNZTRDSA-N	ODHCTXKNWHHXJC-VKHMYHEASA-N
JSPPQWVTDRBUIB-VGPDEBLWSA-N	XXAVUHHKDMGGBR-UHFFFAOYSA-N	PZYZNVLXKYMURF-UHFFFAOYSA-N	ISAKRJDGNUQOIC-UHFFFAOYSA-N
OHBCWVJHZZYAHJ-QODGRZNGSA-N	GTONGKBINDTWOM-QXMOYCCXSA-N	OJOBTAOGJIWAGB-UHFFFAOYSA-N	GMSNIKWWOQHZGF-UHFFFAOYSA-N
NHKCCADZVLTPPO-UHFFFAOYSA-N	LRXYHMMJJCTUMY-GWXUGYLUSA-N	FEIQOMCWGDNMHM-KBXRYBNXSA-N	MVOYJPOZRLFTCP-UHFFFAOYSA-N
JPTGQNMDWMSVSF-DUENCVSESA-N	KRQRRZFXHYYNSO-MTSZKFMLSA-N	YGPSJZOEDVAXAB-UHFFFAOYSA-N	DFPAKSUCGFBDDF-UHFFFAOYSA-N
VJSNPXXBMRWPEJ-CEDBRAGKSA-N	BGHDUTQZGWOQIA-VQSKNWBGSA-N	BPYKTIZUTYGOLE-IFADSCNNSA-N	HCZHHEIFKROPDY-UHFFFAOYSA-N
SATIISJKSAELDC-UHFFFAOYSA-N	NJGWOFRZMQRKHT-WGVNQGGSSA-N	RAFGELQLHMBRHD-IFNPSABLSA-N	OIPILFWXSMYKGL-UHFFFAOYSA-N
PHKOJKSYBBXXED-OCENJLCRSA-N	CEIZFXOZIQNICU-XNCJUZBTSA-N	WVMBPWMAQDVZCM-UHFFFAOYSA-N	RFDAIACWWDREDC-FRVQLJSFSA-N
HEWGADDUUGVTPF-CVZHIFNESA-N	HEFIYUQVAZFDEE-NASJTFDLSA-N	RHGKLRLOHDJJDR-BYPYZUCNSA-N	OTCCIMWXFLJLIA-BYPYZUCNSA-N
GRVRRAOIXXYICO-XVBWCICRSA-N	HWSQVPGTQUYLEQ-CCBHEJLASA-N	YECHEDVCXXVLIY-UHFFFAOYSA-N	GGOZGYRTNQBSSA-UHFFFAOYSA-N
LZACOZXZESEOFK-CVZHIFNESA-N	LCSDQFNUYFTXMT-UHFFFAOYSA-N	IOSXSVZRTUWBHC-LBTVDEKVSA-N	BPSNETAIJADFTO-UHFFFAOYSA-N
OFDNQWIFNXBECV-VFSYNPLYSA-N	CBGDIJWINPWWJW-IYSWYEEDSA-N	AIFRHYZBTHREPW-UHFFFAOYSA-N	RDHQFKQIGNGIED-UHFFFAOYSA-N
CTBBEXWJRAPJIZ-VHPBLNRZSA-N	JSKXQQKSUOVSKS-UHFFFAOYSA-N	CVXGFPPAIUELDV-UHFFFAOYSA-N	WBWWGRHZICKQGZ-HZAMXZRMSA-N
MLDFWFKDAWCBSV-RHXOOYMASA-N	SPWSUFUPTSJWNG-JJUKSXGLSA-N	DDRJAANPRJIHGJ-UHFFFAOYSA-N	LRFVTYWOQMYALW-UHFFFAOYSA-N
JXOFEBNJOOEXJY-NLKHYCKVSA-N	OWUREPXBPJFMOK-CIRFPNLUSA-N	WZNJWVWKTVETCG-UHFFFAOYSA-N	DRTQHJPVMGBUCF-XVFCMESISA-N
AVVUVGNOUBNZKQ-QIXKQXDESA-N	IDGRYIRJIFKTAN-HTJQZXIKSA-N	XIWMRKFKSRYSIJ-GYKMGIIDSA-N	FDGQSTZJBFJUBT-UHFFFAOYSA-N
BTVYFIMKUHNOBZ-ODRIEIDWSA-N	ALVTZOKFXMRGEB-AAEUAGOBSA-N	GTDIWCITYRGAKM-OBRHJWQCSA-N	XTFQIRIHLGODFV-NSHDSACASA-N
MNBBBIJBVPWYSD-AIIVTHQSSA-N	QFKRKMXPKBHGGO-OYWHZMLYSA-N	PSFDQSOCUJVVGF-UHFFFAOYSA-N	AOHCBEAZXHZMOR-ZDUSSCGKSA-N
HKSZLNNOFSGOKW-UHFFFAOYSA-N	SOHAVULMGIITDH-ZXPSTKSJSA-N	QANMHLXAZMSUEX-UHFFFAOYSA-N	UGQMRVRMYYASKQ-KQYNXXCUSA-N
ORRFIXSGNXBETO-WQNYIDMUSA-N	HEFIYUQVAZFDEE-MKTPKCENSA-N	DRLFMBDRBRZALE-UHFFFAOYSA-N	RXHVPPWXTMHWGY-UHFFFAOYSA-N
HQPIKMNKCMXJQC-ONEGZZNKSA-N	NKCFJIIVGLENIK-NOCMYWHHSA-N	GTZCVFVGUGFEME-IWQZZHSRSA-N	REWYJJRDEOKNBQ-UHFFFAOYSA-N
MNASOWORUXKEPP-RKVCBYGQSA-N	AJLFOPYRIVGYMJ-INTXDZFKSA-N	JOZKFWLRHCDGJA-UHFFFAOYSA-N	MKWKNSIESPFAQN-UHFFFAOYSA-N
LMOADMWPBSXHHB-PGFTWLJKSA-N	LINOMUASTDIRTM-QGRHZQQGSA-N	PENSQRMNZZWMGV-UHFFFAOYSA-N	CDLVFVFTRQPQFU-UHFFFAOYSA-N
WRIPSIKIDAUKBP-MDWZMJQESA-N	HHLNXXASUKFCCX-FUNOPTADSA-N	MTXSIJUGVMTTMU-UHFFFAOYSA-N	HLERILKGMXJNBU-UHFFFAOYSA-N
GKWSTXDESFGCFI-JCWQUROISA-N	GLWYBXPXOSKQAW-OALUTQOASA-N	VURKRJGMSKJIQX-UHFFFAOYSA-N	OVRNDRQMDRJTHS-RTRLPJTCSA-N
GMYBARKHHWBGAC-LHLJFWNOSA-N	RANGFOQREJPKIH-QZQWDYNDSA-N	PPGUUDJMTMGALC-UHFFFAOYSA-N	LEHOTFFKMJEONL-UHFFFAOYSA-N
NHLBOKNHQIEJIH-IWHCYLEESA-N	WWSYXEZEXMQWHT-WNWIJWBNSA-N	XDYGCIOWNPNVIH-ZYJPSCNZSA-N	GRFNBEZIAWKNCO-UHFFFAOYSA-N
HQEBGENSMXBRMP-GZMZQGJJSA-N	NNCYWYKIMLRIRQ-OQLLNIDSSA-N	VIMXTGUGWLAOFZ-UHFFFAOYSA-N	COLNVLDHVKWLRT-QMMMGPOBSA-N
LGNSRQOKLMYSFC-ONTIZHBOSA-N	RYFFZJHGQCKWMV-YUNKPMOVSA-N	VHVOLFRBFDOUSH-NSCUHMNNSA-N	LRQKBLKVPFOOQJ-UHFFFAOYSA-N
WNMROEVYEZDXEL-OITYILOZSA-N	VHQZIMAMLQIPDR-KLGADWMXSA-N	FDGQSTZJBFJUBT-UHFFFAOYSA-N	SXGZJKUKBWWHRA-UHFFFAOYSA-N
BKUKTJSDOUXYFL-METIAKLXSA-N	KSVKECXWDNCRTM-GOTSBHOMSA-N	FMOKUKPRJSMPOI-UHFFFAOYSA-N	POJWUDADGALRAB-UHFFFAOYSA-N
NIFSOTSGUFBSPF-CVZHIFNESA-N	ZQOKLOPATOTAEE-OVCSSCHWSA-N	JMQMNWIBUCGUDO-WHFBIAKZSA-N	JHPNVNIEXXLNTR-UHFFFAOYSA-N
QWSYKJZSJYRUSS-RGQYTZIJSA-N	NSFWWJIQIKBZMJ-PAGWOCKZSA-N	HIPIENNKVJCMAP-DTWKUNHWSA-N	OIRDTQYFTABQOQ-KQYNXXCUSA-N
LJNGIVUAMWQJIA-WDZYBAFLSA-N	SMUNNMAWNRFDPB-UWWAQUNASA-N	OMZRMXULWNMRAE-BMRADRMJSA-N	YGPSJZOEDVAXAB-QMMMGPOBSA-N
IURIYLBJXOYFRR-CFLUNQOMSA-N	PNKLMTPXERFKEN-MLXHEQMXSA-N	AKKQGFKWEDCWJK-UHFFFAOYSA-N	ROHFNLRQFUQHCH-YFKPBYRVSA-N
XCGGFKXEWPNQFS-ABXPXLQLSA-N	UVBUBMSSQKOIBE-DSLOAKGESA-N	OPUFDNZTKHPZHM-UHFFFAOYSA-N	NYHBQMYGNKIUIF-UUOKFMHZSA-N
LMAFSGDNHVBIHU-XUIWWLCJSA-N	VSMBLBOUQJNJIL-JJXSEGSLSA-N	VCNDHJFYRZQMHX-KPKJPENVSA-N	UYPYRKYUKCHHIB-UHFFFAOYSA-N
UTERRJKSLJLXTA-UHFFFAOYSA-N	WYYKRDVIBOEORL-JLCKPESSSA-N	NZNSOPHQRHNYSM-ZHACJKMWSA-N	RGHPCLZJAFCTIK-UHFFFAOYSA-N
NHPBYMFQSUHYPK-UQVNRYHBSA-N	SIIRBDOFKDACOK-LFXZBHHUSA-N	HYXITZLLTYIPOF-UHFFFAOYSA-N	AGPKZVBTJJNPAG-WHFBIAKZSA-N
LCVJEYNJCXTRIQ-UHFFFAOYSA-N	BXFOFFBJRFZBQZ-QYWOHJEZSA-N	OFAYBXSZQCUARK-UHFFFAOYSA-N	QIVBCDIJIAJPQS-VIFPVBQESA-N
DLSUXMZHOIJLGM-MNCMQQDLSA-N	KEEQQEKLEZRLDS-JULYGXFESA-N	PBZRRADJWNBPNY-WLHGVMLRSA-N	LSQZJLSUYDQPKJ-NJBDSQKTSA-N
BFQWBQIYMSVPOL-VRAZQQLKSA-N	XCGSFFUVFURLIX-VFGNJEKYSA-N	FYZCUGVROGLOCP-ICIBFRGGSA-N	XULZWQRXYTVUTE-ZETCQYMHSA-N
GZNRNQVZDUCYFB-SOVGUPCDSA-N	GFLMBFRNOPTZDK-CMBQYIQPSA-N	LUZUAYAKZLCOCQ-BHHNFLQBSA-N	FFEARJCKVFRZRR-BYPYZUCNSA-N
PRVBXXHHHXSICY-YIEYWENTSA-N	ZQNOLGRKZRDRQO-OAGGEKHMSA-N	ZRWPUFFVAOMMNM-UHFFFAOYSA-N	CDAWCLOXVUBKRW-UHFFFAOYSA-N
SVDMAXBQMZIUPX-QEBOZNLESA-N	RHMXXJGYXNZAPX-UHFFFAOYSA-N	VYHHSBHXZVSILO-UHFFFAOYSA-N	SQVRNKJHWKZAKO-PFQGKNLYSA-N
XYKNXOJYKRVXBX-ZAUPHERQSA-N	QXYMNBLAEDQYLV-VBKFSLOCSA-N	DKHGMERMDICWDU-GHDNBGIDSA-N	CMUNUTVVOOHQPW-LURJTMIESA-N
PHYRFZDJEDWWKT-UJWQCDCRSA-N	MWOFPQAPILIIPR-DJJZHVJBSA-N	CIEYTVIYYGTCCI-UHFFFAOYSA-N	CWLQUGTUXBXTLF-YFKPBYRVSA-N
OUTOCBREWFCORV-MSWWGIQISA-N	BEJNERDRQOWKJM-UHFFFAOYSA-N	PESKGJQREUXSRR-UHFFFAOYSA-N	WWNNZCOKKKDOPX-UHFFFAOYSA-N
WRHBDNJXUOKAGU-JKHSHXPWSA-N	UKOTXHQERFPCBU-XBXCNEFVSA-N	KVQVEJPIQHNLTM-UHFFFAOYSA-N	GFFGJBXGBJISGV-UHFFFAOYSA-N
MBVQTLXBQHZLRO-YFKTTZPYSA-N	DEMDOYQPCDXCEB-WLEVADLXSA-N	PXQPEWDEAKTCGB-UHFFFAOYSA-N	VCKPUUFAIGNJHC-UHFFFAOYSA-N
FUCBQNSQRCPSGC-BOUYHWOHSA-N	GBUQOBUNFQDAQG-CRDDFVEESA-N	SMEROWZSTRWXGI-HVATVPOCSA-N	UYTPUPDQBNUYGX-UHFFFAOYSA-N
VYIQDOVNWPEWRJ-JVQIYTTCSA-N	RWQKHEORZBHNRI-BMIGLBTASA-N	YPIDZFLQKNEKRA-UHFFFAOYSA-N	CJKONRHMUGBAQI-UHFFFAOYSA-N
UWPWCNUBZQKCGV-YJJKLKRJSA-N	OQIQSTLJSLGHID-WNWIJWBNSA-N	YWJXCIXBAKGUKZ-HJJNZUOJSA-N	KWIUHFFTVRNATP-UHFFFAOYSA-N
AJORQYDPWJZVAU-KCIYAEAGSA-N	DDUHZTYCFQRHIY-RBHXEPJQSA-N	PMISPNORJONCHB-DKBZVKCESA-N	OUYCCCASQSFEME-QMMMGPOBSA-N
XDNKUKQCGIZSCU-BQYQJAHWSA-N	WVVSZNPYNCNODU-XTQGRXLLSA-N	QBKSWRVVCFFDOT-UHFFFAOYSA-N	TUHVEAJXIMEOSA-UHFFFAOYSA-N
VHETUFZJAFEOIC-UHFFFAOYSA-N	OFVHHCDOMZQVQV-ZICDYRIUSA-N	RBQOQRRFDPXAGN-UHFFFAOYSA-N	ONIBWKKTOPOVIA-BYPYZUCNSA-N
SSJXRCYFOOLEKV-RDTKOLQBSA-N	MXLWQNCWIIZUQT-GHMZBOCLSA-N	FLRUCNJMPLRHQE-UHFFFAOYSA-N	HXEACLLIILLPRG-YFKPBYRVSA-N
ZBAMSLOMNLECFR-IEAZIUSSSA-N	DGMPVYSXXIOGJY-UHFFFAOYSA-N	WJHQHAFOOMOTBJ-MSHADUKESA-N	DATAGRPVKZEWHA-YFKPBYRVSA-N
SCYRNRIZFGMUSB-STOGWRBBSA-N	VOUGEZYPVGAPBB-XQRVVYSFSA-N	UBAXRAHSPKWNCX-UHFFFAOYSA-N	DTERQYGMUDWYAZ-ZETCQYMHSA-N
SBOIIYFHQBOEPC-IFYMMUEESA-N	JDUWHZOLEDOQSR-JKPSMKLGSA-N	ZDXPYRJPNDTMRX-GSVOUGTGSA-N	OEYIOHPDSNJKLS-UHFFFAOYSA-N
BXQZTMMXFKFJIY-UHFFFAOYSA-N	PCMUPOUDXMFDRE-NYGSYELISA-N	FBZONXHGGPHHIY-UHFFFAOYSA-N	NOKPBJYHPHHWAN-REOHCLBHSA-N
HSLFSTFEVGMTFF-KGLIPLIRSA-N	DAEYIVCTQUFNTM-ABAIWWIYSA-N	MXYUKLILVYORSK-HBMCJLEFSA-N	FFDGPVCHZBVARC-UHFFFAOYSA-N
JGSPEFLRDJUZIE-UITAMQMPSA-N	GXCGYHWSYNQVHU-UGAPSZEOSA-N	CBSOFSBFHDQRLV-UHFFFAOYSA-N	RWRDLPDLKQPQOW-UHFFFAOYSA-N
IXBQSRWSVIBXNC-HSKGSTCASA-N	MJBWDEQAUQTVKK-IAGOWNOFSA-N	CQOVPNPJLQNMDC-ZETCQYMHSA-N	PHIQHXFUZVPYII-ZCFIWIBFSA-N
PRVBXXHHHXSICY-GDKFLGFMSA-N	DDULCZLFAKVKJB-JIXKVBNCSA-N	GVKKJJOMQCNPGB-JTQLQIEISA-N	QZAYGJVTTNCVMB-UHFFFAOYSA-N
BAYCKSGCVUIVNR-MJEAVDSUSA-N	CTXQVLLVFBNZKL-YVEDVMJTSA-N	DJWYOLJPSHDSAL-UHFFFAOYSA-N	QAFBDRSXXHEXGB-UHFFFAOYSA-N
QYPABEUQMXOENV-NMOSBCMXSA-N	XWIYFDMXXLINPU-WNWIJWBNSA-N	MDKCFLQDBWCQCV-UHFFFAOYSA-N	JCMUOFQHZLPHQP-BQBZGAKWSA-N
KKNYIFDIQAVMQG-CSGRTZOKSA-N	MHZVWXOKIRZLCJ-XZQMCIKJSA-N	WBLZUCOIBUDNBV-UHFFFAOYSA-N	CVSVTCORWBXHQV-UHFFFAOYSA-N
FVYMRVAKZSUKNW-UHFFFAOYSA-N	KMDKLWZQLMBIBS-HVWSGMRBSA-N	RFUVOURUUJLQSB-QFFMKFBWSA-N	UCUNFLYVYCGDHP-UHFFFAOYSA-N
OEGLIHPBLJQCGW-DRBFKITJSA-N	MUACSCLQRGEGOE-MOCAONITSA-N	YIWJEBPTHXRHQF-LLMLIWGDSA-N	RWSXRVCMGQZWBV-WDSKDSINSA-N
LRFQMOZAQWOOPZ-IBFZZIGPSA-N	SZINUGQCTHLQAZ-DQYPLSBCSA-N	PKTVMNKLPFVXBH-UHFFFAOYSA-N	PMMYEEVYMWASQN-DMTCNVIQSA-N
KKNYIFDIQAVMQG-ZWSUVBHBSA-N	YDOTUXAWKBPQJW-JJANYQHSSA-N	RPIVIODUUUOQDD-UHFFFAOYSA-N	KBOJOGQFRVVWBH-ZETCQYMHSA-N
STGNMXQTWDOGSE-FUVSMVGWSA-N	ZGKNMKBZOSTFCB-UHFFFAOYSA-N	ZDXPYRJPNDTMRX-VKHMYHEASA-N	VYFYYTLLBUKUHU-UHFFFAOYSA-N
QJJZOVMGNCPTJN-WDSAYIENSA-N	ZAXZBJSXSOISTF-ZSTBYQRGSA-N	HIFLEGNWVFLGLY-UHFFFAOYSA-N	PLIKAWJENQZMHA-UHFFFAOYSA-N
WWYBIFCBAWCPFI-AVCHBABLSA-N	MFMARNFPIVNIHS-QZTJIDSGSA-N	JXOHGGNKMLTUBP-HSUXUTPPSA-N	JJMDCOVWQOJGCB-UHFFFAOYSA-N
ASRBKZHDORPEHO-KYJIWOQOSA-N	RIZAHVBYKWUPHQ-MASOQXDXSA-N	FSBIGDSBMBYOPN-VKHMYHEASA-N	WHUUTDBJXJRKMK-VKHMYHEASA-N
SVRNCBGWUMMBQB-UHFFFAOYSA-N	YTVPBUCDNKECDB-UHFFFAOYSA-N	FCUGGFFHQXNXJN-NSIIFTAXSA-N	LDHMAVIPBRSVRG-UHFFFAOYSA-O
ZYDGCYWJDWIJCS-UHFFFAOYSA-N	INHVGPIPHZJQOP-ZNMIVQPWSA-N	DIAOGWYBBJCPAD-UHFFFAOYSA-N	BTCSSZJGUNDROE-UHFFFAOYSA-N
KPZYYKDXZKFBQU-UHFFFAOYSA-N	KWILGNNWGSNMPA-UHFFFAOYSA-N	LEVWYRKDKASIDU-UHFFFAOYSA-N	AYFVYJQAPQTCCC-GBXIJSLDSA-N
PCNDJXKNXGMECE-UHFFFAOYSA-N	VWMGBHVRRNKOAE-PDMNRUCYSA-N	FLEXCYTURSFUNC-UHFFFAOYSA-N	SNEIUMQYRCDYCH-LURJTMIESA-N
CEIUIHOQDSVZJQ-UHFFFAOYSA-N	IQVNREJWRXOHEO-UHFFFAOYSA-N	PGERTGWKXFAEFR-UHFFFAOYSA-N	CKLJMWTZIZZHCS-REOHCLBHSA-N
VRTHPBIMOLQLGL-MXZFKARLSA-N	JTJJJLSLKZFEPJ-ZAYCRUKZSA-N	UKFAWRZYFYOXEG-UHFFFAOYSA-N	VEYYWZRYIYDQJM-ZETCQYMHSA-N
YNCMLFHHXWETLD-UHFFFAOYSA-N	MYDJDVOVZVSVIE-ZETCQYMHSA-N	RWSXRVCMGQZWBV-WDSKDSINSA-N	BKAYIFDRRZZKNF-VIFPVBQESA-N
FNEADFUPWHAVTA-CQKLCUKKSA-N	YEVSOYBNHBOQJZ-UNPMEJEESA-N	OLBNOBQOQZRLMP-UHFFFAOYSA-N	BPMFZUMJYQTVII-UHFFFAOYSA-N
BGHABCOWYJWZFY-JGJGRNSPSA-N	ITXQTTPWGBFRNK-GIDUJCDVSA-N	HDVAWXXJVMJBAR-VHSXEESVSA-N	QEFRNWWLZKMPFJ-UHFFFAOYSA-N
CQUSWWXXDXWZBS-QSNRJONTSA-N	VSWWTKVILIZDGX-UHFFFAOYSA-N	RFDAIACWWDREDC-FRVQLJSFSA-N	OPTASPLRGRRNAP-UHFFFAOYSA-N
HEIHBBPLLFNNDR-ONVIIIJXSA-N	COXWNIZQNAMTQL-NQERJWCQSA-N	UBJVUCKUDDKUJF-UHFFFAOYSA-N	JRLGPAXAGHMNOL-LURJTMIESA-N
RJURFGZVJUQBHK-IIXSONLDSA-N	SJNRYASCJOVKHZ-MBLBISRUSA-N	RWCVSDKDFSVZNF-KRYGIPSASA-N	MTCFGRXMJLQNBG-REOHCLBHSA-N
FZTCTTODSSJQQB-UHFFFAOYSA-N	FKTPLNFTYJEAAB-UHFFFAOYSA-N	SQSDBXYJKLVZJR-UHFFFAOYSA-N	DDRJAANPRJIHGJ-UHFFFAOYSA-N
KLYPRXGLYCCNGZ-PFIKXURKSA-N	MMHTXEATDNFMMY-WBIUFABUSA-N	DOUKEKLEUAGITQ-NJHPPEEMSA-N	UHDGCWIWMRVCDJ-XVFCMESISA-N
LQGUBLBATBMXHT-UHFFFAOYSA-N	HNMWDXUKPJZOQD-UHFFFAOYSA-N	NNPPLRJHBQPBAQ-UKRBZAIKSA-N	ZBCBWPMODOFKDW-UHFFFAOYSA-N
ZFDAUYPBCXMSBF-ACRUOGEOSA-N	ZSRVBNXAPSQDFY-OJVARPOJSA-N	QYSIAYFWYFMESL-UHFFFAOYSA-N	NTYJJOPFIAHURM-UHFFFAOYSA-N
NJGWOFRZMQRKHT-JJOFFGPYSA-N	QFDPVUTXKUGISP-NVWQCAADSA-N	DUMQPTRUYCCSEZ-UHFFFAOYSA-N	FFFHZYDWPBMWHY-UHFFFAOYSA-N
GCGQHSSXJBSDGG-BBRMVZONSA-N	JKXUAFUJOVITSU-OQLLNIDSSA-N	CFJLERBDXYGARW-TVKJYDDYSA-N	KDZOASGQNOPSCU-WDSKDSINSA-N
BZMYFWODEQYLTK-UHFFFAOYSA-N	QXVAWAHULUVLPT-FHIBGDQLSA-N	DOTYYDUNWITJSJ-SYMHJQAPSA-O	KZSNJWFQEVHDMF-BYPYZUCNSA-N
PBEDWPIWZYHNPL-GVTRCXRLSA-N	HPNSFSBZBAHARI-RUDMXATFSA-N	KQTYDMMVMJEHAN-GDNBJRDFSA-N	RITKHVBHSGLULN-WHFBIAKZSA-N
DDULCZLFAKVKJB-RDRXQRDJSA-N	GIYROBMIPLLHQE-OQLLNIDSSA-N	RNCWKUCWPBNWOH-SOFGYWHQSA-N	XNGIFLGASWRNHJ-UHFFFAOYSA-N
FCFNRCROJUBPLU-ZJUJSLGGSA-N	BDGOANHBKYFDGC-KTGRICDKSA-N	RHOQRBVFJSAQTR-UHFFFAOYSA-N	YPZRWBKMTBYPTK-BJDJZHNGSA-N
WLBDLEIVQGMNCG-KSMPANLRSA-N	NESVMZOPWPCFAU-ZPRCMDFASA-N	PETSAYFQSGAEQY-UHFFFAOYSA-N	YNBADRVTZLEFNH-UHFFFAOYSA-N
QZBUWPVZSXDWSB-RYUDHWBXSA-N	CEBXXEKPIIDJHL-UHFFFAOYSA-N	QWCNQXNAFCBLLV-RCQSYPNMSA-N	ALYNCZNDIQEVRV-UHFFFAOYSA-N
SZJNCZMRZAUNQT-IUCAKERBSA-N	OWKLJRMFTXDULF-UHFFFAOYSA-N	NLZZWSRYPUGPEO-QUYVSBDASA-N	QUNWUDVFRNGTCO-UHFFFAOYSA-N
DSPNTLCJTJBXTD-IRNRRZNASA-N	SAHHMCVYMGARBT-HEESEWQSSA-N	FNQFNSGVMLMZNV-UHFFFAOYSA-N	JKMHFZQWWAIEOD-UHFFFAOYSA-N
QPDMOMIYLJMOQJ-STQMWFEESA-N	QIJIOTTYIGBOQA-UHFFFAOYSA-N	QERAXRDNYJPTRN-UHFFFAOYSA-N	GMKMEZVLHJARHF-UHFFFAOYSA-N
SGNVZIXACLYNAJ-UHFFFAOYSA-N	VZPAURMDJZOGHU-SKCDSABHSA-N	NEGUETFUNNRWTL-SAWIYXBXSA-N	XFDUHJPVQKIXHO-UHFFFAOYSA-N
VDMMFAOUINDEGC-UHFFFAOYSA-N	RFUGLBPILINWDW-UHFFFAOYSA-N	FNIRVWPHRMMRQI-JLFYWXTPSA-N	WMQMIOYQXNRROC-LURJTMIESA-N
NETARJWZTMGMRM-JRTPPQMASA-N	WVVSZNPYNCNODU-PLQHRBFRSA-N	GZSQKOFXMZDKPV-DERWZFJFSA-N	WGNUNYPERJMVRM-UHFFFAOYSA-N
IJASURGZDJYQGF-GBNRTHSESA-N	FPNKCZKRICBAKG-UHFFFAOYSA-N	YUXUTEAAGHFKKH-MKQCFFQWSA-N	IHPYMWDTONKSCO-UHFFFAOYSA-N
RYFZBPVMVYTEKZ-KBPBESRZSA-N	CSJOUDOXDHMIAH-UHFFFAOYSA-N	PNYQFRZBMVRYFC-CGWYSGAGSA-N	KSEBMYQBYZTDHS-HWKANZROSA-N
AAABMNXUOFPYQK-GRMLSQNXSA-N	UTSVPXMQSFGQTM-DCXZOGHSSA-N	BITFKDUCQOBZDL-POHAHGRESA-N	IAOZJIPTCAWIRG-QWRGUYRKSA-N
XLUAWXQORJEMBD-YUMQZZPRSA-N	GCKLGRUZDXSATG-UHFFFAOYSA-N	WJMFXQBNYLYADA-UHFFFAOYSA-N	RTIXKCRFFJGDFG-UHFFFAOYSA-N
MUIYUSOHHCEUTC-LBPRGKRZSA-N	VAOCPAMSLUNLGC-UHFFFAOYSA-N	MYCAPWDAUWJBMG-QNTSJOMKSA-N	CIWBSHSKHKDKBQ-UHFFFAOYSA-N
MUIYUSOHHCEUTC-GFCCVEGCSA-N	SEGLCEQVOFDUPX-UHFFFAOYSA-N	DFQUSLQYURJBIT-MFKXNLKNSA-N	WPYMKLBDIGXBTP-UHFFFAOYSA-N
AOYVKXINNGYRMC-ZDUSSCGKSA-N	UIKROCXWUNQSPJ-VIFPVBQESA-N	ARNBRPDSKOETGW-BWRWHWAYSA-N	QAIPRVGONGVQAS-UHFFFAOYSA-N
AOYVKXINNGYRMC-CYBMUJFWSA-N	ADFCQWZHKCXPAJ-UHFFFAOYSA-N	QIYRQEHCCPTEPY-KRWUGMCISA-N	WBYWAXJHAXSJNI-UHFFFAOYSA-N
BOLGBOZCCGUULF-IRXDYDNUSA-N	FMJSMJQBSVNSBF-UHFFFAOYSA-N	KIWTVJVARRPBPR-UHFFFAOYSA-N	VZCYOOQTPOCHFL-UHFFFAOYSA-N
BOLGBOZCCGUULF-IAGOWNOFSA-N	ULGZDMOVFRHVEP-RWJQBGPGSA-N	GYFFKZTYYAFCTR-JUHZACGLSA-N	LNTHITQWFMADLM-UHFFFAOYSA-N
ROQRBGPOJLWCGH-ROUUACIJSA-N	ICUTUKXCWQYESQ-UHFFFAOYSA-N	LKVIDBLGZHMPCV-HLAATANNSA-N	KUBCEEMXQZUPDQ-UHFFFAOYSA-N
ROQRBGPOJLWCGH-QZTJIDSGSA-N	FFGPTBGBLSHEPO-UHFFFAOYSA-N	STYCQQCWPHBTIH-UHFFFAOYSA-N	GWYFCOCPABKNJV-UHFFFAOYSA-N
ZVXLOXYROPHNQQ-ROUUACIJSA-N	NETSQGRTUNRXEO-XUXIUFHCSA-N	AVAQRWVGWWNBIN-CUAUGLLKSA-N	BJEPYKJPYRNKOW-UHFFFAOYSA-N
ZVXLOXYROPHNQQ-QZTJIDSGSA-N	ASMQGLCHMVWBQR-UHFFFAOYSA-N	ZISPNNMNSQFMCA-KCRSBVRCSA-N	UAHWPYUMFXYFJY-UHFFFAOYSA-N
KNGPFNUOXXLKCN-KKCRFZLHSA-N	MCWXGJITAZMZEV-UHFFFAOYSA-N	CMKFQVZJOWHHDV-QYWJTTNJSA-N	XBDQKXXYIPTUBI-UHFFFAOYSA-N
BFQWBQIYMSVPOL-MVDSRTOYSA-N	LJUQGASMPRMWIW-UHFFFAOYSA-N	YCKKAXDZPAQYOF-UHFFFAOYSA-N	LUKBXSAWLPMMSZ-UHFFFAOYSA-N
NVXHLYRVFXNJGK-UHFFFAOYSA-N	CMGDVUCDZOBDNL-UHFFFAOYSA-N	DGBNCMKQNOJCFB-UHFFFAOYSA-N	PCMORTLOPMLEFB-UHFFFAOYSA-N
KMRMSYHYOVGWCM-UHFFFAOYSA-N	NNKRUBFJSSBFSS-UHFFFAOYSA-N	JSQKCXPOJUGOCX-LWZURRPWSA-N	JMSVCTWVEWCHDZ-UHFFFAOYSA-N
FXNACVVCWBVCGD-MGBGTMOVSA-N	ZFHSKBJBODQVBX-AXTRIDKLSA-N	YPKUMLKVFXFYOT-UHFFFAOYSA-N	MWOOGOJBHIARFG-UHFFFAOYSA-N
SLKDGVPOSSLUAI-UHFFFAOYSA-N	ASWVTGNCAZCNNR-UHFFFAOYSA-N	LWCKQMHMTSRRAA-QGQQYVBWSA-N	VVOAZFWZEDHOOU-UHFFFAOYSA-N
ZYZCGGRZINLQBL-GWRQVWKTSA-N	IVENSCMCQBJAKW-UHFFFAOYSA-N	DOYKMKZYLAAOGH-UVTDQMKNSA-N	TZBJGXHYKVUXJN-UHFFFAOYSA-N
VJFRQMMMXJJUSM-VZGZUROSSA-N	RFHAOTPXVQNOHP-UHFFFAOYSA-N	OVMSOCFBDVBLFW-ZZMVMVDNSA-N	PFTAWBLQPZVEMU-UHFFFAOYSA-N
JFWABYMXSVHLEW-ZUDVWZRRSA-N	MXWJVTOOROXGIU-UHFFFAOYSA-N	WOPYGCANEAIOEM-UHFFFAOYSA-N	DANYIYRPLHHOCZ-UHFFFAOYSA-N
MQIAICAGVFTAAN-ZIYJYRAWSA-N	IEDVJHCEMCRBQM-UHFFFAOYSA-N	PAEOIXITAYMQRF-BYSCJPLWSA-N	NLDDIKRKFXEWBK-UHFFFAOYSA-N
XKZZUWLVOGBTLH-LGUYJGFTSA-N	SILNNFMWIMZVEQ-UHFFFAOYSA-N	NJVQCZVYEIAGLE-UHFFFAOYSA-N	RJWJHRPNHPHBRN-UHFFFAOYSA-N
KSVGOBQTQGOLQM-WBJGGQTMSA-N	SEEPANYCNGTZFQ-UHFFFAOYSA-N	KFKSQOIZZRZEFC-BZFAMWISSA-N	FERIUCNNQQJTOY-UHFFFAOYSA-N
QOZZMIMTOTZWNP-KWOQDFNWSA-N	DXGLGDHPHMLXJC-UHFFFAOYSA-N	OVBAGMZLGLXSBN-UOVKNHIHSA-N	CWVRJTMFETXNAD-UHFFFAOYSA-N
NGPDQWFWZNXVLZ-AYGLBTBXSA-N	MMOXZBCLCQITDF-UHFFFAOYSA-N	JMCVYQUHLKARLD-UHFFFAOYSA-N	VFLDPWHFBUODDF-UHFFFAOYSA-N
ZATXZWLJJMKQDB-AOWMEVDFSA-N	IWRVPXDHSLTIOC-UHFFFAOYSA-N	YGBZFOQXPOGACY-RIYZIHGNSA-N	WQLVFSAGQJTQCK-UHFFFAOYSA-N
RZGOIGKRVXBOMH-KTJCIETHSA-N	NDAUXUAQIAJITI-UHFFFAOYSA-N	ADPBTBPPIIKLEH-UHFFFAOYSA-N	SBHXYTNGIZCORC-UHFFFAOYSA-N
YMYRNIMWOZETPY-OVQJPPBNSA-N	XMTQQYYKAHVGBJ-UHFFFAOYSA-N	GZYPWOGIYAIIPV-BJUPWKCISA-N	XHEFDIBZLJXQHF-UHFFFAOYSA-N
BPYKTIZUTYGOLE-IFADSCNNSA-N	YQIXRXMOJFQVBV-UHFFFAOYSA-N	GQKXCBCSVYJUMI-RCGCBBHSSA-N	VCCRNZQBSJXYJD-UHFFFAOYSA-N
ZPJLQAOTGYKOBJ-OVYGPGRDSA-N	ZQEIXNIJLIKNTD-UHFFFAOYSA-N	YLKFQDKSCLMOGF-HBUYZUPUSA-N	GLZPCOQZEFWAFX-UHFFFAOYSA-N
XNBNKCLBGTWWSD-UHFFFAOYSA-N	NFMIMWNQWAWNDW-UHFFFAOYSA-N	RBFIISQAYNLQQY-UHFFFAOYSA-N	NODILNFGTFIURN-UHFFFAOYSA-N
VCCUOZSDXVZCSK-UHFFFAOYSA-N	YWTYJOPNNQFBPC-UHFFFAOYSA-N	ATNAJMVRCNQHAG-AAXSTCLUSA-N	OVSQVDMCBVZWGM-UHFFFAOYSA-N
UBQYURCVBFRUQT-UHFFFAOYSA-N	PSOVNZZNOMJUBI-UHFFFAOYSA-N	AWTYKUNFPBFFHC-UHFFFAOYSA-N	DTOSIQBPPRVQHS-UHFFFAOYSA-N
XETDAWMNFAQXQO-UHFFFAOYSA-N	QZXSMBBFBXPQHI-UHFFFAOYSA-N	CHSDMOZSQFIUGK-SYPGBUITSA-N	OFOBLEOULBTSOW-UHFFFAOYSA-N
WQZGKKKJIJFFOK-UHFFFAOYSA-N	PXOZAFXVEWKXED-UHFFFAOYSA-N	LFKOAMYSZTZFIS-JFIZLKPCSA-N	VGEREEWJJVICBM-UHFFFAOYSA-N
UYRHHBXYXSYGHA-UHFFFAOYSA-N	BSYNRYMUTXBXSQ-UHFFFAOYSA-N	UYXWCWJRGWWTGU-UHFFFAOYSA-N	HCXVJBMSMIARIN-UHFFFAOYSA-N
KKRXDNYRUZGPFM-UHFFFAOYSA-N	BGNQYGRXEXDAIQ-UHFFFAOYSA-N	SCOXWKWLFRIELY-WEVVVXLNSA-N	MGSRCZKZVOBKFT-UHFFFAOYSA-N
JGCSKOVQDXEQHI-UHFFFAOYSA-N	ISEUFVQQFVOBCY-UHFFFAOYSA-N	NTOXIMPFEPXTTB-GNXRPPCSSA-N	WCGUUGGRBIKTOS-UHFFFAOYSA-N
ZNMZYHOEYPCVMP-MITQYPHISA-N	SNPLKNRPJHDVJA-UHFFFAOYSA-N	CHQMIQBQLGDCJJ-AAGTZVQDSA-N	WKOLLVMJNQIZCI-UHFFFAOYSA-N
SKVKIGSFTGVBOX-MGBGTMOVSA-N	FHIVAFMUCKRCQO-UHFFFAOYSA-N	OUYDFTJZSVOQJE-QQXREOSWSA-N	MRIAQLRQZPPODS-UHFFFAOYSA-N
VOHAPZCYHVKGHA-ZSIBMOKUSA-N	BUGYDGFZZOZRHP-UHFFFAOYSA-N	IYFMBSVAOKIIHT-FENIPWANSA-N	ILEDWLMCKZNDJK-UHFFFAOYSA-N
LVIQQCFQNQKTNJ-UEEXXYTCSA-N	GVGYEFKIHJTNQZ-RFQIPJPRSA-N	JGUYJMIAKPTIAH-CPYUNXKESA-N	GVJHHUAWPYXKBD-UHFFFAOYSA-N
CHHLANXNIQPKBE-HFZVATKISA-N	SBPBAQFWLVIOKP-UHFFFAOYSA-N	QXAYVHFIMKYRKA-UHFFFAOYSA-N	DAUAQNGYDSHRET-UHFFFAOYSA-N
MRGBMROKFAMEML-RPZYTNQHSA-N	DFWFIQKMSFGDCQ-UHFFFAOYSA-N	MHJLKHNHGMUAPQ-UHFFFAOYSA-N	YDDUMTOHNYZQPO-UHFFFAOYSA-N
HBZNVZIRJWODIB-NHCUFCNUSA-N	TWFZGCMQGLPBSX-UHFFFAOYSA-N	HRLBXTNYZCUPNV-LMPGLMATSA-N	ZQSIJRDFPHDXIC-UHFFFAOYSA-N
BMBUWKNHXZNMFT-BVEGXQDJSA-N	PSIFNNKUMBGKDQ-UHFFFAOYSA-N	IWDKJDOUWOTZPS-PXNMLYILSA-N	KYQZWONCHDNPDP-UHFFFAOYSA-N
SSRRIJSEUKHYFB-DFCPKGTFSA-N	NWWZPOKUUAIXIW-UHFFFAOYSA-N	FSXIRVCJYLNVMM-UHFFFAOYSA-N	GZSOSUNBTXMUFQ-UHFFFAOYSA-N
LUTADWBBHJXPTH-UHGNNPBBSA-N	AGOYDEPGAOXOCK-KCBOHYOISA-N	AKFIXMYXISUTAF-CKNBLZQJSA-N	WMBWREPUVVBILR-UHFFFAOYSA-N
CZOSTDZGCCEZTJ-WMHOIYFHSA-N	METKIMKYRPQLGS-UHFFFAOYSA-N	UNORIIWPFZFSEC-UHFFFAOYSA-N	GZYPWOGIYAIIPV-UHFFFAOYSA-N
JQKOHRZNEOQNJE-DJEJVYNPSA-N	XZWYZXLIPXDOLR-UHFFFAOYSA-N	KLPWVMFJDOIILT-UHFFFAOYSA-N	QOVKKEKBURQILF-UHFFFAOYSA-N
YHHSONZFOIEMCP-UHFFFAOYSA-O	HSEMFIZWXHQJAE-UHFFFAOYSA-N	MVWXLRYZCZSBKW-OQLLNIDSSA-N	NFZYDZXHKFHPGA-UHFFFAOYSA-N
CUOJDWBMJMRDHN-UHFFFAOYSA-N	ZQSIJRDFPHDXIC-UHFFFAOYSA-N	LJNNQVFOVQWDMN-UHFFFAOYSA-N	QUQPHWDTPGMPEX-UHFFFAOYSA-N
URNFYIZZIFNDJC-GVJKXZECSA-N	WIIZWVCIJKGZOK-RKDXNWHRSA-N	GUVJPXABQYFWPD-GSZDNMEJSA-N	OLOOJGVNMBJLLR-UHFFFAOYSA-N
IQZSNBAQPVKMLG-UHFFFAOYSA-N	WTLBZVNBAKMVDP-UHFFFAOYSA-N	RMFZYEBIQCUWPE-UHFFFAOYSA-N	KQNPFQTWMSNSAP-UHFFFAOYSA-N
SHUNBVWMKSXXOM-UNOMPAQXSA-N	DUEPRVBVGDRKAG-UHFFFAOYSA-N	DVWKMCPPEMUHBE-RAGYRXETSA-N	NLAWPKPYBMEWIR-UHFFFAOYSA-N
ZCFFYALKHPIRKJ-UHFFFAOYSA-N	STJMRWALKKWQGH-UHFFFAOYSA-N	LZAZGDZVFQSCFO-UHFFFAOYSA-N	YQUVCSBJEUQKSH-UHFFFAOYSA-N
ONQBBCUWASUJGE-UHFFFAOYSA-N	NNKVPIKMPCQWCG-UHFFFAOYSA-N	TVHDZSRRHQKNEZ-UHFFFAOYSA-N	UEDUENGHJMELGK-UHFFFAOYSA-N
DAAUVFZUXIGOCK-UHFFFAOYSA-N	JXSJBGJIGXNWCI-UHFFFAOYSA-N	KTBAIBUBSGVINZ-UHFFFAOYSA-N	WYQVAPGDARQUBT-UHFFFAOYSA-N
AUNGANRZJHBGPY-SCRDCRAPSA-N	WSORODGWGUUOBO-UHFFFAOYSA-N	VNOMXNULTAUIDL-UHFFFAOYSA-N	DCYOADKBABEMIQ-UHFFFAOYSA-N
BBIKPGRUAMIMIA-UHFFFAOYSA-N	STJLVHWMYQXCPB-UHFFFAOYSA-N	NIXDINZDFZJZHG-LUAWRHEFSA-N	AFSDNFLWKVMVRB-UHFFFAOYSA-N
NMEMNUVHBNAERZ-UJKMTWAASA-N	JLKIGFTWXXRPMT-UHFFFAOYSA-N	FKMASXTUONWHBB-UHFFFAOYSA-N	IMQLKJBTEOYOSI-UHFFFAOYSA-N
TXVROFQRFWFJGU-UHFFFAOYSA-N	RYYVLZVUVIJVGH-UHFFFAOYSA-N	XYUFCXJZFZPEJD-XMSQKQJNSA-N	FEWJPZIEWOKRBE-UHFFFAOYSA-N
AFWTZXXDGQBIKW-DZESRJJCSA-N	DCOPUUMXTXDBNB-UHFFFAOYSA-N	IAYQFYAFBVYKJZ-DGEPIGJSSA-N	YURJSTAIMNSZAE-UHFFFAOYSA-N
NJGWOFRZMQRKHT-WGVNQGGSSA-N	MZZBPDKVEFVLFF-UHFFFAOYSA-N	CNQCBOHTKBVCFM-WXUKJITCSA-N	LSHVYAFMTMFKBA-UHFFFAOYSA-N
NKBNWSFCCFKPIT-VKBYPPDESA-N	SNICXCGAKADSCV-JTQLQIEISA-N	KLKLIUIRQAMTAJ-UHFFFAOYSA-N	OYHQOLUKZRVURQ-UHFFFAOYSA-N
YMFYPHGOLKNWQN-WMJMADPPSA-N	LRUDIIUSNGCQKF-UHFFFAOYSA-N	CJFSVYYGNWQUMQ-DBWNCVFDSA-N	LCTONWCANYUPML-UHFFFAOYSA-N
SQDCBBWHYFBJCF-FQAFZQKHSA-N	JDSHMPZPIAZGSV-UHFFFAOYSA-N	XAFJIIZCMNHLRS-UHFFFAOYSA-N	LPLVUJXQOOQHMX-UHFFFAOYSA-N
IXZWXEVFYZMXCG-ZRBNMRFGSA-N	YFVXLROHJBSEDW-UHFFFAOYSA-N	QJUWGGININGVSC-UHFFFAOYSA-N	RWXIFXNRCLMQCD-UHFFFAOYSA-N
QXNYALKSDQNMBV-JLHYYAGUSA-N	XXOYNJXVWVNOOJ-UHFFFAOYSA-N	VXOZCESVZIRHCJ-LNSUSAKYSA-N	AIONOLUJZLIMTK-UHFFFAOYSA-N
HIYSWASSDOXZLC-HKOYGPOVSA-N	DSRNRYQBBJQVCW-UHFFFAOYSA-N	LUADJIBUFOIMNV-UHFFFAOYSA-N	PWAOOJDMFUQOKB-UHFFFAOYSA-N
BRWIYXLUWTZWGU-UHFFFAOYSA-N	HZRSNVGNWUDEFX-UHFFFAOYSA-N	FSTIKTPQGMHLFJ-AIECACTBSA-N	KRKNYBCHXYNGOX-UHFFFAOYSA-N
ABBPFXQJIWUCKF-CXRCMLCDSA-N	RGNPBRKPHBKNKX-UHFFFAOYSA-N	YHEIGYJZSXWHJB-MKICQXMISA-N	RNKMOGIPOMVCHO-UHFFFAOYSA-N
WBQWYSKGOKXFTF-OHAAWPAWSA-N	IMIDOCRTMDIQIJ-UHFFFAOYSA-N	XWOZTQQJYJMHSX-DHZHZOJOSA-N	VXIXUWQIVKSKSA-UHFFFAOYSA-N
BMZNIKPIYJQVSG-UHFFFAOYSA-N	DEDOPGXGGQYYMW-UHFFFAOYSA-N	FUSHLLXGTXLRMJ-UHFFFAOYSA-N	RMCRQBAILCLJGU-UHFFFAOYSA-N
DXBJHRPKFQGVGZ-NCELDCMTSA-N	WJCNZQLZVWNLKY-UHFFFAOYSA-N	WBEFPLHFVLPKHQ-UHFFFAOYSA-N	KSEBMYQBYZTDHS-UHFFFAOYSA-N
MPTMYAPJXMRAGQ-SCGRGBBVSA-N	VGHPMIFEKOFHHQ-UHFFFAOYSA-N	KIDYUEHQXIEBGK-UHFFFAOYSA-N	RLDVZILFNVRJTL-UHFFFAOYSA-N
HVIYMDRGURCMHG-UHFFFAOYSA-N	STEPQTYSZVCJPV-UHFFFAOYSA-N	FEMTVABTBAWCEK-UHFFFAOYSA-N	VNONINPVFQTJOC-UHFFFAOYSA-N
MFEPAAMYDYMBSN-XHPQRKPJSA-N	PZBPKYOVPCNPJY-UHFFFAOYSA-N	VWHCJIZYMBSOMV-OROXWWDISA-N	REFJWTPEDVJJIY-UHFFFAOYSA-N
FWGUGBNIAQFVCD-VMUCWRCRSA-N	CLQMBPJKHLGMQK-UHFFFAOYSA-N	YOTVUKXKJYRTAR-NAJYVHOLSA-N	ZCOLJUOHXJRHDI-UHFFFAOYSA-N
VOQDGNVUKIHJKD-ORXZFWEQSA-N	AWYVETCHVQGXMB-UHFFFAOYSA-N	QLJODMDSTUBWDW-UHFFFAOYSA-N	OMQADRGFMLGFJF-UHFFFAOYSA-N
FKLMOAHXSWVYLL-ASLZBUMRSA-N	GWVUTNGDMGTPFE-UHFFFAOYSA-N	FPWYMVMNRFRHQC-BVWWHRDXSA-N	OHCQJHSOBUTRHG-UHFFFAOYSA-N
PHDNRQWSNXDWOT-RUWJBGHDSA-N	NAACPBBQTFFYQB-LJAITQKLSA-N	KZJNKSIORXDWKH-LUGOROIYSA-N	RAQNTCRNSXYLAH-UHFFFAOYSA-N
XKVWLOFORMSNMF-GTQQSVPYSA-N	SPUXJWDKFVXXBI-UHFFFAOYSA-N	SJBWDSQCMPAGHA-UHFFFAOYSA-N	CKUVNOCSBYYHIS-UHFFFAOYSA-N
CFVMHFBQVNKLLW-UHQQYSDHSA-N	ZYWDPVGRFHQPGL-UHFFFAOYSA-N	RPWKGRUCXRZSSG-HGHIBLDCSA-N	FVYXIJYOAGAUQK-UHFFFAOYSA-N
HXKDYOMOSLXUTR-UTORHBOWSA-N	JYVXNLLUYHCIIH-LURJTMIESA-N	RRUQYJBEEQBWGK-UHFFFAOYSA-N	IZQSVPBOUDKVDZ-UHFFFAOYSA-N
LBZHBTVSBILXAE-KULIEHOTSA-N	CGSLYBDCEGBZCG-UHFFFAOYSA-N	RTFKMVMUZLBFEW-HEUPFQDZSA-N	IQPNAANSBPBGFQ-UHFFFAOYSA-N
ULGZDMOVFRHVEP-RWJQBGPGSA-N	HRKAMJBPFPHCSD-UHFFFAOYSA-N	CLEXYFLHGFJONT-GDMKTYFQSA-N	IKMDFBPHZNJCSN-UHFFFAOYSA-N
SBUJHOSQTJFQJX-NOAMYHISSA-N	AUNGANRZJHBGPY-SCRDCRAPSA-N	XMBZZLUIFFOAHR-HWKANZROSA-N	HCZKYJDFEPMADG-UHFFFAOYSA-N
UCSJYZPVAKXKNQ-HZYVHMACSA-N	BJQHLKABXJIVAM-UHFFFAOYSA-N	RBCXKPQLDXSOQW-JTOHOHOHSA-N	RFWGABANNQMHMZ-UHFFFAOYSA-N
MYPYJXKWCTUITO-LYRMYLQWSA-N	LOSHAHDSFZXVCT-MDZDMXLPSA-N	MNLWZCYHJPEFDE-BUDDGWGSSA-N	LOUPRKONTZGTKE-UHFFFAOYSA-N
AABZZWPMCAZHFC-UHFFFAOYSA-N	DQWPFSLDHJDLRL-UHFFFAOYSA-N	ZJOJKSKTNZMQCX-BRPHUSHRSA-N	YRCWQPVGYLYSOX-UHFFFAOYSA-N
LULQRLKBANNSOX-AFCHNXSNSA-N	NOPNBQOZUKISRP-UHFFFAOYSA-N	FLLRZSQAKUHACV-UHFFFAOYSA-N	ORHBXUUXSCNDEV-UHFFFAOYSA-N
ZIOIITMDKMWZOA-LHIKJTPQSA-N	LFTYTUAZOPRMMI-UHFFFAOYSA-N	OXNYNKGAOAFFBD-AHZIVMAWSA-N	VEVZSMAEJFVWIL-UHFFFAOYSA-O
KYHUYMLIVQFXRI-OXHMIFALSA-N	YKBGVTZYEHREMT-KVQBGUIXSA-N	DQNIDSLDXGTEPL-UHFFFAOYSA-N	KZMACGJDUUWFCH-UHFFFAOYSA-O
CKVQLVKUIHIXIC-HWIUBZELSA-N	PZBQVZFITSVHAW-UHFFFAOYSA-N	LISLGICORSJAKO-UHFFFAOYSA-N	JKQXZKUSFCKOGQ-UHFFFAOYSA-N
APKFDSVGJQXUKY-INPOYWNPSA-N	GTVWRXDRKAHEAD-UHFFFAOYSA-N	KANPTSQTXUUWJP-WZXLXTKGSA-N	MIJYXULNPSFWEK-UHFFFAOYSA-N
IVKHEMNXMUUOJV-MOISPTHTSA-N	ZGHUDSLVQAGWEY-UHFFFAOYSA-N	GNMYZMZOACOUID-ZZQZINJVSA-N	QMQIQBOGXYYATH-UHFFFAOYSA-N
OINDWIFDMFYGDX-UHFFFAOYSA-N	RRVPPYNAZJRZFR-VYOBOKEXSA-N	NZNSTOHSZZLSNP-UHFFFAOYSA-N	YGSDEFSMJLZEOE-UHFFFAOYSA-N
YZXBAPSDXZZRGB-UHFFFAOYSA-N	IJTWJFQIBBDJJI-QGZVFWFLSA-N	QUBRRXBPXPHDJO-UHFFFAOYSA-N	OTAFHZMPRISVEM-UHFFFAOYSA-N
HVYWMOMLDIMFJA-UHFFFAOYSA-N	LPOAIFBVIQAMFA-UHFFFAOYSA-N	GRBXNADBNJGZRK-GJEDHNSHSA-N	JTEJPPKMYBDEMY-UHFFFAOYSA-N
MFYSYFVPBJMHGN-UHFFFAOYSA-N	SNKAWJBJQDLSFF-NVKMUCNASA-N	MPAYQRIVOSEDQH-WEVVVXLNSA-N	JNELGWHKGNBSMD-UHFFFAOYSA-N
ASWBNKHCZGQVJV-UHFFFAOYSA-N	XZZNDPSIHUTMOC-UHFFFAOYSA-N	RCCBGOMNZWYBTJ-UHFFFAOYSA-N	BALXUFOVQVENIU-UHFFFAOYSA-N
YAMUFBLWGFFICM-UHFFFAOYSA-N	MVMSCBBUIHUTGJ-GDJBGNAASA-N	BYCOQXVBFQHWPL-NSCUHMNNSA-N	NPNUFJAVOOONJE-UHFFFAOYSA-N
ZQPPMHVWECSIRJ-UHFFFAOYSA-N	RWQNBRDOKXIBIV-UHFFFAOYSA-N	WYZWZEOGROVVHK-RPJJWQTDSA-N	YCTBLMQFTMPXBD-UHFFFAOYSA-N
AERBNCYCJBRYDG-UHFFFAOYSA-N	HBGGXOJOCNVPFY-UHFFFAOYSA-N	UDHCHDJLZGYDDM-QPJJXVBHSA-N	SYEHHMRXODULBY-UHFFFAOYSA-N
PCMORTLOPMLEFB-UHFFFAOYSA-N	PYGXAGIECVVIOZ-UHFFFAOYSA-N	PQXBZFLVJGBOAD-VZJVUDMVSA-N	NIDCDQRFYFEHKL-UHFFFAOYSA-N
XYLWKHKCYHMVMA-UHFFFAOYSA-N	DZGWFCGJZKJUFP-UHFFFAOYSA-N	ZRZQXSGEIJXJEO-RBBKRZOGSA-N	SHGLJXBLXNNCTE-UHFFFAOYSA-N
RBEJCQPPFCKTRZ-UHFFFAOYSA-N	WHBHBVVOGNECLV-UHFFFAOYSA-N	CKZNKYSWWCSICZ-GTJIABFSSA-N	ADFCQWZHKCXPAJ-UHFFFAOYSA-N
WWUZIQQURGPMPG-UHFFFAOYSA-N	BZQFBWGGLXLEPQ-UHFFFAOYSA-N	ARRRKSYGKYIGBH-KABRLWMDSA-N	QKNDCRMJDZLFEG-UHFFFAOYSA-N
APJYDQYYACXCRM-UHFFFAOYSA-N	OTKJDMGTUTTYMP-ZWKOTPCHSA-N	NMZWRJYNVFANDI-XTUJKMMFSA-N	RMPRESDCJMOAHW-UHFFFAOYSA-N
XNEFYCZVKIDDMS-UHFFFAOYSA-N	PVNIQBQSYATKKL-UHFFFAOYSA-N	IKMYHRZEPWIULH-JJPXTECOSA-N	JRFZSUMZAUHNSL-UHFFFAOYSA-N
CXVGEDCSTKKODG-UHFFFAOYSA-N	PSHXNVGSVNEJBD-UHFFFAOYSA-N	GRZRQKSQIMICPO-RSCYJRMKSA-N	ACMMLARZHZQTST-UHFFFAOYSA-N
MRUAUOIMASANKQ-UHFFFAOYSA-N	SCPADBBISMMJAW-UHHUKTEYSA-N	VMCFTVWDHVWSOB-GXDHUFHOSA-N	RCPLKIFASQXUES-UHFFFAOYSA-N
WSSJONWNBBTCMG-UHFFFAOYSA-N	LCFVJGUPQDGYKZ-UHFFFAOYSA-N	IOMBMOCSWVAYQU-UHFFFAOYSA-N	DZKBRKKSFHBYIN-UHFFFAOYSA-N
FMJSMJQBSVNSBF-UHFFFAOYSA-N	RYUJRXVZSJCHDZ-UHFFFAOYSA-N	SNMGCHVOXFNCCF-UHFFFAOYSA-N	RPMNUQRUHXIGHK-UHFFFAOYSA-N
FTODBIPDTXRIGS-UHFFFAOYSA-N	QIVBCDIJIAJPQS-SECBINFHSA-N	JYWSARFDLXXOHT-UHFFFAOYSA-N	GUMSHIGGVOJLBP-UHFFFAOYSA-N
FTVWIRXFELQLPI-UHFFFAOYSA-N	PYVRVRFVLRNJLY-MZMPXXGTSA-N	WTQWDNIIFGEBSZ-ROAVRGLVSA-N	VKVBSQRURLRCHO-UHFFFAOYSA-N
ORJDDOBAOGKRJV-UHFFFAOYSA-N	UTBVIMLZIRIFFR-UHFFFAOYSA-N	VGSYCWGXBYZLLE-QEEQPWONSA-N	JASYOPOIUHUBJK-UHFFFAOYSA-N
QUQPHWDTPGMPEX-QJBIFVCTSA-N	XUCHXOAWJMEFLF-UHFFFAOYSA-N	WLSOGIGMSWCVID-UHFFFAOYSA-N	IOPLEPURJVQCFK-UHFFFAOYSA-N
REFJWTPEDVJJIY-UHFFFAOYSA-N	SLKDGVPOSSLUAI-PGUFJCEWSA-N	MSIMWLAIWYFFLY-UHFFFAOYSA-N	AGBQKNBQESQNJD-UHFFFAOYSA-N
ORHBXUUXSCNDEV-UHFFFAOYSA-N	BGKHCLZFGPIKKU-LDDQNKHRSA-N	KRXLVSZOLMEYHF-RIKZZRQGSA-N	NVIAYEIXYQCDAN-UHFFFAOYSA-N
PVJNLMXWZXXHSZ-UHFFFAOYSA-N	XWALNWXLMVGSFR-HLXURNFRSA-N	NKNHYXCDCIOHRT-CWAIYLBLSA-N	ZRLVJNQOEORYIS-UHFFFAOYSA-N
FJKROLUGYXJWQN-UHFFFAOYSA-N	OIRDTQYFTABQOQ-UHFFFAOYSA-N	UJQXYSRVSXKEES-YIERNNEGSA-N	WMKOZARWBMFKAS-UHFFFAOYSA-N
QAIPRVGONGVQAS-DUXPYHPUSA-N	BOSMZFBHAYFUBJ-UHFFFAOYSA-N	POOKHYNGUAZJAE-ZTHROODHSA-N	UHDGCWIWMRVCDJ-UHFFFAOYSA-N
AFSDNFLWKVMVRB-UHFFFAOYSA-N	CBQJSKKFNMDLON-JTQLQIEISA-N	JDIDEXHTJXTVES-HYXAFXHYSA-N	BBCDTCKKROIGAB-UHFFFAOYSA-N
LNTHITQWFMADLM-UHFFFAOYSA-N	PZMFWNXABLTZRN-UHFFFAOYSA-N	XPDBYTRMUWQPTF-UHFFFAOYSA-N	UFKTZIXVYHGAES-UHFFFAOYSA-N
LMJMJHGFJXZGDE-WKMLJHOTSA-N	WTJKGGKOPKCXLL-VYOBOKEXSA-N	XZFSMUXVAYCHFO-QREHLELFSA-N	FTVWIRXFELQLPI-UHFFFAOYSA-N
NGSWKAQJJWESNS-ZZXKWVIFSA-N	RQFCJASXJCIDSX-UUOKFMHZSA-N	KSQNKZMAMGACTL-UHFFFAOYSA-N	LPNBCGIVZXHHHO-UHFFFAOYSA-N
DOUMFZQKYFQNTF-ZZXKWVIFSA-N	UYPYRKYUKCHHIB-UHFFFAOYSA-N	XZPCFZLGAZNCOI-ILTOVDSJSA-N	VFZIJLPRJAQGFO-UHFFFAOYSA-N
PCMORTLOPMLEFB-ONEGZZNKSA-N	OBFSLMQLPNKVRW-RHPAUOISSA-N	UQCSETXJXJTMKO-HLRZJIOYSA-N	BUWARJBQHWMPTL-UHFFFAOYSA-N
IKIIZLYTISPENI-FBYGNRARSA-N	WUUGFSXJNOTRMR-IOSLPCCCSA-N	GAIVGINVGXHEIA-ZAAJWPAISA-N	ALKTVPFKDYZFGA-UHFFFAOYSA-N
RYYVLZVUVIJVGH-UHFFFAOYSA-N	XMNDMAQKWSQVOV-UHFFFAOYSA-N	GXJSAHXNLJFDPO-CGBXWHSCSA-N	AEDDIBAIWPIIBD-UHFFFAOYSA-N
ZQSIJRDFPHDXIC-UHFFFAOYSA-N	QZCLKYGREBVARF-UHFFFAOYSA-N	MLSVKXQHUTYXHD-VIZOYTHASA-N	BJJCTXDEJUWVIC-UHFFFAOYSA-N
JNLNEIIZZQABDP-GYXAJMFLSA-N	UYTPUPDQBNUYGX-UHFFFAOYSA-N	YEMMVDQCVABATJ-BQHDQPCHSA-N	UOWOIGNEFLTNAW-UHFFFAOYSA-N
ZPINJJOPURFFNV-WJWAULOUSA-N	KRADHMIOFJQKEZ-UHFFFAOYSA-N	TXPRZPDVUZCNLB-YECGNMMBSA-N	OVBPIULPVIDEAO-UHFFFAOYSA-N
QATUWZPYBIHFFR-UVXIKMMUSA-N	KZSNJWFQEVHDMF-BYPYZUCNSA-N	NRQCIBSGSINRCF-KNTRCKAVSA-N	DUXQKCCELUKXOE-UHFFFAOYSA-N
WSTYNZDAOAEEKG-JCNSEWGNSA-N	RTWAYAIMWLNAJW-RRHRGVEJSA-N	AYPVXVNRUYEYPR-WNWAKERUSA-N	LFEUICHQZGNOHD-UHFFFAOYSA-N
AEDDIBAIWPIIBD-ZJKJAXBQSA-N	OMFXVFTZEKFJBZ-HJTSIMOOSA-N	KFJNVVJUICKJEQ-LQDZTQBFSA-N	HKEAFJYKMMKDOR-UHFFFAOYSA-N
VABYUUZNAVQNPG-BQYQJAHWSA-N	ICWGMOFDULMCFL-QKSCFGQVSA-N	JMBKXUYCBVKSSY-OMOCHNIRSA-N	VSFZYCDPDWSYSS-UHFFFAOYSA-N
CXQWRCVTCMQVQX-LSDHHAIUSA-N	SAOKZLXYCUGLFA-UHFFFAOYSA-N	AHYOMNWKYGMYMB-CIEFDVMPSA-N	DHHMVJWGDXKKSV-UHFFFAOYSA-N
UINZSMIFSIQGBZ-PYCLNWOXSA-N	STCOOQWBFONSKY-UHFFFAOYSA-N	IRBLIRNSGBXQFB-HJOPEMAASA-N	COCNDHOPIHDTHK-UHFFFAOYSA-N
WEPBGSIAWZTEJR-UHFFFAOYSA-N	DOZRDZLFLOODMB-UHFFFAOYSA-N	MPOXQBRZHHNMER-RVZXZRSKSA-N	NZVQLVGOZRELTG-UHFFFAOYSA-N
KZNIFHPLKGYRTM-UHFFFAOYSA-N	MXHBQKVKHGQWRB-UHFFFAOYSA-N	DVLLGHPCJPEUHA-UHFFFAOYSA-N	FKUPPRZPSYCDRS-UHFFFAOYSA-N
FXNFHKRTJBSTCS-UHFFFAOYSA-N	IIZPXYDJLKNOIY-JXPKJXOSSA-N	ZHVLPKFAODFQST-BMVMOQKNSA-N	UJSHBYQGQRPVNO-UHFFFAOYSA-N
RTIXKCRFFJGDFG-UHFFFAOYSA-N	NGFFKUHICVFZTR-UHFFFAOYSA-N	JGQBYBXYRUCBQY-UHFFFAOYSA-N	XZQLSABETMKIGG-UHFFFAOYSA-N
VCCRNZQBSJXYJD-UHFFFAOYSA-N	NNXWIPHZHATIFE-UHFFFAOYSA-N	IOYVXXQKVQKQIG-ZJPTYJIISA-N	UZTHVERXARKBAG-UHFFFAOYSA-N
AIONOLUJZLIMTK-UHFFFAOYSA-N	YDNKGFDKKRUKPY-TURZORIXSA-N	JMIAZDVHNCCPDM-UHFFFAOYSA-N	FCDLCPWAQCPTKC-UHFFFAOYSA-N
IYRMWMYZSQPJKC-UHFFFAOYSA-N	PMGHIGLOERPWGC-UHFFFAOYSA-N	GHKISGDRQRSCII-ZOCIIQOWSA-N	ABXZOXDTHTTZJW-UHFFFAOYSA-N
IQPNAANSBPBGFQ-UHFFFAOYSA-N	GNISQJGXJIDKDJ-UHFFFAOYSA-N	SNZHVLUQMJWWPN-UHFFFAOYSA-N	PVVORTURQPBPEQ-UHFFFAOYSA-N
YXOLAZRVSSWPPT-UHFFFAOYSA-N	PQSUYGKTWSAVDQ-ZVIOFETBSA-N	QVSFEOQJKPOOHP-UHFFFAOYSA-N	YUKCLPPRYNXRAF-UHFFFAOYSA-N
IKGXIBQEEMLURG-GGFYDIPBSA-N	JEJLGIQLPYYGEE-XIFFEERXSA-N	FTTQBBNJVTYJPS-AATRIKPKSA-N	FIHJKUPKCHIPAT-UHFFFAOYSA-N
ABRULANJVVJLFI-DGHBBABESA-N	LRSASMSXMSNRBT-UHFFFAOYSA-N	LJSWMDKKEBOERP-LBPRGKRZSA-N	KLUTZDJBVDPOFE-UHFFFAOYSA-N
DVGGLGXQSFURLP-HBRSJUJESA-N	QIAFMBKCNZACKA-UHFFFAOYSA-N	IEBFEMIXXHIISM-RJSCAXEBSA-N	OFUWGCQDMVDLIR-UHFFFAOYSA-N
ZHVAHWMKMXITOD-IOCIALSMSA-N	JZWNYZVVZXZRRH-YFKVPUFHSA-N	GQCJWFPDXATUKS-UHFFFAOYSA-N	CXBGOBGJHGGWIE-UHFFFAOYSA-N
JAYJEXYYCNLGOQ-UHFFFAOYSA-N	HQUQLFOMPYWACS-UHFFFAOYSA-N	OESVNVWXOTVKHT-UHFFFAOYSA-N	YOTUXHIWBVZAJQ-UHFFFAOYSA-N
DTEBAJZTWHMPEF-UHFFFAOYSA-N	CHJJGSNFBQVOTG-UHFFFAOYSA-N	OFUTZNNUWRTXHO-RQGSMOOYSA-N	DCHJOVNPPSBWHK-UHFFFAOYSA-N
RNCIERMYMLFYAO-UHFFFAOYSA-N	WBWWGRHZICKQGZ-HZAMXZRMSA-N	CNIWQELMLPUFOS-NVSXQWMQSA-N	SKOCCRDVSSOREC-UHFFFAOYSA-N
WQOZASFQHLTUGJ-UHFFFAOYSA-N	JUCWRRXMPGRQOG-BHOUECFLSA-N	NXCYBYJXCJWMRY-VGBBEZPXSA-N	PXJGTASAGKWQQJ-UHFFFAOYSA-N
IHPMURIXWRKEKD-UHFFFAOYSA-N	ZFXYFBGIUFBOJW-UHFFFAOYSA-N	VUHCEJPYCQSKEW-UUILKARUSA-N	RREUTBIFEJAKCA-UHFFFAOYSA-N
TVOFUERNMZTYRM-UHFFFAOYSA-N	DJJCXFVJDGTHFX-XVFCMESISA-N	JKTSDLANZJEZMK-UHFFFAOYSA-N	VKZKUXQNOOTKCF-UHFFFAOYSA-N
GFSAAWPDCQHEAN-UHFFFAOYSA-N	VBICKXHEKHSIBG-UHFFFAOYSA-N	AIFVFVGRWAMEBM-GSQIWVKLSA-N	ZKWQQXZUCOBISE-UHFFFAOYSA-N
VBJYPSPIKMUCLP-UHFFFAOYSA-N	QZAYGJVTTNCVMB-UHFFFAOYSA-N	MHOOPNKRBMHHEC-HZIBQTDNSA-N	PJJGZPJJTHBVMX-UHFFFAOYSA-N
NZMLLYZLUYBOGO-UHFFFAOYSA-N	GCGTXOVNNFGTPQ-JHOUSYSJSA-N	KPWKPGFLZGMMFX-UHFFFAOYSA-N	XRGWZIGGCNSFRY-UHFFFAOYSA-N
ITDOFWOJEDZPCF-AATRIKPKSA-N	SXTAYKAGBXMACB-UHFFFAOYSA-N	NPOAOTPXWNWTSH-UHFFFAOYSA-N	PIJVFDBKTWXHHD-UHFFFAOYSA-N
PRIHHXHWVNIQPJ-UHFFFAOYSA-N	RSIHSRDYCUFFLA-DYKIIFRCSA-N	IOZVKDXPBWBUKY-LQIBPGRFSA-N	VWPNQCLIQCRCCG-UHFFFAOYSA-N
QZPQTZZNNJUOLS-UHFFFAOYSA-N	MUEIBZIYMWAANR-UHFFFAOYSA-N	JIEVZPUBUDASNE-UHFFFAOYSA-N	GPQLHGCIAUEJQK-UHFFFAOYSA-N
SRAZIDLUTMRWNZ-UHFFFAOYSA-N	RJECHNNFRHZQKU-RMUVNZEASA-N	DEJPAJWPCTUPPL-YPMHNXCESA-N	DAWSYIQAGQMLFS-UHFFFAOYSA-N
FUNKMUPZVKBZEC-MEAUJJKLSA-N	GBFLZEXEOZUWRN-UHFFFAOYSA-N	GVUHIWDAWNDBKR-RLLAQXBXSA-N	RRHCDWLSHIIIIT-UHFFFAOYSA-N
JYMSPANBDPOHPX-UHFFFAOYSA-N	LEVWYRKDKASIDU-IMJSIDKUSA-N	MGSRCZKZVOBKFT-UHFFFAOYSA-N	GIGFIWJRTMBSRP-UHFFFAOYSA-O
ICNOFNFXLJFTLZ-UHFFFAOYSA-N	WNYXLVFCZZCCLX-UHFFFAOYSA-N	LTNSOYZGFPWHOF-UHFFFAOYSA-N	FYJNFPYTJQUYMD-UHFFFAOYSA-N
NHUYGTCSYVBPOA-UHFFFAOYSA-N	OIRDTQYFTABQOQ-KQYNXXCUSA-N	LFRFNLMDZHTVHB-UHFFFAOYSA-N	WSXZMNZWXLNIPA-UHFFFAOYSA-N
WVILKFILAZPSRT-MEAUJJKLSA-N	MJLXQSQYKZWZCB-UHFFFAOYSA-N	ADVGKWPZRIDURE-UHFFFAOYSA-N	KEGZEHANNYRNOK-UHFFFAOYSA-N
CGYNVHQAIUIQLZ-OVGYQCSBSA-N	RADKZDMFGJYCBB-UHFFFAOYSA-N	NGRRXMZEVSBATO-UHFFFAOYSA-N	AMOGMTLMADGEOQ-UHFFFAOYSA-N
MGHXTRIJAXFCOA-UHFFFAOYSA-N	XCCTYIAWTASOJW-XVFCMESISA-N	NEIIKBWBBCJSQU-JNTDTDGQSA-N	SEBFKMXJBCUCAI-UHFFFAOYSA-N
PJWHOPKRRBUSDH-UHFFFAOYSA-N	ZQBULZYTDGUSSK-UHFFFAOYSA-N	NQIZIOGKLJAGSU-UHFFFAOYSA-N	RNPABQVCNAUEIY-UHFFFAOYSA-N
OVRABUAZHGSQBY-UHFFFAOYSA-N	MVPKIPGHRNIOPT-UHFFFAOYSA-N	QWYNXLBAFAPSKQ-UHFFFAOYSA-N	GRDZTDZJQRPNCN-UHFFFAOYSA-N
PIJVFDBKTWXHHD-UHFFFAOYSA-N	SRNWOUGRCWSEMX-UHFFFAOYSA-N	JAAFNWYGLROOGI-UHFFFAOYSA-N	IKGXIBQEEMLURG-UHFFFAOYSA-N
NDYMQXYDSVBNLL-LKTQYHBLSA-N	YSMRWXYRXBRSND-UHFFFAOYSA-N	ZVLQJRXSGVAHOI-UHFFFAOYSA-N	NMLOPXSNELFOLK-UHFFFAOYSA-N
IXORZMNAPKEEDV-OYEYCCDTSA-N	WEAPVABOECTMGR-UHFFFAOYSA-N	GZLIPAFSJXROEC-UHFFFAOYSA-N	DPIAJERHFDBLPT-UHFFFAOYSA-N
NWBJYWHLCVSVIJ-UHFFFAOYSA-N	ODKSFYDXXFIFQN-BYPYZUCNSA-N	HILBWEPXZDMOAE-UHFFFAOYSA-N	GVBNSPFBYXGREE-UHFFFAOYSA-N
QANMHLXAZMSUEX-UHFFFAOYSA-N	IZYUWBATGXUSIK-UHFFFAOYSA-N	GBKCPBPYMRGRKL-UHFFFAOYSA-N	JZNGEGWFNPRYBH-UHFFFAOYSA-N
HTMCLLSRQWRPTN-OKMRAYSCSA-N	JJIHLJJYMXLCOY-BYPYZUCNSA-N	ISMUGWMKUVABAZ-XRNKWZDJSA-N	DEMQJEXKIJFBRD-UHFFFAOYSA-N
YEIAHHGCPUIGOQ-ZMIPQNLBSA-N	KVQGGLZHHFGHPU-UHFFFAOYSA-N	UDVTWMLZUGXNQM-UHFFFAOYSA-N	HOHZJKQBJXVZSS-UHFFFAOYSA-N
NIKHGUQULKYIGE-ADPGWCSISA-N	UDMBCSSLTHHNCD-KQYNXXCUSA-N	OCPITUSJSRGORS-UHFFFAOYSA-N	CEDINFOMXSQPIQ-UHFFFAOYSA-N
WUADCCWRTIWANL-UHFFFAOYSA-N	ZJUKTBDSGOFHSH-WFMPWKQPSA-N	DSMWJDJWYGMEBO-PRFRQLEPSA-N	KJXSIXMJHKAJOD-UHFFFAOYSA-N
HKQYGTCOTHHOMP-UHFFFAOYSA-N	DOXBBOVOUUITPV-UHFFFAOYSA-N	OVBBFGXDDIFFMB-SDPNRITHSA-N	ZDMLSSJRDUBJQS-UHFFFAOYSA-N
TZBJGXHYKVUXJN-UHFFFAOYSA-N	DUXYWXYOBMKGIN-UHFFFAOYSA-N	NUXKLJINNAOFAH-GLKIMFHVSA-N	KFIPVCUMEJOXQF-UHFFFAOYSA-N
GAOZTHIDHYLHMS-QPJULDDXSA-N	PFNFFQXMRSDOHW-UHFFFAOYSA-N	RCOCBDNPQGVEDL-KEBDBYFISA-N	GIGFIWJRTMBSRP-UHFFFAOYSA-N
UNFGCPCUYMXWDG-OOQPEQBFSA-N	HORIEOQXBKUKGQ-UHFFFAOYSA-N	AZFFBGWLLZUTDW-CTASIPILSA-N	CUCUKLJLRRAKFN-UHFFFAOYSA-N
JLJAVUZBHSLLJL-DQEHQXCCSA-N	PMMYEEVYMWASQN-DMTCNVIQSA-N	CSVOJBHLRRLOJX-UZSHRYPHSA-N	FGANMDNHTVJAHL-UHFFFAOYSA-N
JLJAVUZBHSLLJL-GKHNXXNSSA-N	IHNKQIMGVNPMTC-RUZDIDTESA-N	QOMBXPYXWGTFNR-JBZRFGBVSA-N	JIHIFNDXLSTZHZ-UHFFFAOYSA-O
ISBKEYQPAWAMRF-HKKFXGGESA-N	LOSHAHDSFZXVCT-UHFFFAOYSA-N	CFAJIMXUZRPYDP-GHCUZIKHSA-N	CYSHNJQMYORNJI-UHFFFAOYSA-N
RKSBJQZDPAGEQW-IRTBSJMASA-N	MUMGGOZAMZWBJJ-KZYORJDKSA-N	JYWRCSAWBUAIFO-KRRNMHNDSA-N	DNVPQKQSNYMLRS-UHFFFAOYSA-N
IRZVHDLBAYNPCT-UHFFFAOYSA-N	HNXQXTQTPAJEJL-UHFFFAOYSA-N	ZMCWALAQRPULMT-UHFFFAOYSA-N	LBKPHBYDOWPFMZ-UHFFFAOYSA-N
BJYHZSNSMVEQEH-SJORKVTESA-N	RJKFOVLPORLFTN-LEKSSAKUSA-N	KSQDOQZKXFUZMV-NWRWIZDFSA-N	ISQRJFLLIDGZEP-UHFFFAOYSA-N
JFFHVIUZNPTGGR-WJLGXSQGSA-N	ASLWPAWFJZFCKF-UHFFFAOYSA-N	ZKFPZHCUDJBDJO-UHFFFAOYSA-N	QGWDYPREORDRIT-UHFFFAOYSA-N
BWRZDLYJNURUHS-XUXIUFHCSA-N	FRQMUZJSZHZSGN-NJMUXRGYSA-N	ZDSBUUDXDQSCSK-DEDYPNTBSA-N	DFPMSGMNTNDNHN-UHFFFAOYSA-N
LOILTCBRRAVDAF-JINALETGSA-N	MBWXNTAXLNYFJB-NKFFZRIASA-N	LZRMGGWCVAVBJA-UHFFFAOYSA-N	BPYKTIZUTYGOLE-UHFFFAOYSA-N
DDRDDFBLSIAXPP-WMFJGPPASA-N	OPTASPLRGRRNAP-UHFFFAOYSA-N	IVOBIIPKUUYUPR-UHFFFAOYSA-N	CKTYBTRYMOEPOK-UHFFFAOYSA-N
PFTAWBLQPZVEMU-DZGCQCFKSA-N	KDCGOANMDULRCW-UHFFFAOYSA-N	VATYWOIGKMMCMM-QHQUPYHQSA-N	TWAZWVPPDIUVOD-UHFFFAOYSA-N
PFTAWBLQPZVEMU-UKRRQHHQSA-N	AUYYCJSJGJYCDS-LBPRGKRZSA-N	NETXGRNQKFELFY-ASUBUDITSA-N	OZJXTWMDBPQRGI-UHFFFAOYSA-N
XMOCLSLCDHWDHP-IUODEOHRSA-N	ZVFDTKUVRCTHQE-UHFFFAOYSA-N	NHOIBRJOQAYBJT-WILUFPLZSA-N	MJRQUHHZUFSBLY-UHFFFAOYSA-N
HXHKKYNHNQVAAX-HNNXBMFYSA-N	QJAVUVZBMMXBRO-UHFFFAOYSA-N	QOIHIEPXTNMSSM-WMZJFQQLSA-N	FMCWKGDGAHVFMC-UHFFFAOYSA-N
BMVJFNLJSZHNNS-ZXRHVTAXSA-N	FFEARJCKVFRZRR-BYPYZUCNSA-N	QKDHVEHKHGYWMD-UHFFFAOYSA-N	SDIVYZXRQHWCKF-UHFFFAOYSA-N
BMVJFNLJSZHNNS-YUDFMKBLSA-N	NPAGDVCDWIYMMC-IZPLOLCNSA-N	WCAMADNGWUBZMH-ZBVBGGFBSA-N	FCCDDURTIIUXBY-UHFFFAOYSA-N
YTFVRYKNXDADBI-SNAWJCMRSA-N	XOAAWQZATWQOTB-UHFFFAOYSA-N	RLYPFWBODVDUHT-UHFFFAOYSA-N	XUVKSPPGPPFPQN-UHFFFAOYSA-N
HPXUNEGPCPQBQY-BQYQJAHWSA-N	DCXYFEDJOCDNAF-REOHCLBHSA-N	ZWTDABBYXDAIOL-UHFFFAOYSA-N	WXUQMTRHPNOXBV-UHFFFAOYSA-N
WAGZSQGCUXDBOA-UHFFFAOYSA-N	PHIQHXFUZVPYII-ZCFIWIBFSA-N	ZRZWBWPDBOVIGQ-OEORQBFISA-N	OPUFDNZTKHPZHM-UHFFFAOYSA-N
OJRCBJBIGZHIRA-GQCTYLIASA-N	UHGULLIUJBCTEF-UHFFFAOYSA-N	LFYJSSARVMHQJB-QIXNEVBVSA-N	IQFYYKKMVGJFEH-UHFFFAOYSA-N
SDVHSXZSEQRFSU-BQYQJAHWSA-N	QNGIKJLVQNCRRC-UHFFFAOYSA-N	IAKHMKGGTNLKSZ-INIZCTEOSA-N	JHQSOHPXNWCALX-UHFFFAOYSA-N
VUGQIIQFXCXZJU-UHFFFAOYSA-N	QIVBCDIJIAJPQS-VIFPVBQESA-N	AVFIYMSJDDGDBQ-UHFFFAOYSA-N	PQJWDNCGZBQHRJ-UHFFFAOYSA-N
FQGIBHQUVCGEAC-UHFFFAOYSA-N	RMLPZKRPSQVRAB-UHFFFAOYSA-N	SLYDIPAXCVVRNY-BBJHAQHQSA-N	CCOJFDRSZSSKOG-UHFFFAOYSA-N
UVDYUDNYSNKZRV-OAHLLOKOSA-N	OVRNDRQMDRJTHS-OZRXBMAMSA-N	XJMPAUZQVRGFRE-UHFFFAOYSA-N	QTAGQHZOLRFCBU-UHFFFAOYSA-N
FKZUTWSVQLXKQE-OAHLLOKOSA-N	GCKMFJBGXUYNAG-UHFFFAOYSA-N	XLWWERNKTLITEF-FOUFQHLJSA-N	YMNCVRSYJBNGLD-UHFFFAOYSA-N
WUQMVSOZWZOUJR-FUMNGEBKSA-N	LKQLRGMMMAHREN-YJFXYUILSA-N	IHGAMZBDEOTTEW-UHFFFAOYSA-N	HEMSJKZDHNSSEW-UHFFFAOYSA-N
BHTWZQKERRCPRZ-RYRKJORJSA-N	QBYUNVOYXHFVKC-GBURMNQMSA-N	VZSGMNVXQXYFPI-UHFFFAOYSA-N	GPZFXSWMDFBRGS-UHFFFAOYSA-N
NTWOKQCCNHKEIU-UHFFFAOYSA-N	VYFYYTLLBUKUHU-UHFFFAOYSA-N	OFPMGMVAOWDSRN-VNEUDPKJSA-N	YJFZBVJUCKOCET-UHFFFAOYSA-N
LTHWZZOUNJCHES-UHFFFAOYSA-N	WHUUTDBJXJRKMK-VKHMYHEASA-N	AHNUBWYOIHCGFN-UHFFFAOYSA-N	JNNGEAWILNVFFD-UHFFFAOYSA-N
VOWJSEYJDXBICY-UHFFFAOYSA-N	OLXZPDWKRNYJJZ-RRKCRQDMSA-N	JJKCJXIYVNHIOS-UHFFFAOYSA-N	JUVIOZPCNVVQFO-UHFFFAOYSA-N
MFFQNMFIVBUMBX-UHFFFAOYSA-N	OUYCCCASQSFEME-QMMMGPOBSA-N	CLNILJPYOXIKRO-WPSZSDGUSA-N	GMNAPBAUIVITMI-UHFFFAOYSA-N
USRHYDPUVLEVMC-FQEVSTJZSA-N	IQFYYKKMVGJFEH-XLPZGREQSA-N	VBFIGWHJNDFEIS-UHFFFAOYSA-N	XUFOYASAFNKRRE-UHFFFAOYSA-N
KWGRBVOPPLSCSI-WPRPVWTQSA-N	JYGXADMDTFJGBT-VWUMJDOOSA-N	BOPPUHZKIKFBHH-GEOUXAIOSA-N	XVVZJDDPRFFKTQ-UHFFFAOYSA-N
MJJALKDDGIKVBE-UHFFFAOYSA-N	SJDMTGSQPOFVLR-ZPQCIJQQSA-N	RXOMDRQVYULRRU-UHFFFAOYSA-N	HULMNSIAKWANQO-UHFFFAOYSA-N
SUBDBMMJDZJVOS-XMMPIXPASA-N	ACTIUHUUMQJHFO-UPTCCGCDSA-N	VJQANBSDAGCDJE-UHFFFAOYSA-N	SNKFFCBZYFGCQN-UHFFFAOYSA-N
XUOQKQRMICQUQC-AOIWGVFYSA-N	RZRNAYUHWVFMIP-KTKRTIGZSA-N	FIOZUJXSEZUYCS-MTSAZYMTSA-N	UFCGDBKFOKKVAC-UHFFFAOYSA-N
VCJRIJKZDDFALD-AABGKKOBSA-N	OENHQHLEOONYIE-JLTXGRSLSA-N	BWSQDEWKZUMVIG-ACCUITESSA-N	XIUVHOSBSDYXRG-UHFFFAOYSA-N
XPAOPAPDCRLMTR-UHFFFAOYSA-N	NYHBQMYGNKIUIF-UUOKFMHZSA-N	JSXYBZIRJXMIMK-UHFFFAOYSA-N	RSTKLPZEZYGQPY-UHFFFAOYSA-N
WXURHACBFYSXBI-GQKYHHCASA-N	YNYAYWLBAHXHLL-UHFFFAOYSA-N	FDLLEBFMOIHMNM-UHFFFAOYSA-N	LZFOPEXOUVTGJS-UHFFFAOYSA-N
URKOMYMAXPYINW-UHFFFAOYSA-N	GMVPRGQOIOIIMI-DWKJAMRDSA-N	YJSHRIGISKAHBT-JFTDWGSPSA-N	PWARHDUWOJUADN-UHFFFAOYSA-N
NPDKTSLVWGFPQG-UHFFFAOYSA-N	AMFGWXWBFGVCKG-UHFFFAOYSA-N	YOSIWGSGLDDTHJ-WUMBVMKGSA-N	FKBUODICGDOIGB-UHFFFAOYSA-N
AYXYPKUFHZROOJ-UHFFFAOYSA-N	UIJIQXGRFSPYQW-UHFFFAOYSA-N	GWVCYAYKRPLWGK-AAMZJHKISA-N	YEHDMSUNJUONMW-UHFFFAOYSA-N
IZQSVPBOUDKVDZ-UHFFFAOYSA-N	HXFOXFJUNFFYMO-BYPYZUCNSA-N	ODCQAZGUPKQTMK-GRXQUDFFSA-N	TUODPMGCCJSJRH-UHFFFAOYSA-N
XJWIEWPGHRSZJM-CZFNFOJSSA-N	GFYLSDSUCHVORB-IOSLPCCCSA-N	BTCICADMSGBCKA-UHFFFAOYSA-N	TXDUTHBFYKGSAH-UHFFFAOYSA-N
ZKLPARSLTMPFCP-OAQYLSRUSA-N	OPZLDVPRAIERSE-UHFFFAOYSA-N	UTMLPTPULBHGMZ-UHFFFAOYSA-N	KPXIBWGPZSPABK-UHFFFAOYSA-N
DRLFMBDRBRZALE-UHFFFAOYSA-N	HVYWMOMLDIMFJA-UHFFFAOYSA-N	ZCKITOSCNKNMMO-YQHZJLNZSA-N	QGNJRVVDBSJHIZ-UHFFFAOYSA-N
WBXPDJSOTKVWSJ-UHFFFAOYSA-N	HCZHHEIFKROPDY-UHFFFAOYSA-N	XQIGVMVJGPFNDE-UHFFFAOYSA-N	AYRXSINWFIIFAE-UHFFFAOYSA-N
RBQOQRRFDPXAGN-UHFFFAOYSA-N	UBORTCNDUKBEOP-UUOKFMHZSA-N	MJPYNCPSXRTGEE-QPJJXVBHSA-N	XYPPDQHBNJURHU-UHFFFAOYSA-N
NOFOAYPPHIUXJR-APNQCZIXSA-N	KIWQWJKWBHZMDT-UHFFFAOYSA-N	JVUYBLROBHJEJN-NEPJUHHUSA-N	IYGYMKDQCDOMRE-UHFFFAOYSA-N
JIEVJXRUYDZFTD-PZHSVMLJSA-N	ATHGHQPFGPMSJY-UHFFFAOYSA-N	LEYGRBGYJYVHJL-ZKQFBGJWSA-N	AUNGANRZJHBGPY-UHFFFAOYSA-N
VCBNPTWPJQLHQN-NYAJDEOCSA-N	YBJHBAHKTGYVGT-ZKWXMUAHSA-N	MACFXELYCBWKGT-VFTFQOQOSA-N	QLKSLGRVBGVPPG-UHFFFAOYSA-N
ZAVWGRCRKSHIMO-OALUTQOASA-N	GRZRVXZIMPYCAW-UHFFFAOYSA-N	GLXYKTASIIUSRC-UHFFFAOYSA-N	GLMFFCVWRKKBJB-UHFFFAOYSA-N
XKKFNYKNDDHAQC-IRFCIJBXSA-N	MUMGGOZAMZWBJJ-DYKIIFRCSA-N	IUXAGRKMQRVAMG-UHFFFAOYSA-N	PRAUVHZJPXOEIF-UHFFFAOYSA-N
WKHHFWJJIRCXHA-INIZCTEOSA-N	KVMPUXDNESXNOH-UHFFFAOYSA-N	FXPWZCUQBSEHTH-QZRFOHQJSA-N	CWHJIJJSDGEHNS-UHFFFAOYSA-N
NEQVOBXBOFZEMR-UHFFFAOYSA-N	VPGRYOFKCNULNK-UHFFFAOYSA-N	ROWKODQLOIEBHL-MXHWVDEXSA-N	QEVHRUUCFGRFIF-UHFFFAOYSA-N
XFZJEEAOWLFHDH-NFJBMHMQSA-N	OVRNDRQMDRJTHS-RTRLPJTCSA-N	UWQYBLOHTQWSQD-UHFFFAOYSA-N	DHNGCHLFKUPGPX-UHFFFAOYSA-N
YZOIGUQJFCQTJK-UHFFFAOYSA-N	QHZLMUACJMDIAE-UHFFFAOYSA-N	VOXXWSYKYCBWHO-UHFFFAOYSA-N	OZBAVEKZGSOMOJ-UHFFFAOYSA-N
VZTUKBKUWSHDFM-CYBMUJFWSA-N	QUZSUMLPWDHKCJ-UHFFFAOYSA-N	CXIHBIKIPKUWBP-XPIMNQETSA-N	HSMPDPBYAYSOBC-UHFFFAOYSA-N
IAJBQAYHSQIQRE-UHFFFAOYSA-N	XEYBRNLFEZDVAW-ARSRFYASSA-N	ZSKDVJYWOHBGNI-UHFFFAOYSA-N	KDIKNBJFJOYFNY-UHFFFAOYSA-N
DAINMNHDGRVBQF-UHFFFAOYSA-N	OTCCIMWXFLJLIA-BYPYZUCNSA-N	DHHMFNAGLVIOCZ-LVPKXVBFSA-N	JTEDVYBZBROSJT-UHFFFAOYSA-N
BMQBFTBKHPYZFM-UHFFFAOYSA-N	FZUGPQWGEGAKET-UHFFFAOYSA-N	ISFMXVMWEWLJGJ-UHFFFAOYSA-N	KPEBLJUVHUTNCC-UHFFFAOYSA-N
IHBVMUCQCZEAPW-YBSDSQCQSA-N	FFFHZYDWPBMWHY-UHFFFAOYSA-N	APZDDWSEXQOLKA-DHDCSXOGSA-N	FSNGLHIMQHWTNF-UHFFFAOYSA-N
PEFNSGRTCBGNAN-QNDFHXLGSA-N	MFYSYFVPBJMHGN-ZPOLXVRWSA-N	GYUTYMPIMMYZHM-UHFFFAOYSA-N	SWZMSZQQJRKFBP-UHFFFAOYSA-N
MYXNWGACZJSMBT-VJXVFPJBSA-N	QRUDEWIWKLJBPS-UHFFFAOYSA-N	XGQQRJZRTBKBRM-APTQHQDLSA-N	YBJHBAHKTGYVGT-UHFFFAOYSA-N
SJGXLSYEYLGFRT-SIAGYLGLSA-N	OVBPIULPVIDEAO-LBPRGKRZSA-N	KJBDTBUYUDRWMT-VDUSSSJLSA-N	TZRDBHMKTWECOV-UHFFFAOYSA-N
PVFGJHYLIHMCQD-UHFFFAOYSA-N	CVSVTCORWBXHQV-UHFFFAOYSA-N	ABORWESIKJVKBN-NNTCGQASSA-N	CRDNMYFJWFXOCH-UHFFFAOYSA-N
CIEYTVIYYGTCCI-UHFFFAOYSA-N	GNMSLDIYJOSUSW-LURJTMIESA-N	KNSDITCTAHCCEB-UHFFFAOYSA-N	WZUVPPKBWHMQCE-UHFFFAOYSA-N
MXXWOMGUGJBKIW-YPCIICBESA-N	SQVRNKJHWKZAKO-PFQGKNLYSA-N	JBFBTBFJYNNYPW-ZXWRBSQSSA-N	FQZORWOCAANBNC-UHFFFAOYSA-N
FKIYLTVJPDLUDL-SLNHTJRHSA-N	AHLPHDHHMVZTML-BYPYZUCNSA-N	RNUHPRWYDXEBOM-FXCXTKEDSA-N	QFVOYBUQQBFCRH-UHFFFAOYSA-N
LUZRJRNZXALNLM-JGRZULCMSA-N	FDGQSTZJBFJUBT-UHFFFAOYSA-N	AIFXMSDWXBFQTF-SNXGECCISA-N	MOLPUWBMSBJXER-UHFFFAOYSA-N
DSVUOBIQVPVZST-UHFFFAOYSA-N	RFMMMVDNIPUKGG-UHFFFAOYSA-N	MOLWVPJZUNCMGV-UHFFFAOYSA-N	ICTZCAHDGHPRQR-UHFFFAOYSA-N
AAWZDTNXLSGCEK-ZHQZDSKASA-N	AHLPHDHHMVZTML-SCSAIBSYSA-N	ZMOXNUGOJSHBRR-VOTSOKGWSA-N	RLUORQGMBKDXPO-UHFFFAOYSA-N
DYJIDGJHOLTGBO-ZETCQYMHSA-N	DZTHIGRZJZPRDV-LBPRGKRZSA-N	SEYOLRVULPTURM-IQXADPPTSA-N	DOUMFZQKYFQNTF-UHFFFAOYSA-N
DZZWHBIBMUVIIW-DTORHVGOSA-N	BHQCQFFYRZLCQQ-OELDTZBJSA-N	TXZUPPVCNIMVHW-AJMZACEDSA-N	HKQZUYOVMYOFIT-UHFFFAOYSA-N
FABPRXSRWADJSP-MEDUHNTESA-N	NBSCHQHZLSJFNQ-GASJEMHNSA-N	RXRSNDCGNOOFLH-VZNNHAMSSA-N	RRKTZKIUPZVBMF-UHFFFAOYSA-N
MYSWGUAQZAJSOK-UHFFFAOYSA-N	BBJQPKLGPMQWBU-JADYGXMDSA-N	GQOCHCOFYNMUOJ-UHFFFAOYSA-N	MALFODICFSIXPO-UHFFFAOYSA-N
GSDSWSVVBLHKDQ-JTQLQIEISA-N	APJYDQYYACXCRM-UHFFFAOYSA-N	PVHUKALHRBPQNM-BSWSSELBSA-N	MBWXNTAXLNYFJB-UHFFFAOYSA-N
XUBOMFCQGDBHNK-UHFFFAOYSA-N	LTFMZDNNPPEQNG-KVQBGUIXSA-N	LAUJMTGOOIBBOB-UHFFFAOYSA-N	VWLXIXALPNYWFH-UHFFFAOYSA-N
BYDOCEQRHMZXMS-IUNYYKFTSA-N	KTHDTJVBEPMMGL-VKHMYHEASA-N	LWUQVHKGVXRUPD-UHFFFAOYSA-N	CVULDJMCSSACEO-UHFFFAOYSA-N
QZJVBGCZOLNWHW-AWEZNQCLSA-N	ZDXPYRJPNDTMRX-VKHMYHEASA-N	GLNIOASGXMEGTM-LTPBQMFOSA-N	IQAMTZLKUHMPPE-UHFFFAOYSA-N
QVZXVDWBZHYCGL-UHFFFAOYSA-N	BQPNUOYXSVUVMY-UHFFFAOYSA-N	QXPNJMHRUZCEAP-OVOCMQAOSA-N	TUSDEZXZIZRFGC-UHFFFAOYSA-N
BZQDHZDSIXPDSS-CYDVCVIESA-N	FSYKKLYZXJSNPZ-UHFFFAOYSA-N	MPAKYMOQGZITTQ-UHFFFAOYSA-N	LBHYRBPEXITYTN-UHFFFAOYSA-N
LUJAXSNNYBCFEE-UHFFFAOYSA-N	BZQFBWGGLXLEPQ-REOHCLBHSA-N	ZKIRVBNLJKGIEM-UHFFFAOYSA-N	QFJUYMMIBFBOJY-UHFFFAOYSA-N
AOLOMULCAJQEIG-UHFFFAOYSA-N	KMYWVDDIPVNLME-UHFFFAOYSA-N	FYVKHLSOIIPVEH-RVDMUPIBSA-N	JZWZFNOVWZEQMF-UHFFFAOYSA-N
OBGBGHKYJAOXRR-UHFFFAOYSA-N	UEKHZPDUBLCUHN-UHFFFAOYSA-N	JNELTBHOLOQEJH-LPULDKDHSA-N	BEPGTHDUUROBHM-UHFFFAOYSA-N
HSHNITRMYYLLCV-UHFFFAOYSA-N	XOMRRQXKHMYMOC-OAQYLSRUSA-N	RUUZDCZRFRLJFC-UHFFFAOYSA-N	RZVHIXYEVGDQDX-UHFFFAOYSA-N
UDFPKNSWSYBIHO-UHFFFAOYSA-N	NXJAXUYOQLTISD-VIFPVBQESA-N	LJONQULKOKMKBR-UHFFFAOYSA-N	CIEYTVIYYGTCCI-UHFFFAOYSA-N
MGZOXZPZHVOXQB-UHFFFAOYSA-N	FUJLYHJROOYKRA-QGZVFWFLSA-N	NGWLEVXPPLCHNC-UHFFFAOYSA-N	ZLKGXNSQDUJSAU-UHFFFAOYSA-N
LIIALPBMIOVAHH-UHFFFAOYSA-N	AGPKZVBTJJNPAG-WHFBIAKZSA-N	MKPZLFSGCUYQEY-IAROGAJJSA-N	CLKIYIWKKBDFBS-UHFFFAOYSA-N
HXVZGASCDAGAPS-UHFFFAOYSA-N	KDXKERNSBIXSRK-YFKPBYRVSA-N	HXCUIEYBVCYJPX-UHFFFAOYSA-N	BIXJFIJYBLJTMK-UHFFFAOYSA-N
NHMMAMIRMITGRD-UHFFFAOYSA-N	IOJUPLGTWVMSFF-UHFFFAOYSA-N	GNJUNLNJRMFETA-AGJGHFFWSA-N	XNWPXDGRBWJIES-UHFFFAOYSA-N
MELHVRFNTXYFMN-UHFFFAOYSA-N	MSWZFWKMSRAUBD-IVMDWMLBSA-N	WPPYDDRXZLFEFL-VOTSOKGWSA-N	ASUTZQLVASHGKV-UHFFFAOYSA-N
GJIALGLHOBXNAT-KPOBHBOGSA-N	SUHOOTKUPISOBE-UHFFFAOYSA-N	IXFPJGBNCFXKPI-YBFXNURJSA-N	UVKYPKNCQJIGKV-UHFFFAOYSA-N
CEBXXEKPIIDJHL-UHFFFAOYSA-N	WXNXCEHXYPACJF-ZETCQYMHSA-N	FZSYYVOKNJZJTF-UHFFFAOYSA-N	LJOQGZACKSYWCH-UHFFFAOYSA-N
MTOHOIPTYJIUCH-KPOBHBOGSA-N	ONIBWKKTOPOVIA-BYPYZUCNSA-N	JQCBBCVOQHOGTI-HROOPKDASA-N	HZEOENYXYFFKIU-UHFFFAOYSA-N
KRZBCHWVBQOTNZ-RDJMKVHDSA-N	LFTYTUAZOPRMMI-CFRASDGPSA-N	MAQMWSUGBCIGLJ-UHFFFAOYSA-N	BOJKULTULYSRAS-UHFFFAOYSA-N
UFCLZKMFXSILNL-XAIBDRPMSA-N	UKAUYVFTDYCKQA-VKHMYHEASA-N	KHWKLNXMSVVKCH-UHFFFAOYSA-N	CBOSLVQFGANWTL-UHFFFAOYSA-N
GYFFKZTYYAFCTR-AVXJPILUSA-N	UGQMRVRMYYASKQ-KQYNXXCUSA-N	OVMFOVNOXASTPA-UHFFFAOYSA-N	UMYAEKVHXDURJS-UHFFFAOYSA-N
PLAPMLGJVGLZOV-YJQKKJGLSA-N	DRLFMBDRBRZALE-UHFFFAOYSA-N	CMIGVNMYXBHBKY-UHFFFAOYSA-N	MTAWKURMWOXCEO-UHFFFAOYSA-N
SGEWCQFRYRRZDC-YJQKKJGLSA-N	OVRNDRQMDRJTHS-JAJWTYFOSA-N	BRQQPHKRRCUYLA-UHFFFAOYSA-N	CDYBOKJASDEORM-UHFFFAOYSA-N
PZZRDJXEMZMZFD-ODPGBAFUSA-N	XNSAINXGIQZQOO-UHFFFAOYSA-N	OWRMMXDXVOHFNG-LLJXEUITSA-N	AJTULIWKBMDPCJ-UHFFFAOYSA-N
VSCSJMRNBGGEEP-AWEZNQCLSA-N	JHPNVNIEXXLNTR-UHFFFAOYSA-N	WGLRJONCGNNMKL-VOTSOKGWSA-N	QBKSWRVVCFFDOT-UHFFFAOYSA-N
PXUALOWHEHOKSO-SOXOQJGTSA-N	OWICEWMBIBPFAH-UHFFFAOYSA-N	YOELDOOOBJSHSZ-SRFZOMHBSA-N	JPMRHWLJLNKRTJ-UHFFFAOYSA-N
BFIFMYVVBKSDFE-KNMPCJSWSA-N	HNDVDQJCIGZPNO-YFKPBYRVSA-N	ZVIWXYIZIRJDPV-LOOBPLDSSA-N	KJUYGRKBLRHDHL-UHFFFAOYSA-N
AKYUFOZFLOQQQL-VXPUYCOJSA-N	SNDPXSYFESPGGJ-SCSAIBSYSA-N	BIHIEAXOTSXYAE-NAGHFMSUSA-N	NWBWCXBPKTTZNQ-UHFFFAOYSA-N
KHBPQPUZXNFKKR-ZDRWWRSCSA-N	WNBGYVXHFTYOBY-UHFFFAOYSA-N	MCAIMPGCWVIODY-PHTUBKJSSA-N	LQZYJVWXEFXUJG-UHFFFAOYSA-N
UIKYAUSFWRLFDK-KAGYGMCKSA-N	VHCNQEUWZYOAEV-UHFFFAOYSA-N	AQZHBCDRWFMXIN-UHFFFAOYSA-N	ZERVJPYNQLONEK-UHFFFAOYSA-N
ILZBYZQNJIYYNP-TUWFYMLYSA-N	JFZHPFOXAAIUMB-UHFFFAOYSA-N	GYCHRCQMZRMPJA-UHFFFAOYSA-N	MPDVSGSUYGUBLA-UHFFFAOYSA-N
YPYRMWFNCMDUIB-UHFFFAOYSA-N	DMLAVOWQYNRWNQ-BUHFOSPRSA-N	RCKDDMWGRIYLCN-WRHFRISWSA-N	FXKCXGBBUBCRPU-UHFFFAOYSA-N
IUPCWCLVECYZRV-JZMZINANSA-N	LVQDKIWDGQRHTE-UHFFFAOYSA-N	DXBGTODWNFZHCD-LMXXTMHSSA-N	CKDKGHDDRAMHGK-UHFFFAOYSA-N
AUJXLBOHYWTPFV-CVLRASHMSA-N	JOFDPSBOUCXJCC-UHFFFAOYSA-N	QUCGBWQRLWOVBR-BBJJSLPGSA-N	ZBGITCYVOHVJEB-UHFFFAOYSA-O
DSHIIBUGOWQFSO-YVLHZVERSA-N	ICNFHJVPAJKPHW-UHFFFAOYSA-N	XQJFWXFZEDKVQR-UHFFFAOYSA-N	JCTYWRARKVGOBK-UHFFFAOYSA-N
VJNXGGVCMFEVSM-ZABMOCCYSA-N	MBMQEIFVQACCCH-UHFFFAOYSA-N	PBKZJIMGHNPKBJ-UHFFFAOYSA-N	JTWQQJDENGGSBJ-UHFFFAOYSA-N
HVAUUPRFYPCOCA-AREMUKBSSA-N	XQVWYOYUZDUNRW-UHFFFAOYSA-N	WBBCTOKMKWQACG-AUEPDCJTSA-N	YMWBTMBPEHUMBA-UHFFFAOYSA-N
APKFDSVGJQXUKY-HXSTXIQVSA-N	MEZLKOACVSPNER-GFCCVEGCSA-N	ULZFTGWWPHYLGI-UHFFFAOYSA-N	BTHCJHQOYFUIMG-UHFFFAOYSA-N
JGQQLQAYZXPOJS-UHFFFAOYSA-N	MKUXAQIIEYXACX-UHFFFAOYSA-N	QNSISMOIISIICW-URUDKTPYSA-N	CAGLGYNQQSIUGX-UHFFFAOYSA-N
KDPBLDOVCGAWNQ-UHFFFAOYSA-N	LFTLOKWAGJYHHR-UHFFFAOYSA-N	PUETUDUXMCLALY-UHFFFAOYSA-N	JLJAVUZBHSLLJL-UHFFFAOYSA-N
HZMKSGSOBKQGJX-UHFFFAOYSA-N	DOOTYTYQINUNNV-UHFFFAOYSA-N	UTGBBPSEQPITLF-IXRUDUFRSA-N	HVYWMOMLDIMFJA-UHFFFAOYSA-N
UPUZGXILYFKSGE-UHFFFAOYSA-N	JZQKKSLKJUAGIC-UHFFFAOYSA-N	XIYSEKITPHTMJT-UHFFFAOYSA-N	HGKBUFQLERZSEX-UHFFFAOYSA-N
CJEZLXXESOYJHS-UHFFFAOYSA-N	ZTMKADLOSYKWCA-UHFFFAOYSA-N	SSFXFPCIUUFGJD-UHFFFAOYSA-N	ZWRRJEICIPUPHZ-UHFFFAOYSA-N
WCIZHDREQJXEQO-UHFFFAOYSA-N	SRJQTHAZUNRMPR-UYQKXTDMSA-N	OOEOVXMORBPOKC-LNBSYBDWSA-N	XUCIJNAGGSZNQT-UHFFFAOYSA-N
LPCWDYWZIWDTCV-UHFFFAOYSA-N	LNOOSYCKMKZOJB-UHFFFAOYSA-N	UXDPXZQHTDAXOZ-CYCMICDFSA-N	KVRQGMOSZKPBNS-UHFFFAOYSA-N
QJAZVTOBOGKESU-UHFFFAOYSA-N	WXUZAHCNPWONDH-DYTRJAOYSA-N	MTCOVRSZCNNQLP-UHFFFAOYSA-N	VDYCLYGKCGVBHN-UHFFFAOYSA-N
PCVCHIVLKSOTJT-UHFFFAOYSA-N	AQHHHDLHHXJYJD-UHFFFAOYSA-N	JATLKGIQGCADFB-ABROWSKNSA-N	GERIGMSHTUAXSI-UHFFFAOYSA-N
GVPOXQWXNHAESS-UHFFFAOYSA-N	PUYXTUJWRLOUCW-UHFFFAOYSA-N	NSIUWPVISVFSGF-UHFFFAOYSA-N	DBOVHQOUSDWAPQ-UHFFFAOYSA-N
NCKCFKKDTKRSBR-UHFFFAOYSA-N	FRQMUZJSZHZSGN-HBNHAYAOSA-N	AEGZYCGXUREGSM-OUKQBFOZSA-N	TZJALUIVHRYQQB-UHFFFAOYSA-N
HGJNRQMRLNGOJH-UHFFFAOYSA-N	NYRMIJKDBAQCHC-UHFFFAOYSA-N	JTHHOHSDOJJNFN-ZXSHYABSSA-N	PTIDGSWTMLSGAH-UHFFFAOYSA-N
MVVRNAUFPUDQIB-UHFFFAOYSA-N	PQFRTXSWDXZRRS-UHFFFAOYSA-N	LOFYFDPXORJJEE-UHFFFAOYSA-N	CTSPAMFJBXKSOY-UHFFFAOYSA-N
ASKMIGSIGYTPAT-UHFFFAOYSA-N	BCGWQEUPMDMJNV-UHFFFAOYSA-N	FXOBIDROVMXPBW-UHFFFAOYSA-N	VLGATXOTCNBWIT-UHFFFAOYSA-N
VRGXPRJRDIGSKC-UHFFFAOYSA-N	RWQKHEORZBHNRI-UHFFFAOYSA-N	ZLACPIJRVKLLJM-UHFFFAOYSA-N	RJKFOVLPORLFTN-UHFFFAOYSA-N
MUMCCPUVOAUBAN-UHFFFAOYSA-N	ZZVUWRFHKOJYTH-UHFFFAOYSA-N	HGVAHYJMDVROLE-UHFFFAOYSA-N	OZNNWTQYFYFKJQ-UHFFFAOYSA-N
NBDNEUOVIJYCGZ-CYBMUJFWSA-N	IOYNQIMAUDJVEI-ZFNPBRLTSA-N	HPLALXILNGTIHC-WJKVYVNYSA-N	YWJXCIXBAKGUKZ-UHFFFAOYSA-N
KDSRELQBKSKBAR-UHFFFAOYSA-N	BQJCRHHNABKAKU-KBQPJGBKSA-N	WZUVPPKBWHMQCE-UHFFFAOYSA-N	GPLGAQQQNWMVMM-UHFFFAOYSA-N
XLCYXINIUJNTPF-UHFFFAOYSA-N	WBPYTXDJUQJLPQ-VMXQISHHSA-N	ITJIJDWFGMAIKB-PKIAMQTDSA-N	RMFGNMMNUZWCRZ-UHFFFAOYSA-N
VOMZEVDJNHHMLC-UHFFFAOYSA-N	XOFYZVNMUHMLCC-ZPOLXVRWSA-N	XMJAJFVLHDIEHF-CRBRZBHVSA-N	VOXMONAUSQZPTP-UHFFFAOYSA-N
XVNJBDKWBSRNOE-UHFFFAOYSA-N	BMPDWHIDQYTSHX-UHFFFAOYSA-N	BOJKULTULYSRAS-NPWGMBKGSA-N	RLQUGMOZSOFTJC-UHFFFAOYSA-N
WRFCJLBPEINJNJ-UHFFFAOYSA-N	AIFRHYZBTHREPW-UHFFFAOYSA-N	SLVSUVFUFJKMCV-WUXMJOGZSA-N	GMBQZIIUCVWOCD-UHFFFAOYSA-N
KLAFICXHZAHAGT-UHFFFAOYSA-N	HPHUVLMMVZITSG-ZCFIWIBFSA-N	MUGQOWYFWURKCM-UHFFFAOYSA-N	NQGYOUYEGZOZBN-UHFFFAOYSA-N
GUWPOJDUVLSBQT-UHFFFAOYSA-N	AYXYPKUFHZROOJ-ZETCQYMHSA-N	SMOHLDSEWHACKE-UHFFFAOYSA-N	PYXFVCFISTUSOO-UHFFFAOYSA-N
DYVUUJWYBBENAM-UHFFFAOYSA-N	WSJBSKRPKADYRQ-UHFFFAOYSA-N	URTXXFGOVQACIC-UHFFFAOYSA-N	XTRKZMFPKIQAIJ-UHFFFAOYSA-O
OZOYGQPOXFKXHD-UHFFFAOYSA-N	FOUWCSDKDDHKQP-UHFFFAOYSA-N	GMWFLRBBLJCJDG-AVJKRUMUSA-N	IJRBORPEVKCEQD-UHFFFAOYSA-N
OWQLBLNRUZULFV-UHFFFAOYSA-N	IVUXTESCPZUGJC-UHFFFAOYSA-N	HPDJFHJDZYIBCP-GFZBMPBCSA-N	HAVJATCHLFRDHY-UHFFFAOYSA-N
BYRZLWJKTOLLBX-UHFFFAOYSA-N	VXTGHWHFYNYFFV-UHFFFAOYSA-N	ZJVAFHQPKMPTIF-DFHFZADESA-N	YWLXLRUDGLRYDR-UHFFFAOYSA-N
CUZZLIJKCADKLX-UHFFFAOYSA-N	ZZUFCTLCJUWOSV-UHFFFAOYSA-N	QVLYXPULBWQTJW-UHFFFAOYSA-N	HYDDDNUKNMMWBD-UHFFFAOYSA-N
RHIGOVYZLUVMOO-UHFFFAOYSA-N	DPSPPJIUMHPXMA-UHFFFAOYSA-N	UCFGUMMLHWLLKJ-UHFFFAOYSA-N	XLTANAWLDBYGFU-UHFFFAOYSA-N
HSWSVOSUEWPULW-UHFFFAOYSA-N	PHNUZKMIPFFYSO-UHFFFAOYSA-N	PYHKDROAWLAEDE-VKAHWXPLSA-N	GUEIZVNYDFNHJU-UHFFFAOYSA-N
VTCHHTCQMAFJHP-UHFFFAOYSA-N	MYSWGUAQZAJSOK-UHFFFAOYSA-N	YWASZTJGPFRWMW-BJMVGYQFSA-N	JIOJABCFQQMNFC-UHFFFAOYSA-N
XYABHURTMBEOGW-UHFFFAOYSA-N	SGTNSNPWRIOYBX-UHFFFAOYSA-N	FFXYBQSGDXRLHS-UHFFFAOYSA-N	DLNWZIVYKQXLTN-UHFFFAOYSA-N
MUBZACKCHQIRSY-UHFFFAOYSA-N	FEBLZLNTKCEFIT-VSXGLTOVSA-N	VEDWXCWBMDQNCV-UHFFFAOYSA-N	KWNQIIMVPSMYEM-UHFFFAOYSA-N
XXGBTWBCSQCNMH-UHFFFAOYSA-N	NENPYTRHICXVCS-YNEHKIRRSA-N	QHMBSVQNZZTUGM-MSOLQXFVSA-N	XRDJYSVGPBJZSG-UHFFFAOYSA-N
YXNFWYUMRBFXJO-UHFFFAOYSA-N	HXAIQOCRALNGKB-UHFFFAOYSA-N	RBQNDQOKFICJGL-UTBFYLPBSA-N	VTPQFYZNFAEAQH-UHFFFAOYSA-N
NLKSLCYYSLLAMB-ZDIYHFSASA-N	YQEZLKZALYSWHR-UHFFFAOYSA-N	LEEDEKWKJVUWGA-AVFOEOQDSA-N	IXRKDGGGFFCRIR-UHFFFAOYSA-N
OACSANJOUKCFPQ-UEGKKISVSA-N	WYEMLYFITZORAB-UHFFFAOYSA-N	JRAAEKBJXQXXBZ-DAJYORATSA-N	JZRWCGZRTZMZEH-UHFFFAOYSA-N
NOERPJFUTRUZHQ-JUIRBOJBSA-N	GXPIUNZCALHVBA-UHFFFAOYSA-N	VUKHFRDPHIDEAW-UHFFFAOYSA-N	UGQMRVRMYYASKQ-UHFFFAOYSA-N
OFUTZNNUWRTXHO-NPOOFSFMSA-N	LFULEKSKNZEWOE-UHFFFAOYSA-N	FDVOVSCQDWKKHH-UHFFFAOYSA-N	INBHLTYBRKASIZ-UHFFFAOYSA-N
UKVKACNHLXTJKA-MLFCXMCDSA-N	KNAHARQHSZJURB-UHFFFAOYSA-N	TWDKBDSVUUKABK-GBXCKJPGSA-N	WYJAPUKIYAZSEM-UHFFFAOYSA-N
DIRGAGXDBYDWQB-HPBBMIDOSA-N	MWBPRDONLNQCFV-UHFFFAOYSA-N	DPBOXKYWJVXMAW-UHFFFAOYSA-N	ARSRJFRKVXALTF-UHFFFAOYSA-N
DQOWHTFHFLRPDX-URDKQJIJSA-N	VEQOALNAAJBPNY-UHFFFAOYSA-N	BAUXUWNOTMKKET-UHFFFAOYSA-N	AOCCRKXUBBAOQI-UHFFFAOYSA-N
IXGXYZXRENQKBA-ICLUKFGZSA-N	PXWLVJLKJGVOKE-UHFFFAOYSA-N	AADNEQWIZKTMBL-UHFFFAOYSA-N	JEJREKXHLFEVHN-UHFFFAOYSA-N
WWNWMZIUAQDDRB-WQZXIQLZSA-N	CHMBIJAOCISYEW-UHFFFAOYSA-N	FCYCVETXTGWXBR-CMUGPJGNSA-N	HTNVFUBCWIYPJN-UHFFFAOYSA-N
KVZUCOGWKYOPID-UHFFFAOYSA-N	RBOXVHNMENFORY-DNJOTXNNSA-N	PYVBFDCHJDMSMM-MFUUIURDSA-N	MXYUKLILVYORSK-UHFFFAOYSA-N
LPLVUJXQOOQHMX-RTFWCYLVSA-N	FIQMHBFVRAXMOP-UHFFFAOYSA-N	GXDJGKMWLJOJFR-WUSKNVGPSA-N	HAWSQZCWOQZXHI-UHFFFAOYSA-N
AKNNEGZIBPJZJG-QZTJIDSGSA-N	RIZMRRKBZQXFOY-UHFFFAOYSA-N	IXRKDGGGFFCRIR-UHFFFAOYSA-N	GZIFEOYASATJEH-UHFFFAOYSA-N
RMSKZOXJAHOIER-RQTAXCTMSA-N	WXURHACBFYSXBI-GQKYHHCASA-N	OYBHLUBLZHVTKK-UHFFFAOYSA-N	MPDGHEJMBKOTSU-UHFFFAOYSA-N
GGNGEESEARSAMF-UHFFFAOYSA-N	FEWPCPCEGBPTAL-UHFFFAOYSA-N	YKAQENKKQWMYFZ-SLELSECNSA-N	FEPAFOYQTIEEIS-UHFFFAOYSA-N
WSQWAMGRHJQANC-UHFFFAOYSA-N	VHYCDWMUTMEGQY-UHFFFAOYSA-N	COHYTHOBJLSHDF-BUHFOSPRSA-N	ZULSSCAFEXMMQF-UHFFFAOYSA-N
VJJZJBUCDWKPLC-UHFFFAOYSA-N	YBCNXCRZPWQOBR-FAQYLHNASA-N	MJMMUATWVTYSFD-YDFGWWAZSA-N	CAULGCQHVOVVRN-UHFFFAOYSA-N
DDNPCXHBFYJXBJ-UHFFFAOYSA-N	RNLHGQLZWXBQNY-UHFFFAOYSA-N	QIDMCIFFMHMTBT-YKBPFZMUSA-N	ZJMLELXRQUXRIU-UHFFFAOYSA-N
DWZAJFZEYZIHPO-UHFFFAOYSA-N	DHSUYTOATWAVLW-WFVMDLQDSA-N	TUUBGLDJKKCMRH-NNNVMGKSSA-N	ACNHBCIZLNNLRS-UHFFFAOYSA-N
WTTGIVJDHDPLCL-UHFFFAOYSA-N	KIEDNEWSYUYDSN-UHFFFAOYSA-N	CCNKTMMNRPJQHV-SFHVURJKSA-N	KVWWIYGFBYDJQC-UHFFFAOYSA-N
SDTFURCSGWUESP-UHFFFAOYSA-N	FSQKKOOTNAMONP-UHFFFAOYSA-N	VXAHTPDZSOTOPQ-XCVCLJGOSA-N	DRTQHJPVMGBUCF-UHFFFAOYSA-N
ADNCDMHZHONBRR-UHFFFAOYSA-N	FELGMEQIXOGIFQ-UHFFFAOYSA-N	LNHNOBYJWYNHSB-YSURURNPSA-N	DLCVFIMWFKVRTM-UHFFFAOYSA-N
LLDTYMGZAXZDDU-UHFFFAOYSA-N	WRMRXPASUROZGT-UHFFFAOYSA-N	BQRISQXLSXCXSC-UHFFFAOYSA-N	RKUNBYITZUJHSG-UHFFFAOYSA-N
XZKJITYVVLNMNW-UHFFFAOYSA-N	MHGMSAFPNAKIRZ-UHFFFAOYSA-N	LSMKTLJKBSXMMR-YQBWYNSVSA-N	OGJKMZVUJJYWKO-UHFFFAOYSA-N
BJRNKVDFDLYUGJ-RMPHRYRLSA-N	PMZDQRJGMBOQBF-UHFFFAOYSA-N	OJPOTPLCXUWMGI-KNFYJXGCSA-N	HLUCICHZHWJHLL-UHFFFAOYSA-N
KWGRBVOPPLSCSI-UHFFFAOYSA-N	LCGTWRLJTMHIQZ-UHFFFAOYSA-N	TUMLDZXQVLUMQL-DJABAAGCSA-N	STECJAGHUSJQJN-UHFFFAOYSA-N
AKNNEGZIBPJZJG-MSOLQXFVSA-N	XEGGRYVFLWGFHI-UHFFFAOYSA-N	SKCDPGIEMVQDCR-QZSWEDNISA-N	YOXGNJRAWXKDHZ-UHFFFAOYSA-N
SQOJOAFXDQDRGF-UHFFFAOYSA-N	LISFMEBWQUVKPJ-UHFFFAOYSA-N	BTXNYTINYBABQR-UHFFFAOYSA-N	ORNBQBCIOKFOEO-UHFFFAOYSA-N
FPUXKXIZEIDQKW-VKMVSBOZSA-N	VAYOSLLFUXYJDT-UHFFFAOYSA-N	LNFRDRVVARCALE-UHFFFAOYSA-N	NZLBBWKRFWAHOK-UHFFFAOYSA-N
SEBFKMXJBCUCAI-UHFFFAOYSA-N	GKCBAIGFKIBETG-UHFFFAOYSA-N	OXMSLZKWSBMQES-UHFFFAOYSA-N	AKNNEGZIBPJZJG-UHFFFAOYSA-N
RGCKGOZRHPZPFP-UHFFFAOYSA-N	BHHGXPLMPWCGHP-UHFFFAOYSA-N	AKJIPZYHXYQVJT-UHFFFAOYSA-N	AYEKOFBPNLCAJY-UHFFFAOYSA-O
ZFXYFBGIUFBOJW-UHFFFAOYSA-N	TXUZVZSFRXZGTL-UHFFFAOYSA-N	UTKZLHKWTSXNQI-UHFFFAOYSA-N	DJSISFGPUUYILV-UHFFFAOYSA-N
QCHFTSOMWOSFHM-UHFFFAOYSA-N	IAKHMKGGTNLKSZ-INIZCTEOSA-N	MXZXIBZNZUOHER-VHWZNAHMSA-N	ODSSDTBFHAYYMD-UHFFFAOYSA-N
ZYGHJZDHTFUPRJ-UHFFFAOYSA-N	ZDPIZLCVJAAHHR-UHFFFAOYSA-N	QYCCCSUFDHWKRW-KSHKLCIXSA-N	RJZFGBNKPOVCHQ-UHFFFAOYSA-N
XQYZDYMELSJDRZ-UHFFFAOYSA-N	AKUJBENLRBOFTD-QZIXMDIESA-N	BGLMHEUNVVQFLX-LSTSTJKNSA-N	GJHXLOJRUGWNKP-UHFFFAOYSA-N
LOUPRKONTZGTKE-LHFMAAMQSA-N	DKMFBWQBDIGMHM-UHFFFAOYSA-N	OPAWQGXUUDQIPB-SFNIKPSXSA-N	WYBOVISLCPAJFV-UHFFFAOYSA-N
RHMXXJGYXNZAPX-UHFFFAOYSA-N	WXCMHFPAUCOJIG-UHFFFAOYSA-N	XWFQRXGYJJOFCO-UHFFFAOYSA-N	VJLLAJFALOGHNM-UHFFFAOYSA-N
YAPQBXQYLJRXSA-UHFFFAOYSA-N	PMRYVIKBURPHAH-UHFFFAOYSA-N	PWAOOJDMFUQOKB-DQASNDRCSA-N	IOSXSVZRTUWBHC-UHFFFAOYSA-N
MWOOGOJBHIARFG-UHFFFAOYSA-N	UFEODZBUAFNAEU-NLRVBDNBSA-N	QIOMMMCQFIBVKA-PPQBIMEKSA-N	PWWCDTYUYPOAIU-UHFFFAOYSA-N
BLGXFZZNTVWLAY-SCYLSFHTSA-N	FQKUGOMFVDPBIZ-UHFFFAOYSA-N	OZDABLANSWPSGY-UHFFFAOYSA-N	OMGIBPZQATWNBX-UHFFFAOYSA-N
AUVVAXYIELKVAI-YMLRZMTOSA-N	ONKNPOPIGWHAQC-UHFFFAOYSA-N	MUQNMJSHMPEZCV-JHCRVGSQSA-O	XGVJWXAYKUHDOO-UHFFFAOYSA-N
XKUKFJXRMIGFKU-QHUKCZFVSA-N	PROQIPRRNZUXQM-ZXXIGWHRSA-N	HDDNZVWBRRAOGK-QVANJIRPSA-N	XTLSKKJNOIMMBK-UHFFFAOYSA-N
PXDYILJJHOVNLO-NDJYQBQTSA-N	IMFACGCPASFAPR-UHFFFAOYSA-N	OCCSIEQRVFOZHA-ZRGSRPPYSA-N	PIPAJLPNWZMYQA-UHFFFAOYSA-N
WAEXFXRVDQXREF-UHFFFAOYSA-N	UQVKZNNCIHJZLS-UHFFFAOYSA-N	XBLHNZRXAORYAC-ZBKBUWSTSA-N	WDXRGPWQVHZTQJ-UHFFFAOYSA-N
MKBNTPDMOZKDSO-ZIVKBKJYSA-N	CYESCLHCWJKRKM-UHFFFAOYSA-N	KHQMXKRETWUVJU-XCXJUXRBSA-N	RPWYCEBUPDNVLU-UHFFFAOYSA-N
DWRXFEITVBNRMK-JAGXHNFQSA-N	GLNDAGDHSLMOKX-UHFFFAOYSA-N	TWDKEWYUAIMHMA-UHFFFAOYSA-N	SREZIYPRWBLGDH-UHFFFAOYSA-N
FZTCTTODSSJQQB-XKDMFOEASA-N	SRPXSILJHWNFMK-ZBEGNZNMSA-N	UKZBYNNIKTZZLT-QJQOJWJKSA-N	YPSAOPXJHSESSR-UHFFFAOYSA-N
YKBGVTZYEHREMT-KVQBGUIXSA-N	OIGNJSKKLXVSLS-VWUMJDOOSA-N	CEZKIFXYWPTANH-HGVYTWBRSA-N	JELWYGQTQBQPGH-UHFFFAOYSA-N
VBYYGSMHUKZIND-UHFFFAOYSA-N	ALZOLUNSQWINIR-UHFFFAOYSA-N	XCQNRWMPPLJRCM-PZSVWFBASA-N	IAKHMKGGTNLKSZ-UHFFFAOYSA-N
HPIOIUSFXDCSLD-KEVLTHRLSA-N	ADWTYURAFSWNSU-UHFFFAOYSA-N	YJPZWZRYHLEDNA-KSPKLRDJSA-N	BSYFCWAPBDZVAX-UHFFFAOYSA-N
LLZGZWBVBWCMRA-GKWUPCQWSA-N	OKRNLSUTBJUVKA-UHFFFAOYSA-N	JYXSWDCPHRTYGU-RVCYDTIBSA-N	AUVVAXYIELKVAI-UHFFFAOYSA-N
QEQPUTKQRURHAG-RMKUKBDQSA-N	FQXWEKADCSXYOC-UHFFFAOYSA-N	MQMTVWHXCSRCER-OHWKTECQSA-N	XJHDMGJURBVLLE-UHFFFAOYSA-N
FDYWPCLQYXMCJD-AXSDUEMKSA-N	IUBSYMUCCVWXPE-UHFFFAOYSA-N	DQBVFTJNUYZVQL-UHFFFAOYSA-N	KFVUFODCZDRVSS-UHFFFAOYSA-N
KXUJXPZXILTXDA-CKIYSKEDSA-N	ZOMSMJKLGFBRBS-UHFFFAOYSA-N	LKZDFKLGDGSGEO-UHFFFAOYSA-N	GQPOXOPEDHRPQT-UHFFFAOYSA-N
OFUDGDJEKOUEKG-MBNNSLKJSA-N	RHDVQZWCBQXOJW-UHFFFAOYSA-N	GXLQUHPXGLZNGE-BJBZVNFPSA-N	DEMKZLAVQYISIA-UHFFFAOYSA-N
FDYWPCLQYXMCJD-DFLPIBHLSA-N	ZRWWEEVEIOGMMT-UHFFFAOYSA-N	RTATXGUCZHCSNG-UHFFFAOYSA-N	JVYKIBAJVKEZSQ-UHFFFAOYSA-N
JEOAJYYDZYNEAH-YJSIEXFISA-N	OIAGWXKSCXPNNZ-UHFFFAOYSA-N	CQLRUIIRRZYHHS-UHFFFAOYSA-N	JWCDJOWFOVBBCP-UHFFFAOYSA-N
MDIRDFOZMJDCMK-UHFFFAOYSA-N	ONCZDRURRATYFI-TVJDWZFNSA-N	HKNBJSRIYRDSLB-MAWNCODISA-N	GOSWTRUMMSCNCW-UHFFFAOYSA-N
AERWTVOXUHXGAE-UHFFFAOYSA-N	ZQTNQVWKHCQYLQ-UHFFFAOYSA-N	KTTNFIOZYNBKEY-YIOJSCHVSA-N	QASFUMOKHFSJGL-UHFFFAOYSA-N
VBKOUAVWXRGGDI-UHFFFAOYSA-N	XKJMBINCVNINCA-UHFFFAOYSA-N	CBSLALAKOKYDBZ-SFGFBRIDSA-N	TTZWEOINXHJHCY-UHFFFAOYSA-N
JFESWTBLTSUPGK-UHFFFAOYSA-N	GJPICJJJRGTNOD-UHFFFAOYSA-N	KAJMZANRKFVVKV-RGXKZFLBSA-N	IOUVKUPGCMBWBT-UHFFFAOYSA-N
XGTYSLIGRKUXED-UHFFFAOYSA-N	CJJOSEISRRTUQB-UHFFFAOYSA-N	PXGWEUQZDRUMRE-UNZYZCBSSA-N	WNAYNBDAJBVOPW-UHFFFAOYSA-N
CYZZFSCFKCNCLO-XMPFBODESA-N	LXCFILQKKLGQFO-UHFFFAOYSA-N	NAQNISJXKDSYJD-DHWIRCOFSA-N	JXSVIVRDWWRQRT-UHFFFAOYSA-N
LGYQYCWMQRMLJJ-DAAXTDNESA-N	DDLIGBOFAVUZHB-UHFFFAOYSA-N	DUBCCGAQYVUYEU-ZUGPOPFOSA-N	YJBXPWORXXQARM-UHFFFAOYSA-N
PNDDYPOQKFXUHY-JOSACIENSA-N	YJQPYGGHQPGBLI-KGSXXDOSSA-N	OXGUCUVFOIWWQJ-HQBVPOQASA-N	KBMSVODXFLAQNJ-UHFFFAOYSA-N
DWQQWNRHLJPIDV-QMWBYZKLSA-N	VHYFNPMBLIVWCW-UHFFFAOYSA-N	DVGGLGXQSFURLP-VWMSDXGPSA-N	JANBLZHPNGBWAO-UHFFFAOYSA-N
DSHVEBDLSYMWSX-MRGDGBMUSA-N	NTJOBXMMWNYJFB-UHFFFAOYSA-N	RTATXGUCZHCSNG-QHWHWDPRSA-N	GEWDNTWNSAZUDX-UHFFFAOYSA-N
FTGOWEQDZZMPNJ-GUMZKTDUSA-N	BIDNLKIUORFRQP-FKDWWROVSA-N	FNTJVYCFNVUBOL-ZUGPOPFOSA-N	JZUOCQXDQFRPAF-UHFFFAOYSA-N
HKSURPHWRMGDOZ-NKHCFBCYSA-N	NJIZUWGMNCUKGU-UHFFFAOYSA-N	FOHXFLPXBUAOJM-MGMURXEASA-N	IMKJGXCIJJXALX-UHFFFAOYSA-N
RQOFTLFCRJDAJR-OKVZEMHRSA-N	PMCBDBWCQQBSRJ-UHFFFAOYSA-N	SOSLMHZOJATCCP-AEIZVZFYSA-N	WGTCMJBJRPKENJ-UHFFFAOYSA-N
UJRQFLBBBCLATN-UHFFFAOYSA-N	AFCGFAGUEYAMAO-UHFFFAOYSA-N	BDCDNTVZSILEOY-UXYNSRGZSA-N	XMVQWNRDPAAMJB-UHFFFAOYSA-N
FDEFKOBGABILIC-XQHQYKGYSA-N	IVFPCTFUZXEDKP-UHFFFAOYSA-N	PUPKKEQDLNREIM-QNSQPKOQSA-N	BNMDTQMFJGEHPC-UHFFFAOYSA-N
LYCKQMCCONKVPQ-CXGOSFSJSA-N	KPUREKXXPHOJQT-UHFFFAOYSA-N	YNMFDPCLPIMRFD-PEXUZNNCSA-N	WKKBRRFSRMDTJB-UHFFFAOYSA-N
XNSXDDHLEKKURV-PJYKFWTKSA-N	VOXZDWNPVJITMN-ZBRFXRBCSA-N	WRXVPTMENPZUIZ-UHFFFAOYSA-N	FNGGIPWAZSFKCN-UHFFFAOYSA-N
UZVWRTZJFCDKBF-OODLVNIASA-N	RZVAJINKPMORJF-UHFFFAOYSA-N	RNVUDWOQYYWXBJ-IEGSVRCHSA-N	XYNPYHXGMWJBLV-UHFFFAOYSA-N
BEUWKFSFCQGVEY-QJQSJIDVSA-N	GFGYMDAFJMPNCC-UHFFFAOYSA-N	LPMXVESGRSUGHW-HBYQJFLCSA-N	AFHJQYHRLPMKHU-UHFFFAOYSA-N
RVIIZRJMWFSNER-LJCLWVHTSA-N	GFNANZIMVAIWHM-OBYCQNJPSA-N	QWIZNVHXZXRPDR-WSCXOGSTSA-N	IQDIERHFZVCNRZ-UHFFFAOYSA-N
ZHHYANZIARLNFJ-FWKFCYAVSA-N	IRCMYGHHKLLGHV-UHFFFAOYSA-N	LKRDZKPBAOKJBT-CNPIRKNPSA-N	RXPRRQLKFXBCSJ-UHFFFAOYSA-N
KGWATBYKCMCFLC-ZFCZOSEKSA-N	IKCXDZCEWZARFL-FOWTUZBSSA-N	DLRVVLDZNNYCBX-ZZFZYMBESA-N	SKOLRLSBMUGVOY-UHFFFAOYSA-N
BQKZAAFVKZMCPR-XLXWSZPNSA-N	HLLOKZYCSSQYEB-UHFFFAOYSA-N	LTMHDMANZUZIPE-QRZBQPCOSA-N	YTDNHMHONBWCBV-UHFFFAOYSA-N
UGBGKUYYYCTXAK-DJNKVENRSA-N	NCDNCNXCDXHOMX-XGKFQTDJSA-N	WDJUZGPOPHTGOT-DOMBIWABSA-N	RZUCCKARTVHQBW-UHFFFAOYSA-N
PPHWDUZMWNUINO-QAJUQPOASA-N	JPMIIZHYYWMHDT-UHFFFAOYSA-N	UVYVLBIGDKGWPX-KUAJCENISA-N	VOXZDWNPVJITMN-UHFFFAOYSA-N
OJSUENRPBJADBN-KJTFKGMVSA-N	QZUDBNBUXVUHMW-UHFFFAOYSA-N	JJSVXWKQLGHFES-QGZYWIHFSA-N	YLZYAUCOYZKLMA-UHFFFAOYSA-N
OHDXGZAYYBMHCY-QSUIEZAASA-N	PUIYMUZLKQOUOZ-UHFFFAOYSA-N	WCGUUGGRBIKTOS-GPOJBZKASA-N	QIOQDKGWUYWYES-UHFFFAOYSA-N
HEFNNWSXXWATRW-UHFFFAOYSA-N	SYWHXTATXSMDSB-GSLJADNHSA-N	HULMNSIAKWANQO-JQKSAQOKSA-N	ZQHJXKYYELWEOK-UHFFFAOYSA-N
JJWITJNSXCXULM-SHYZFUQISA-N	VVBLNCFGVYUYGU-UHFFFAOYSA-N	UZIOUZHBUYLDHW-KIOKIGKZSA-N	PIWJSAMCEMZIDO-UHFFFAOYSA-N
CVUGQYANPDQHFV-JEDUBMGFSA-N	WYVVKGNFXHOCQV-UHFFFAOYSA-N	PDCAFVYIKFVFFL-DNLKNMKDSA-N	IXORZMNAPKEEDV-UHFFFAOYSA-N
QBTIITFMJQCGKE-ACGLZCOSSA-N	QGHREAKMXXNCOA-UHFFFAOYSA-N	ITKDSJDYFJAVTJ-BMRHGRNRSA-N	FECIQGUYMDSZTE-UHFFFAOYSA-N
JTQGDUZPPCNAOZ-GIIMQJSPSA-N	WLOBUUJURNEQCL-UHFFFAOYSA-N	CMUOOPXNBJLJQK-XIYZJAHSSA-N	KXEMQEGRZWUKJS-UHFFFAOYSA-N
SZJNCZMRZAUNQT-BDAKNGLRSA-N	ODCWYMIRDDJXKW-UHFFFAOYSA-N	GZVMBXDQUQRICT-OZPZHZNKSA-N	PVAMXWLZJKTXFW-UHFFFAOYSA-N
MOYLWFAZPQYOGQ-VURMDHGXSA-N	HZJKXKUJVSEEFU-UHFFFAOYSA-N	KSUJNIIGFXGLMO-IRNXDLHESA-N	BDIAUFOIMFAIPU-UHFFFAOYSA-N
VLFJWLVMFJQJEU-HWOCEHATSA-N	ASUOLLHGALPRFK-UHFFFAOYSA-N	LPMXVESGRSUGHW-RSTGETGLSA-N	CJTFTLNERNIELR-UHFFFAOYSA-N
FCLRMHVOEFMMCX-RRWZXMNXSA-N	WPMWEFXCIYCJSA-UHFFFAOYSA-N	ZRBFCAALKKNCJG-DXKQLUIESA-N	QGJZLNKBHJESQX-UHFFFAOYSA-N
CKVBWFBLCKTQEC-FOCFSEODSA-N	NZCRJKRKKOLAOJ-XRCRFVBUSA-N	NODILNFGTFIURN-VKZNSASESA-N	AAGFPTSOPGCENQ-UHFFFAOYSA-N
VNDCVHMWISOLKI-DVBYZVISSA-N	JAWPQJDOQPSNIQ-UHFFFAOYSA-N	JDCPEKQWFDWQLI-SOLAFZCXSA-N	GNRIZKKCNOBBMO-UHFFFAOYSA-N
JJWITJNSXCXULM-YVUMSICPSA-N	ZCVAOQKBXKSDMS-UHFFFAOYSA-N	VPUNMTHWNSJUOG-JGFVFIPGSA-N	NHYDBJFGZCQFEO-UHFFFAOYSA-N
LTNUWWZNTOSEML-NUATZEMDSA-N	SDYWXFYBZPNOFX-UHFFFAOYSA-N	AGRZUANLVXMRCO-OZOQERRSSA-N	LCTOHXUIVJEHSV-UHFFFAOYSA-N
VDLVEKYIPCXLKO-HLBCGAFCSA-N	DVCCCQNKIYNAKB-UHFFFAOYSA-N	YUXPMUIKXCUNQY-MCRXNTOMSA-N	NGPDZEACIWDCKX-UHFFFAOYSA-N
FNXUKINBHTXZPS-UHFFFAOYSA-N	AXRYRYVKAWYZBR-GASGPIRDSA-N	NWZYTZHMCGWGOF-HLIZFUEWSA-N	DGQPIOQRPAGNGB-UHFFFAOYSA-N
BCGKTBJHEZXJFM-UHFFFAOYSA-N	OYTCZOJKXCTBHG-UHFFFAOYSA-N	WPNLWBRKPZXVGD-ZZOAZOMRSA-N	NFYYATWFXNPTRM-UHFFFAOYSA-N
XSLDIFFYKBQCGW-VFNNOXKTSA-N	SZCMHDLOUVZYST-UHFFFAOYSA-N	IRXIEUDBDWXTTL-NKVVMBDVSA-N	INYYVPJSBIVGPH-UHFFFAOYSA-N
HQXAVJAVLMJBRC-MDZDMXLPSA-N	UURAUHCOJAIIRQ-QGLSALSOSA-N	ZAWVKTOAAOBPLL-PGQNAQSUSA-N	XQYZDYMELSJDRZ-UHFFFAOYSA-N
JUSRSHKQWKDVMR-CMDGGOBGSA-N	GBXSMTUPTTWBMN-XIRDDKMYSA-N	MYHLDHTXTZOTIK-KUFPYRFNSA-N	XUVXBQLHPFQADG-UHFFFAOYSA-N
XZRJSQZEIIRBCI-CMDGGOBGSA-N	SKHXRNHSZTXSLP-UKTHLTGXSA-N	XWYDFNHNSVTJFP-CSVIMRPTSA-N	OFMXGFHWLZPCFL-UHFFFAOYSA-N
ZBZVXBGUYOPNAE-JNCVKUDUSA-N	ACWBQPMHZXGDFX-QFIPXVFZSA-N	DQIYJLQYJNLYLJ-SLOABROESA-N	WNGSUWLDMZFYNZ-UHFFFAOYSA-N
KJHOCLYVJRTASU-SQMFLSJESA-N	PCZOHLXUXFIOCF-BXMDZJJMSA-N	FECZMYDDHKVQIA-MHLHJPRMSA-N	BKVDVQYVPMCYQR-UHFFFAOYSA-N
ZKWZWUUWZMUNAN-UHFFFAOYSA-N	DYCHUHSHQIYFAI-UHFFFAOYSA-N	RIPMDUQTRRLJTE-FHSBOVABSA-N	LEVWYRKDKASIDU-UHFFFAOYSA-N
SQSAOEAQCNWNBE-UHFFFAOYSA-N	XPOQHMRABVBWPR-UHFFFAOYSA-N	TYMLWHTURZQOOV-UCPXOUSQSA-N	LWCKQMHMTSRRAA-UHFFFAOYSA-N
FMPIFABORGZGFA-UHFFFAOYSA-N	UVBUBMSSQKOIBE-UHFFFAOYSA-N	RWXIFXNRCLMQCD-XXYKJBRESA-N	MUMCCPUVOAUBAN-UHFFFAOYSA-N
RTUJIYBESVJPOD-UHFFFAOYSA-N	CAWXEEYDBZRFPE-UHFFFAOYSA-N	BCUDKRWNGQAFLF-GYMZVKDOSA-N	CMKFQVZJOWHHDV-UHFFFAOYSA-N
HDGBHYXZLPCUJI-UHFFFAOYSA-N	PNVJTZOFSHSLTO-UHFFFAOYSA-N	QCLBRNPQMDEDIM-VQIVNMEESA-N	OYZXDVPSGCKVOQ-UHFFFAOYSA-N
NYFMYHQFRBQXEY-UHFFFAOYSA-N	WZJZMXBKUWKXTQ-UHFFFAOYSA-N	OSHZDTNWJYPSSP-WKGGGXJXSA-N	KMPWYEUPVWOPIM-UHFFFAOYSA-N
OMXAYACYQBTOQS-UHFFFAOYSA-N	CFXCGWWYIDZIMU-UHFFFAOYSA-N	QKBNQKFVZBEPIH-FXLKGUOQSA-N	MUMGGOZAMZWBJJ-UHFFFAOYSA-N
BLLVLMYXVKOFGW-UHFFFAOYSA-N	MKXKFYHWDHIYRV-UHFFFAOYSA-N	XQCGNURMLWFQJR-ZNDDOCHDSA-N	KVUHRGCWHSLKBK-UHFFFAOYSA-N
DWMBEPKCENULIA-OCCSQVGLSA-N	ZRVUJXDFFKFLMG-UHFFFAOYSA-N	JRFZSUMZAUHNSL-UHFFFAOYSA-N	VDGOFNMYZYBUDT-UHFFFAOYSA-N
PJHHQGQQTSEDMC-HOCLYGCPSA-N	MGLWZSOBALDPEK-UHFFFAOYSA-N	IYBLVRRCNVHZQJ-UHFFFAOYSA-N	IXVMHGVQKLDRKH-UHFFFAOYSA-N
WCAGMWBIBKPNGA-UHFFFAOYSA-N	RYLHNOVXKPXDIP-UHFFFAOYSA-N	ULSUXBXHSYSGDT-UHFFFAOYSA-N	KLHSKTMVSOWVLD-UHFFFAOYSA-N
HWPDFDJPHXQHIO-UHFFFAOYSA-N	JRBJSXQPQWSCCF-UHFFFAOYSA-N	AHUAGKUYEMQHTH-UHFFFAOYSA-N	ZRJBHWIHUMBLCN-UHFFFAOYSA-N
OQIQSTLJSLGHID-UHFFFAOYSA-N	PYZRQGJRPPTADH-UHFFFAOYSA-N	OMICQBVLCVRFGN-UHFFFAOYSA-N	JOMAEHBZUXNYRX-UHFFFAOYSA-N
VXSZBEKMOUAWID-IQEALIBRSA-N	MLYYVTUWGNIJIB-BXKDBHETSA-N	DUXQKCCELUKXOE-CBBZIXHGSA-N	ATBZZQPALSPNMF-UHFFFAOYSA-N
RUYOLBUZCDHXSS-MPVGJAMNSA-N	PORQOHRXAJJKGK-UHFFFAOYSA-N	UWQJWDYDYIJWKY-UHFFFAOYSA-N	RODXRVNMMDRFIK-UHFFFAOYSA-N
QHVAQCHLFYOGDB-WMCSLGIDSA-N	QGXBDMJGAMFCBF-HLUDHZFRSA-N	NUGPQONICGTVNA-UHFFFAOYSA-N	NXJCRELRQHZBQA-UHFFFAOYSA-N
QQZJCNSHAVQKIC-DDKJXSSXSA-N	BRUQQQPBMZOVGD-XFKAJCMBSA-N	LCAWNFIFMLXZPQ-UHFFFAOYSA-N	FURUXTVZLHCCNA-UHFFFAOYSA-N
KOTACARTLSNDDK-UHDSGEJPSA-N	KYYIDSXMWOZKMP-UHFFFAOYSA-N	MQGPSCMMNJKMHQ-UHFFFAOYSA-N	IGWDEVSBEKYORK-UHFFFAOYSA-N
NPRMKCREBUKCFL-YZZIULDPSA-N	MQTOSJVFKKJCRP-UHFFFAOYSA-N	ARSRJFRKVXALTF-UHFFFAOYSA-N	PCSZTTAMZGNQNB-UHFFFAOYSA-N
KJDLCCSAVYUQIT-NGFBJTOHSA-N	WOXWIWNBIJDJHI-JTQLQIEISA-N	IKMDFBPHZNJCSN-UHFFFAOYSA-N	RSDDHGSKLOSQFK-UHFFFAOYSA-N
UKFUHWPKKCYCQR-UHFFFAOYSA-N	MLBHFBKZUPLWBD-UHFFFAOYSA-N	YXOLAZRVSSWPPT-UHFFFAOYSA-N	PEWFWDOPJISUOK-UHFFFAOYSA-N
OAIXARWNIYCAGK-UHFFFAOYSA-N	XUKUURHRXDUEBC-KAYWLYCHSA-N	VCCRNZQBSJXYJD-UHFFFAOYSA-N	CNNXMGXBAZQZDE-UHFFFAOYSA-N
CGUNOWXWUXNOPE-SWBALTNESA-N	CMWTZPSULFXXJA-UHFFFAOYSA-N	XHEFDIBZLJXQHF-UHFFFAOYSA-N	FQWZGEBZILOCET-UHFFFAOYSA-N
QGGFZZLFKABGNL-IWMXXZSESA-N	WLTCCDHHWYAMCG-UHFFFAOYSA-N	HVQAJTFOCKOKIN-UHFFFAOYSA-N	DOFJNFPSMUCECH-UHFFFAOYSA-N
NHAFYGMKGLAVPH-OBTRSYAJSA-N	PRGQOPPDPVELEG-KBPBESRZSA-N	MBNGWHIJMBWFHU-UHFFFAOYSA-N	HSWIRQIYASIOBE-UHFFFAOYSA-N
FDHFJXKRMIVNCQ-OSIZZBRKSA-N	GKTWGGQPFAXNFI-HNNXBMFYSA-N	RTIXKCRFFJGDFG-UHFFFAOYSA-N	KRZBCHWVBQOTNZ-UHFFFAOYSA-N
JVXZRQGOGOXCEC-UHFFFAOYSA-N	VOXZDWNPVJITMN-SFFUCWETSA-N	FXNFHKRTJBSTCS-UHFFFAOYSA-N	ULSUXBXHSYSGDT-UHFFFAOYSA-N
XHEFDIBZLJXQHF-UHFFFAOYSA-N	VHRSUDSXCMQTMA-PJHHCJLFSA-N	LZERJKGWTQYMBB-UHFFFAOYSA-N	YFIMUDXPJZVJJO-UHFFFAOYSA-N
UKQUNUSSEKGBDS-UZNMPDEFSA-N	YMTINGFKWWXKFG-UHFFFAOYSA-N	IYRMWMYZSQPJKC-UHFFFAOYSA-N	DQNGMIQSXNGHOA-UHFFFAOYSA-N
TXAXFBCPBAPIKN-UZNMPDEFSA-N	IPVCSECPEVHQOV-UHFFFAOYSA-N	CDOSHBSSFJOMGT-SNVBAGLBSA-N	RAKJVIPCCGXHHS-UHFFFAOYSA-N
XOKVHFNTYHPEHN-UHFFFAOYSA-N	MIWRSUQXSCLDNV-UHFFFAOYSA-N	KZNIFHPLKGYRTM-UHFFFAOYSA-N	URFCJEUYXNAHFI-UHFFFAOYSA-N
MJOGVUMPZLEYIH-UHFFFAOYSA-N	GDCVFNAQLOMGMS-UHFFFAOYSA-N	DANYIYRPLHHOCZ-UHFFFAOYSA-N	PACBGANPVNHGNP-UHFFFAOYSA-N
CFCNZKAZHHLTLD-VQHVLOKHSA-N	NBLIPZBCGXIEFO-UHFFFAOYSA-N	REFJWTPEDVJJIY-UHFFFAOYSA-N	DRDRYGIIYOPBBZ-UHFFFAOYSA-N
OKGLROPOZIVCCZ-HQPKTYMTSA-N	CBGUOGMQLZIXBE-XGQKBEPLSA-N	OWNRDLYPIYHOQK-UHFFFAOYSA-N	VJJZJBUCDWKPLC-UHFFFAOYSA-N
FQHXRDDMWDQLPV-VQHVLOKHSA-N	GNFTWPCIRXSCQF-UJXAPRPESA-N	CHXSDKWBSFDZEU-UHFFFAOYSA-N	FOINLJRVEBYARJ-UHFFFAOYSA-N
ACXODXBUYIMEFD-CSKARUKUSA-N	PZXOQEXFMJCDPG-UHFFFAOYSA-N	DOFJNFPSMUCECH-UHFFFAOYSA-N	PEUUVVGQIVMSAW-UHFFFAOYSA-N
GFHBTMZMBLDKKA-CSKARUKUSA-N	RTCOGUMHFFWOJV-UHFFFAOYSA-N	CNDZOPXQZSXGSK-UHFFFAOYSA-N	RUOKEYJFAJITAG-UHFFFAOYSA-N
ZUXHELCHEWQXKW-JDUCZRBWSA-N	RLBIQVVOMOPOHC-UHFFFAOYSA-N	COCYGNDCWFKTMF-UHFFFAOYSA-N	GBRZTUJCDFSIHM-UHFFFAOYSA-N
QYRAHJVRFPJIQW-JDUCZRBWSA-N	DBPWSSGDRRHUNT-UHFFFAOYSA-N	LKMNXYDUQXAUCZ-UHFFFAOYSA-N	KMOUJOKENFFTPU-UHFFFAOYSA-N
YAGQIZPAJNEIKG-JHMFTDMYSA-N	SIGSPDASOTUPFS-XUDSTZEESA-N	LLLIKVGWTVPYAL-UHFFFAOYSA-N	FOHXFLPXBUAOJM-UHFFFAOYSA-N
PNJDFZNVNWQTFD-CWOOBJQPSA-N	PRGQOPPDPVELEG-UHFFFAOYSA-N	FFULTBKXWHYHFQ-UHFFFAOYSA-N	UFCLZKMFXSILNL-UHFFFAOYSA-N
VIKRIYAAOWJXCT-RSWHNJNYSA-N	DMSMPAJRVJJAGA-UHFFFAOYSA-N	ALGDHWVALRSLBT-UHFFFAOYSA-N	OBKKEZLIABHSGY-UHFFFAOYSA-N
CNTMYVFPLVDMFY-HIVUMZBNSA-N	LJKAKWDUZRJNPJ-UHFFFAOYSA-N	BXLAVJWSFYZDPF-UHFFFAOYSA-N	QOTBQNVNUBKJMS-UHFFFAOYSA-N
CSKRCVQJKJFWGN-UIOOFZCWSA-N	BABGMPQXLCJMSK-UHFFFAOYSA-N	MRIAQLRQZPPODS-UHFFFAOYSA-N	MBRLOUHOWLUMFF-UHFFFAOYSA-N
YXWXVUSGNDTEJY-LRXDAGSUSA-N	DIWRORZWFLOCLC-UHFFFAOYSA-N	GPZYYYGYCRFPBU-UHFFFAOYSA-N	LCAWNFIFMLXZPQ-UHFFFAOYSA-N
WUKYEOQJBJKFPH-FWHMDRLRSA-N	ZEUITGRIYCTCEM-UHFFFAOYSA-N	MIRFNZKXFFLSRY-UHFFFAOYSA-N	CEBXXEKPIIDJHL-UHFFFAOYSA-N
JXDWMFMAEDSXNI-QZTJIDSGSA-N	RMMXLENWKUUMAY-UHFFFAOYSA-N	IQWXFMQSQNSHKI-UHFFFAOYSA-N	OZIPFYKAIOOVEJ-UHFFFAOYSA-N
CKLBWKCMVPEXKM-HXUWFJFHSA-N	ARZWATDYIYAUTA-UHFFFAOYSA-N	XVMMEYCPXZYLAI-UHFFFAOYSA-N	NSRJSISNDPOJOP-UHFFFAOYSA-N
XYRSQOXRWJBEIG-PXODQFSGSA-N	VOVIALXJUBGFJZ-VXKMTNQYSA-N	PVFGJHYLIHMCQD-UHFFFAOYSA-N	RXGUTQNKCXHALN-UHFFFAOYSA-N
WXIJHVRXTHDGKV-HZPDHXFCSA-N	HAORKNGNJCEJBX-UHFFFAOYSA-N	GLMWHQIFJIURES-UHFFFAOYSA-N	IHFBPDAQLQOCBX-UHFFFAOYSA-N
SLYDIPAXCVVRNY-VQLMMIJESA-N	WCXDHFDTOYPNIE-UHFFFAOYSA-N	NULZZCUABWZIRV-UHFFFAOYSA-N	RBQNDQOKFICJGL-UHFFFAOYSA-N
BUJILYZAKYQVCV-OVOOIQHOSA-N	FSVJFNAIGNNGKK-UHFFFAOYSA-N	LKOJGSWUMISDOF-UHFFFAOYSA-N	VPAOSFFTKWUGAD-UHFFFAOYSA-N
SNBGJGNOQURXCI-UHFFFAOYSA-N	NKANXQFJJICGDU-QPLCGJKRSA-N	XUWTZJRCCPNNJR-UHFFFAOYSA-N	XKIBNYJGNBTYMP-UHFFFAOYSA-N
VXOZCESVZIRHCJ-KGHQQZOUSA-N	RTHCYVBBDHJXIQ-UHFFFAOYSA-N	LLDTYMGZAXZDDU-UHFFFAOYSA-N	QJVXKWHHAMZTBY-UHFFFAOYSA-N
AVIRMQMUBGNCKS-OAQKJQOQSA-N	YOYLLRBMGQRFTN-IOMBULRVSA-N	DDNPCXHBFYJXBJ-UHFFFAOYSA-N	CAXSJVGHYYBJKT-UHFFFAOYSA-N
CQIUKKVOEOPUDV-IYSWYEEDSA-N	BAZVSMNPJJMILC-UHFFFAOYSA-N	PBQMALAAFQMDSP-UHFFFAOYSA-N	OAUIRSVJXOFAOO-UHFFFAOYSA-N
JWOGUUIOCYMBPV-GMFLJSBRSA-N	RYAUSSKQMZRMAI-ALOPSCKCSA-N	XLTFNNCXVBYBSX-UHFFFAOYSA-N	MGJLSBDCWOSMHL-UHFFFAOYSA-N
HZWIJOWMGPTNRA-GTXHIHIZSA-N	XWIYFDMXXLINPU-UHFFFAOYSA-N	DWZAJFZEYZIHPO-UHFFFAOYSA-N	KBDSLGBFQAGHBE-UHFFFAOYSA-N
GWLHFNKLJRZBAI-KGKLHAENSA-N	PSGAAPLEWMOORI-PEINSRQWSA-N	DTFXGVGIKNSCQQ-UHFFFAOYSA-N	DUBCCGAQYVUYEU-UHFFFAOYSA-N
CVULDJMCSSACEO-VMPREFPWSA-N	AXKPFOAXAHJUAG-UHFFFAOYSA-N	VJJZJBUCDWKPLC-UHFFFAOYSA-N	LKZDFKLGDGSGEO-UHFFFAOYSA-N
CVULDJMCSSACEO-UHFFFAOYSA-N	CKQHAYFOPRIUOM-UHFFFAOYSA-N	WEPBGSIAWZTEJR-UHFFFAOYSA-N	YLHOHANRUSKHKO-UHFFFAOYSA-N
YYWUABJYAOCACI-NRFANRHFSA-N	PHMHHVKFXZNTKU-UHFFFAOYSA-N	IQPNAANSBPBGFQ-UHFFFAOYSA-N	RSZDAYHEZSRVHS-UHFFFAOYSA-N
DRYDKQOPVBDZMQ-XFJVJOSVSA-N	FCSHDIVRCWTZOX-DVTGEIKXSA-N	VHBFFQKBGNRLFZ-UHFFFAOYSA-N	GKHCBYYBLTXYEV-UHFFFAOYSA-N
CYNJYGDSSURTLH-CPNJWEJPSA-N	GCFBRXLSHGKWDP-WJONJSRFSA-N	SIVAITYPYQQYAP-UHFFFAOYSA-N	MLRIJUWUQTVDQE-UHFFFAOYSA-N
OKLOELQSMKXXGE-RCCKNPSSSA-N	HTKPDYSCAPSXIR-UHFFFAOYSA-N	IPRIGHIBTRMTDP-UHFFFAOYSA-N	BMLZFLQMBMYVHG-UHFFFAOYSA-N
HTPODFYRHLWACU-UHFFFAOYSA-N	CJBJHOAVZSMMDJ-HEXNFIEUSA-N	OGURJSOPVFCIOO-UHFFFAOYSA-N	NPNNKDMSXVRADT-UHFFFAOYSA-N
PHEDXBVPIONUQT-RGYGYFBISA-N	RYMZZMVNJRMUDD-HGQWONQESA-N	ZIIAJIWLQUVGHB-UHFFFAOYSA-N	SOSLMHZOJATCCP-UHFFFAOYSA-N
DGOSGFYDFDYMCW-MWRBZVGOSA-N	GCKMFJBGXUYNAG-HLXURNFRSA-N	XZQLSABETMKIGG-UHFFFAOYSA-N	JPUKWEQWGBDDQB-UHFFFAOYSA-N
BOJKFRKNLSCGHY-HXGSDTCMSA-N	SYGWGHVTLUBCEM-UHFFFAOYSA-N	YEHDMSUNJUONMW-UHFFFAOYSA-N	GCLAFEGUXXHIFT-UHFFFAOYSA-N
PYGCSAAZMAASLA-UHFFFAOYSA-N	PXXJHWLDUBFPOL-UHFFFAOYSA-N	GMQFOKBGMKVUQZ-UHFFFAOYSA-N	HUSISCNTLUEZCN-UHFFFAOYSA-N
QKUUVGNHUMKUAN-UHFFFAOYSA-N	QPVPJECIHVSBLZ-UHFFFAOYSA-N	XRQSPUXANRGDAV-UHFFFAOYSA-N	VMMVZVPAYFZNBM-UHFFFAOYSA-N
BUSZTTGPPRHCRZ-UHFFFAOYSA-N	CYQFCXCEBYINGO-UHFFFAOYSA-N	NKDFYOWSKOHCCO-YPVLXUMRSA-N	KKJYIHSXTUGJLP-UHFFFAOYSA-N
OVZSCDODFBUOPL-SNAWJCMRSA-N	ONCZDRURRATYFI-QTCHDTBASA-N	PJJGZPJJTHBVMX-UHFFFAOYSA-N	XYPWCJWXFYYGPA-UHFFFAOYSA-N
ZKCUSCDHGAMOSP-UHFFFAOYSA-N	MHKLKWCYGIBEQF-UHFFFAOYSA-N	SSRCYGATNWFTBJ-UHFFFAOYSA-N	RTZKSTLPRTWFEV-UHFFFAOYSA-N
YJRLSCDUYLRBIZ-UHFFFAOYSA-N	CXEGAUYXQAKHKJ-NSBHKLITSA-N	DFURNQJNFBMYHM-UHFFFAOYSA-N	UYCWETIUOAGWIL-UHFFFAOYSA-N
FFWOKTFYGVYKIR-UHFFFAOYSA-N	VYVKHNNGDFVQGA-UHFFFAOYSA-N	QGXBDMJGAMFCBF-HLUDHZFRSA-N	DFMAXQKDIGCMTL-UHFFFAOYSA-N
VUUONEBXXLQCQX-UHFFFAOYSA-N	IDQHRQQSSQDLTR-UHFFFAOYSA-N	YJXDGWUNRYLINJ-POZBICLPSA-N	LCSDQFNUYFTXMT-UHFFFAOYSA-N
MMHTXEATDNFMMY-UHFFFAOYSA-N	YHXISWVBGDMDLQ-UHFFFAOYSA-N	FEGCPHIPSRBREU-HVATVPOCSA-N	KGGUASRIGLRPAX-UHFFFAOYSA-N
CBQSPNLMOXKZHJ-UHFFFAOYSA-N	JDNLPKCAXICMBW-UHFFFAOYSA-N	RPMNUQRUHXIGHK-PYXJVEIZSA-N	MMHTXEATDNFMMY-UHFFFAOYSA-N
NQGSPODDMCKPBZ-UHFFFAOYSA-N	ASOKPJOREAFHNY-UHFFFAOYSA-N	LNQCUTNLHUQZLR-OZJWLQQPSA-N	XMOCLSLCDHWDHP-UHFFFAOYSA-N
LCSDQFNUYFTXMT-UHFFFAOYSA-N	CYSGHNMQYZDMIA-UHFFFAOYSA-N	KVRQGMOSZKPBNS-FMHLWDFHSA-N	SFLMUHDGSQZDOW-UHFFFAOYSA-N
IILJSEXGGMGEMF-ZCEPNZLZSA-N	IIBYAHWJQTYFKB-UHFFFAOYSA-N	JYGXADMDTFJGBT-VWUMJDOOSA-N	RBEATXBLUJTDQZ-UHFFFAOYSA-N
JSBSVMCRQHPARV-MFWIRICFSA-N	QCDQDISRALTLNQ-UHFFFAOYSA-N	TZBJGXHYKVUXJN-UHFFFAOYSA-N	PEYUIKBAABKQKQ-UHFFFAOYSA-N
BUTLVTAFDGYVNP-UGHAWNMTSA-N	TZBJGXHYKVUXJN-UHFFFAOYSA-N	NTDLXWMIWOECHG-YRCFQSNFSA-N	NZYSZZDSYIBYLC-UHFFFAOYSA-N
KMFKNAATJIDJKG-QIYAOHMLSA-N	CIWBQSYVNNPZIQ-UHFFFAOYSA-N	HKQYGTCOTHHOMP-UHFFFAOYSA-N	IDRSJGHHZXBATQ-UHFFFAOYSA-N
CNTMYVFPLVDMFY-HKLHDHSASA-N	RMEDXOLNCUSCGS-UHFFFAOYSA-N	WUADCCWRTIWANL-UHFFFAOYSA-N	PEFNSGRTCBGNAN-UHFFFAOYSA-N
UHTOUBUBRNIMLK-UIOOFZCWSA-N	JNNOSTQEZICQQP-UHFFFAOYSA-N	PFTAWBLQPZVEMU-DZGCQCFKSA-N	FNTJVYCFNVUBOL-UHFFFAOYSA-N
WIOKWEJDRXNVSH-UHFFFAOYSA-N	GLVAUDGFNGKCSF-UHFFFAOYSA-N	NCEXCGUAXVAJMI-UHFFFAOYSA-N	RTATXGUCZHCSNG-UHFFFAOYSA-N
KMAKOBLIOCQGJP-UHFFFAOYSA-N	HXQHRUJXQJEGER-UHFFFAOYSA-N	RSYUFYQTACJFML-UKRRQHHQSA-N	CHXSDKWBSFDZEU-UHFFFAOYSA-N
ZRZQXSGEIJXJEO-RBBKRZOGSA-N	ZKLPARSLTMPFCP-UHFFFAOYSA-N	MIJYXULNPSFWEK-LGSDIRQTSA-N	XRVFNNUXNVWYTI-UHFFFAOYSA-N
CVWJKBJRSZXDIW-IUEPNFFLSA-N	WWYNJERNGUHSAO-CULCCENASA-N	QGXBDMJGAMFCBF-LUJOEAJASA-N	ZZAJQOPSWWVMBI-UHFFFAOYSA-N
BNZZZUQOYBAEPR-VNSGFCDMSA-N	BFYIZQONLCFLEV-DAELLWKTSA-N	IAFBOKYTDSDNHV-UHFFFAOYSA-N	VADSVXSGIFBZLI-UHFFFAOYSA-N
WWSNTLOVYSRDEL-FBWQAJLLSA-N	JHSPCUHPSIUQRB-UHFFFAOYSA-N	RAJWOBJTTGJROA-WZNAKSSCSA-N	CGKWSLSAYABZTL-UHFFFAOYSA-N
AJLFOPYRIVGYMJ-DRHLORRRSA-N	HDDSHPAODJUKPD-UHFFFAOYSA-N	MFYSYFVPBJMHGN-ZPOLXVRWSA-N	RCZMWVKBVFOCEE-UHFFFAOYSA-N
UUNPIWCQMVNINR-UHFFFAOYSA-N	NHDHVHZZCFYRSB-UHFFFAOYSA-N	KXGVEGMKQFWNSR-LLQZFEROSA-N	GNMUGVNEWCZUAA-UHFFFAOYSA-N
WSRCOMOWYVKWBE-UHFFFAOYSA-N	UVCJGUGAGLDPAA-UHFFFAOYSA-N	LGJMUZUPVCAVPU-HRJGVYIJSA-N	DDMAUIOCNQXFHL-UHFFFAOYSA-N
UPNQAUFZWGKHGZ-IAURBROLSA-N	VTNQPKFIQCLBDU-UHFFFAOYSA-N	BHQCQFFYRZLCQQ-OELDTZBJSA-N	NJMQSVWMCODQIP-UHFFFAOYSA-N
YZQRMJFPWMHAJV-DTOWOETDSA-N	LTCDLGUFORGHGY-UHFFFAOYSA-N	LPNBCGIVZXHHHO-UHFFFAOYSA-N	UCHYSPNEUSDFQR-UHFFFAOYSA-N
IMABPJDBODVJSN-HKZMUHMQSA-N	SGUAFYQXFOLMHL-UHFFFAOYSA-N	GKPNPQODFXMCGO-IFXJQAMLSA-N	KFJNVVJUICKJEQ-UHFFFAOYSA-N
HXDZMNFJQNZXKW-RCCKNPSSSA-N	HHUQPWODPBDTLI-UHFFFAOYSA-N	PRAUVHZJPXOEIF-AOLYGAPISA-N	OXGUCUVFOIWWQJ-UHFFFAOYSA-N
TWDKBDSVUUKABK-UHFFFAOYSA-N	KRMDCWKBEZIMAB-UHFFFAOYSA-N	MPDGHEJMBKOTSU-PMTKVOBESA-N	KZNIFHPLKGYRTM-UHFFFAOYSA-N
JDUWHZOLEDOQSR-JKPSMKLGSA-N	NNJVILVZKWQKPM-UHFFFAOYSA-N	PGOYMURMZNDHNS-MYPRUECHSA-N	WUADCCWRTIWANL-UHFFFAOYSA-N
DNPSVQYQTPYSPH-VQTJNVASSA-N	JTVPZMFULRWINT-UHFFFAOYSA-N	RPKLZQLYODPWTM-LVVAJZGHSA-N	CHBBSMUTOCUVDW-UHFFFAOYSA-N
GACSRZKCZGCRJX-DMTGPLMPSA-N	NWWZPOKUUAIXIW-DHZHZOJOSA-N	AIONOLUJZLIMTK-AWEZNQCLSA-N	DFMMVLFMMAQXHZ-UHFFFAOYSA-N
SYHNGIDZSPMVHV-PYABMYGPSA-N	HJOVHMDZYOCNQW-UHFFFAOYSA-N	FTVWIRXFELQLPI-UHFFFAOYSA-N	UKMSUNONTOPOIO-UHFFFAOYSA-N
YKPHLXGEPNYRPY-ZIUFDZNVSA-N	KRTSDMXIXPKRQR-AATRIKPKSA-N	XMOCLSLCDHWDHP-IUODEOHRSA-N	NLZUEZXRPGMBCV-UHFFFAOYSA-N
GYXQJCPCCMCJDB-KKYQOCHDSA-N	YBGZDTIWKVFICR-JLHYYAGUSA-N	PFTAWBLQPZVEMU-UKRRQHHQSA-N	JOZKFWLRHCDGJA-UHFFFAOYSA-N
WZHCMAFZIFECCV-LYUUMHETSA-N	DKNWSYNQZKUICI-UHFFFAOYSA-N	OBSYBRPAKCASQB-AGQYDFLVSA-N	JPMYFOBNRRGFNO-UHFFFAOYSA-N
QMACPZZZSHLKJM-JTQLQIEISA-N	JVGWNJLSTCQSCZ-UHFFFAOYSA-N	YIKKMWSQVKJCOP-ABXCMAEBSA-N	GUAFOGOEJLSQBT-UHFFFAOYSA-N
CFJMAERFDLWMJL-YZBCKTNQSA-N	WSCUHXPGYUMQEX-KCZNZURUSA-N	KBDSLGBFQAGHBE-MSGMIQHVSA-N	TVTCXPXLRKTHAU-UHFFFAOYSA-N
DFVYLDHDFLHIAA-UWMNKGBPSA-N	OWEGWHBOCFMBLP-UHFFFAOYSA-N	BSXFDHHTXOAUGB-UHFFFAOYSA-N	MDZKJHQSJHYOHJ-UHFFFAOYSA-N
JLSVDPQAIKFBTO-JMZHKIFESA-N	RONZAEMNMFQXRA-UHFFFAOYSA-N	RUDATBOHQWOJDD-UZVSRGJWSA-N	FSLPMRQHCOLESF-UHFFFAOYSA-N
FEQKQISWJNDCPC-AMWMCHQPSA-N	DAWYIZBOUQIVNX-UHFFFAOYSA-N	QYIXCDOBOSTCEI-QCYZZNICSA-N	BMZFZTMWBCFKSS-UHFFFAOYSA-N
OHWILISHWFHITP-DVRJAZNUSA-N	ALEXXDVDDISNDU-JZYPGELDSA-N	AURFZBICLPNKBZ-JMTGGFPBSA-N	ZYURHZPYMFLWSH-UHFFFAOYSA-N
IWIISBMWNKBQQH-HFPLEIQESA-N	MMBILEWCGWTAOV-UHFFFAOYSA-N	DFPMSGMNTNDNHN-JJLSSNRUSA-N	KEMQGTRYUADPNZ-UHFFFAOYSA-N
HEIXSBSYEOOAIS-DNVIVPPASA-N	GJSURZIOUXUGAL-UHFFFAOYSA-N	ODLCLZLDYDHRGT-NEGPAABLSA-N	ZMXJAEGJWHJMGX-UHFFFAOYSA-N
QCRXJIVWNFOEFZ-OWDCXDQNSA-N	JMTMSDXUXJISAY-UHFFFAOYSA-N	ZHUOOEGSSFNTNP-HWAYZWBCSA-N	BGHCVCJVXZWKCC-UHFFFAOYSA-N
ZLPIAMWUFCRMLD-QLXQAIRQSA-N	RQVGAIADHNPSME-UHFFFAOYSA-N	IMPPSJRGMZYGJW-UHFFFAOYSA-N	QIQXTHQIDYTFRH-UHFFFAOYSA-N
LWJQXNNLBXWBCY-HLESRZNKSA-N	HDHLIWCXDDZUFH-UHFFFAOYSA-N	CADNMISJDLVPCK-LSDHHAIUSA-N	PROQIPRRNZUXQM-UHFFFAOYSA-N
YTEOURFJYRYLNY-VJWYIZQDSA-N	KTUFNOKKBVMGRW-UHFFFAOYSA-N	XPHIPEXPAGCEBM-UHFFFAOYSA-N	DXDRHHKMWQZJHT-UHFFFAOYSA-N
ZHVYBACNVPPTJZ-CPLSYVNBSA-N	UWMXVJVTKRSOPW-UHFFFAOYSA-N	QUQPHWDTPGMPEX-QJBIFVCTSA-N	YKNWIILGEFFOPE-UHFFFAOYSA-N
KMVGZHAXSWPDLJ-YQLYFKSQSA-N	FJTNLJLPLJDTRM-UHFFFAOYSA-N	MEHUJCGAYMDLEL-LSDHHAIUSA-N	RGZSQWQPBWRIAQ-UHFFFAOYSA-N
KMVGZHAXSWPDLJ-CHMKTJRNSA-N	JWYUFVNJZUSCSM-UHFFFAOYSA-N	QFRUZVNPYYYLAN-UOICJKMOSA-N	JVXZRQGOGOXCEC-UHFFFAOYSA-N
BNZZZUQOYBAEPR-APSKFQFRSA-N	ADIMAYPTOBDMTL-UHFFFAOYSA-N	MUMGGOZAMZWBJJ-KZYORJDKSA-N	BXNJHAXVSOCGBA-UHFFFAOYSA-N
PJPKEOASXRGMDD-SIKLNZKXSA-N	MBUVEWMHONZEQD-UHFFFAOYSA-N	QFRUZVNPYYYLAN-JQFPPNBKSA-N	OENHQHLEOONYIE-UHFFFAOYSA-N
SMXLQFFZIGGYHT-FMBGJPHTSA-N	WIGIZIANZCJQQY-UHFFFAOYSA-N	JQMQKOQOLPGBBE-JJMJUPCVSA-N	FLIACVVOZYBSBS-UHFFFAOYSA-N
RKXDYKMWUHSLGF-DOTOQJQBSA-N	XMAYWYJOQHXEEK-OZXSUGGESA-N	DGABKXLVXPYZII-FKEALSDISA-N	YTHRBOFHFYZBRJ-UHFFFAOYSA-N
OSZKDAKKYIIJBK-GTCCEBARSA-N	YBBLVLTVTVSKRW-UHFFFAOYSA-N	RRCYPDDIDYVEIW-UHFFFAOYSA-N	CXQWRCVTCMQVQX-UHFFFAOYSA-N
CEQGGZQHZPZNPF-QIOUBPJRSA-N	HOKKPVIRMVDYPB-UHFFFAOYSA-N	WVKDAMAQNQRJFP-UHFFFAOYSA-N	IPCSVZSSVZVIGE-UHFFFAOYSA-N
YGKCSBFCFFDFJJ-CMKJWTFASA-N	NZHUXMZTSSZXSB-MOPGFXCFSA-N	AZGNIKZHFDJEPU-FJONONFLSA-N	HNZUNIKWNYHEJJ-UHFFFAOYSA-N
YPWHZCPMOQGCDQ-UHFFFAOYSA-N	FJLGEFLZQAZZCD-MCBHFWOFSA-N	KGXLWYQCBAUILI-NBHKXLOCSA-N	GOQYKNQRPGWPLP-UHFFFAOYSA-N
LQQBKDRWDYGCBI-RKHSXEAASA-N	NUIURNJTPRWVAP-UHFFFAOYSA-N	MGQUMSFBIYXTTE-FIYJXLSPSA-N	QQHJDPROMQRDLA-UHFFFAOYSA-N
JFACETXYABVHFD-RKHSXEAASA-N	SDUQYLNIPVEERB-QPPQHZFASA-N	IVHWWYNBMIROCV-AJIQNVKKSA-N	VKOBVWXKNCXXDE-UHFFFAOYSA-N
MRLNWXSZJIGUHQ-XEFXFLPWSA-N	WFDXOXNFNRHQEC-GHRIWEEISA-N	RUDATBOHQWOJDD-BSWAIDMHSA-N	CRDAMVZIKSXKFV-UHFFFAOYSA-N
QHONUEZGTQYXKH-GOSHRYQWSA-N	MGNFYQILYYYUBS-UHFFFAOYSA-N	DLYVTEULDNMQAR-WRELVWFXSA-N	XEZVDURJDFGERA-UHFFFAOYSA-N
STCMSNWIFKZLCO-UHFFFAOYSA-O	DKYWVDODHFEZIM-UHFFFAOYSA-N	PDKGFQJSCXMICA-GBOCIRNBSA-N	FVWJYYTZTCVBKE-UHFFFAOYSA-N
GVEOMNJXMUCGMT-UHFFFAOYSA-O	PTCFDJRJOGPUFE-UHFFFAOYSA-N	NMLBREXWQRPOJH-CRAIPNDOSA-N	YCOZIPAWZNQLMR-UHFFFAOYSA-N
RUIRYCQUTHWLMZ-UHFFFAOYSA-O	AMRQXHFXNZFDCH-SECBINFHSA-N	BSZLLSHGSWKZRE-IYLQSFRJSA-N	IGGUPRCHHJZPBS-UHFFFAOYSA-N
MZWDOSCEKASXME-UHFFFAOYSA-O	DLAPIMGBBDILHJ-UHFFFAOYSA-N	BBSPXZBAZKHYLF-HUBYRZTESA-N	QANMHLXAZMSUEX-UHFFFAOYSA-N
FDGKQWLSJXEOPF-UHFFFAOYSA-O	NUVBSKCKDOMJSU-UHFFFAOYSA-N	UIUKQADPLSFRBN-NIJWRPTQSA-N	IKIIZLYTISPENI-UHFFFAOYSA-N
KIFRTCOTROBDII-UHFFFAOYSA-O	WBGKWQHBNHJJPZ-LECWWXJVSA-N	QIVOTMOKECOCJC-OKUZHXNBSA-N	CXMXRPHRNRROMY-UHFFFAOYSA-N
YEAXSAGTEKAYBH-UHFFFAOYSA-O	XNSGCNYTNLWRKM-UHFFFAOYSA-N	MRMHZWKIOFZZID-WNXWNNQMSA-N	NJWGQARXZDRHCD-UHFFFAOYSA-N
AHSWTDRJRRNLLR-UHFFFAOYSA-O	HTQMVQVXFRQIKW-UHFFFAOYSA-N	HPSILLNWMJOWNM-UJMOMDHXSA-N	FBUBVLUPUDBFME-UHFFFAOYSA-N
NKKVXFCUOMIOAF-UHFFFAOYSA-O	NQPDXQQQCQDHHW-UHFFFAOYSA-N	BUVRFGBECZFCRL-YDTKTFQDSA-N	VBICKXHEKHSIBG-UHFFFAOYSA-N
PYSBSZHLMZJQFU-UHFFFAOYSA-O	FHNINJWBTRXEBC-HXEHWPEMSA-N	MPDGHEJMBKOTSU-YKLVYJNSSA-N	UGAGPNKCDRTDHP-UHFFFAOYSA-N
KRQABMVYTPDCNA-UHFFFAOYSA-N	OJMMVQQUTAEWLP-KIDUDLJLSA-N	GOYZKWCPWBKPIG-RNKBQGBYSA-N	TUNFSRHWOTWDNC-UHFFFAOYSA-N
STKKKXHSAFYHBA-UHFFFAOYSA-N	SNPPWIUOZRMYNY-UHFFFAOYSA-N	IYGKIJUHLXBVCF-AJIQNVKKSA-N	YYGNTYWPHWGJRM-UHFFFAOYSA-N
VGXYDZCCQDSGLZ-BLJBMZJUSA-N	QSLMDECMDJKHMQ-UHFFFAOYSA-N	AKPJXLBXDLSOFY-YCUUMJCDSA-N	KGEKLUUHTZCSIP-UHFFFAOYSA-N
XRSRJBBRTCEBNS-IKVQWSBMSA-N	DNTGGZPQPQTDQF-XBXARRHUSA-N	IKFXPERBVFYFMS-DPILJLKXSA-N	PFNFFQXMRSDOHW-UHFFFAOYSA-N
ASEYQCQECHXIFA-UHFFFAOYSA-N	JCCNYMKQOSZNPW-UHFFFAOYSA-N	ROWFSYNHZPRCKO-UHFFFAOYSA-N	FIGVVZUWCLSUEI-UHFFFAOYSA-N
NOFNCLGCUJJPKU-UHFFFAOYSA-N	JAUOIFJMECXRGI-UHFFFAOYSA-N	HCEYJYMNIQHPPK-DXTZDJJUSA-N	ZZIALNLLNHEQPJ-UHFFFAOYSA-N
QUNWUDVFRNGTCO-UHFFFAOYSA-N	MJJALKDDGIKVBE-UHFFFAOYSA-N	PVTHJAPFENJVNC-UQTMRZPGSA-N	GIBQERSGRNPMEH-UHFFFAOYSA-N
CMZHQFXXAAIBKE-UHFFFAOYSA-N	HFACYLZERDEVSX-UHFFFAOYSA-N	LCTHKUJMKQOYDY-ZYIGBFDLSA-N	HIGQPQRQIQDZMP-UHFFFAOYSA-N
RYYVLZVUVIJVGH-HPRDVNIFSA-N	WSEQXVZVJXJVFP-UHFFFAOYSA-N	OHXPGWPVLFPUSM-KLRNGDHRSA-N	QZZGJDVWLFXDLK-UHFFFAOYSA-N
MKXZASYAUGDDCJ-NJAFHUGGSA-N	OEBRKCOSUFCWJD-UHFFFAOYSA-N	TUGWPJJTQNLKCL-UHFFFAOYSA-N	GIJHDGJRTUSBJR-UHFFFAOYSA-N
MKXZASYAUGDDCJ-FIBGUPNXSA-N	YWFWDNVOPHGWMX-UHFFFAOYSA-N	SMOFGXHPWCTYQD-UHFFFAOYSA-N	BGEBZHIAGXMEMV-UHFFFAOYSA-N
JAQUASYNZVUNQP-PVAVHDDUSA-N	SYELZBGXAIXKHU-UHFFFAOYSA-N	ORJDDOBAOGKRJV-CQSZACIVSA-N	KZJWDPNRJALLNS-UHFFFAOYSA-N
JAQUASYNZVUNQP-PGDUQUMKSA-N	ABRIMXGLNHCLIP-UHFFFAOYSA-N	DSAJORLEPQBKDA-UHFFFAOYSA-N	WQEPLUUGTLDZJY-UHFFFAOYSA-N
QHSMEGADRFZVNE-UHFFFAOYSA-N	IVDOUUOLLFEMJQ-UHFFFAOYSA-N	ZEJXENDZTYVXDP-CSJHBIPPSA-N	CKDDRHZIAZRDBW-UHFFFAOYSA-N
DDLIGBOFAVUZHB-UHFFFAOYSA-N	DNVLJEWNNDHELH-UHFFFAOYSA-N	ZPEADZHVGOCGKH-YQTDNFGYSA-N	ARGKVCXINMKCAZ-UHFFFAOYSA-N
SUBDBMMJDZJVOS-UHFFFAOYSA-N	FBOZXECLQNJBKD-ZDUSSCGKSA-N	DJBWDHVUJCXYBH-IBVGEFGBSA-N	HKQYGTCOTHHOMP-UHFFFAOYSA-N
SUBDBMMJDZJVOS-HPRDVNIFSA-N	DQWIIKBKAIPUPY-UHFFFAOYSA-N	YSINCDVRUMTOPK-UHFFFAOYSA-N	RHMXXJGYXNZAPX-UHFFFAOYSA-N
ILNSWVUXAPSPEH-UHFFFAOYSA-N	WVQBLGZPHOPPFO-UHFFFAOYSA-N	MPDGHEJMBKOTSU-IYTIXWHISA-N	ZQPPMHVWECSIRJ-UHFFFAOYSA-N
KKIVMGDDVLIFLL-UHFFFAOYSA-N	PHVGLTMQBUFIQQ-UHFFFAOYSA-N	OBBCRPUNCUPUOS-UHFFFAOYSA-N	QHZLMUACJMDIAE-UHFFFAOYSA-N
KSIHMACFIAFKIG-FSFMBLRGSA-N	PWWVAXIEGOYWEE-UHFFFAOYSA-N	FSBUXLDOLNLABB-ISAKITKMSA-N	MWMPEAHGUXCSMY-UHFFFAOYSA-N
VERGPVBZPMTZDY-UHFFFAOYSA-N	BPMFPOGUJAAYHL-UHFFFAOYSA-N	RFWGABANNQMHMZ-ZCHJGGQASA-N	JSNRRGGBADWTMC-UHFFFAOYSA-N
GNPWSZMDKPTDLE-UHFFFAOYSA-N	GOEMGAFJFRBGGG-UHFFFAOYSA-N	ZCOLJUOHXJRHDI-CMWLGVBASA-N	NUPSHWCALHZGOV-UHFFFAOYSA-N
OVBUASHUXKNUMI-QQGRXWIWSA-N	DVBDYPDVNRJKNJ-UHFFFAOYSA-N	KMOUJOKENFFTPU-QNDFHXLGSA-N	LQGUBLBATBMXHT-UHFFFAOYSA-N
SVWYOGCKJVQALA-SZPUMECNSA-N	KNHUKKLJHYUCFP-UHFFFAOYSA-N	PEFNSGRTCBGNAN-QNDFHXLGSA-N	UMVWYQXKBPJMOF-UHFFFAOYSA-N
IIENSJWVEKJWAJ-OAYKWHMSSA-N	METQSPRSQINEEU-HXCATZOESA-N	VSUOKLTVXQRUSG-ZFORQUDYSA-N	UWKAYLJWKGQEPM-UHFFFAOYSA-N
QUVRUINWOFZNJL-IEIRSVMLSA-N	NGBFQHCMQULJNZ-UHFFFAOYSA-N	ZQSIJRDFPHDXIC-UHFFFAOYSA-N	IRHTZOCLLONTOC-UHFFFAOYSA-N
AFOLBAYDTRBYBA-UHFFFAOYSA-N	DQMZLTXERSFNPB-UHFFFAOYSA-N	MJBPUQUGJNAPAZ-UHFFFAOYSA-N	PVNIQBQSYATKKL-UHFFFAOYSA-N
FPMIEPCWEZBKGP-UHFFFAOYSA-N	WUYWHIAAQYQKPP-UHFFFAOYSA-N	FTODBIPDTXRIGS-UHFFFAOYSA-N	NVEQFIOZRFFVFW-UHFFFAOYSA-N
STDTUHSFISWYFO-UHFFFAOYSA-N	NOOCSNJCXJYGPE-UHFFFAOYSA-N	QQQCWVDPMPFUGF-UHFFFAOYSA-N	UBCKYWKJKPMKAA-UHFFFAOYSA-N
OJKZQAIICZVIPI-UHFFFAOYSA-N	JOOMJVFZQRQWKR-UHFFFAOYSA-N	LNOHXHDWGCMVCO-NTKSAMNMSA-N	SOVNCTNQAWWYAQ-UHFFFAOYSA-N
IDWSBAVZRARNGC-UHFFFAOYSA-N	GVGLGOZIDCSQPN-PVHGPHFFSA-N	MIJYXULNPSFWEK-FQRDBSNUSA-N	WTOYNNBCKUYIKC-UHFFFAOYSA-N
RNJPPCODBOBWOR-UHFFFAOYSA-N	VMXUWOKSQNHOCA-UKTHLTGXSA-N	WCGUUGGRBIKTOS-POPPTPIPSA-N	OIRDTQYFTABQOQ-UHFFFAOYSA-N
FOFMDMVEJPEQQX-UHFFFAOYSA-N	QGXBDMJGAMFCBF-LUJOEAJASA-N	VFYACENSDOLJGQ-SNONCDODSA-N	QNFBKOHHLAWWTC-UHFFFAOYSA-N
YELGFTGWJGBAQU-UHFFFAOYSA-N	NDDAHWYSQHTHNT-UHFFFAOYSA-N	MGJLSBDCWOSMHL-MIUGBVLSSA-N	QXKHYNVANLEOEG-UHFFFAOYSA-N
RHCSKNNOAZULRK-UHFFFAOYSA-N	OBBDJQMNZLQVAZ-UHFFFAOYSA-N	HEYZWPRKKUGDCR-QBXMEVCASA-N	VHUNCYDAXJGCLO-UHFFFAOYSA-N
KWTSXDURSIMDCE-UHFFFAOYSA-N	HJUFTIJOISQSKQ-UHFFFAOYSA-N	DFPMSGMNTNDNHN-ZPHOTFPESA-N	SSXJHQZOHUYEGD-UHFFFAOYSA-N
ZHSFEDDRTVLPHH-UHFFFAOYSA-N	IROINLKCQGIITA-UHFFFAOYSA-N	RSYUFYQTACJFML-DZGCQCFKSA-N	SYTYLPHCLSSCOJ-UHFFFAOYSA-N
ZOXZWYWOECCBSH-UHFFFAOYSA-N	AOMUHOFOVNGZAN-UHFFFAOYSA-N	CXQWRCVTCMQVQX-LSDHHAIUSA-N	GYLUFQJZYAJQDI-UHFFFAOYSA-N
QIQNNBXHAYSQRY-UHFFFAOYSA-N	IMUDHTPIFIBORV-UHFFFAOYSA-N	DJOJDHGQRNZXQQ-UHFFFAOYSA-N	PHLXREOMFNVWOH-UHFFFAOYSA-N
VKEQBMCRQDSRET-UHFFFAOYSA-N	UBLNTZNUSGCINZ-UHFFFAOYSA-N	AIONOLUJZLIMTK-UHFFFAOYSA-N	DXYUAIFZCFRPTH-UHFFFAOYSA-N
PVXVWWANJIWJOO-UHFFFAOYSA-N	LINOMUASTDIRTM-UHFFFAOYSA-N	URFCJEUYXNAHFI-UHFFFAOYSA-N	ODBRNZZJSYPIDI-UHFFFAOYSA-N
CGKQZIULZRXRRJ-UHFFFAOYSA-N	MQJKPEGWNLWLTK-UHFFFAOYSA-N	KSVVGBSBNPMXJF-RECXWPGBSA-N	KAZSKMJFUPEHHW-UHFFFAOYSA-N
YDIIDRWHPFMLGR-UHFFFAOYSA-N	UWJUQVWARXYRCG-HIFRSBDPSA-N	CWZLMWSCLBFCBY-UHFFFAOYSA-N	JWVYQQGERKEAHW-UHFFFAOYSA-N
YQEZLKZALYSWHR-UHFFFAOYSA-N	BXNJHAXVSOCGBA-UHFFFAOYSA-N	QUQPHWDTPGMPEX-LLHRBZKSSA-N	WMGBQZAELMGYNO-UHFFFAOYSA-N
JTJMJGYZQZDUJJ-UHFFFAOYSA-N	XOKCJXZZNAUIQN-DTWKUNHWSA-N	OBKKEZLIABHSGY-DOYQYKRZSA-N	MFIHSKBTNZNJIK-UHFFFAOYSA-N
LPKTWLVEGBNOOX-UHFFFAOYSA-N	WYKYKTKDBLFHCY-UHFFFAOYSA-N	FURUXTVZLHCCNA-UHFFFAOYSA-N	GLAAQZFBFGEBPS-UHFFFAOYSA-N
HDYZSVKZKDPLDT-UHFFFAOYSA-N	ZMYFCFLJBGAQRS-UHFFFAOYSA-N	VSJGJMKGNMDJCI-ZASXJUAOSA-N	MQYXUWHLBZFQQO-UHFFFAOYSA-N
SYHGEUNFJIGTRX-UHFFFAOYSA-N	HOMGKSMUEGBAAB-UHFFFAOYSA-N	LZLGHWHSUZVUFZ-JKSUJKDBSA-N	LCAZOMIGFDQMNC-UHFFFAOYSA-N
SCIYBRNSSXZMKG-UHFFFAOYSA-N	VGKDLMBJGBXTGI-SJCJKPOMSA-N	HMUJXQRRKBLVOO-AWEZNQCLSA-N	MAYJEFRPIKEYBL-UHFFFAOYSA-N
GVGYEFKIHJTNQZ-UHFFFAOYSA-N	BNCADMBVWNPPIZ-UHFFFAOYSA-N	UXSACQOOWZMGSE-RWORTQBESA-N	KQMVAGISDHMXJJ-UHFFFAOYSA-N
OROGSEYTTFOCAN-UHFFFAOYSA-N	VXIXUWQIVKSKSA-UHFFFAOYSA-N	JAKAZHIACKJNNB-UHFFFAOYSA-N	SWIROVJVGRGSPO-UHFFFAOYSA-N
ZPUCINDJVBIVPJ-UHFFFAOYSA-N	VCHHHSMPMLNVGS-UHFFFAOYSA-N	WWSNSDWQADMAJB-UHFFFAOYSA-N	WACBUPFEGWUGPB-UHFFFAOYSA-N
USSIQXCVUWKGNF-UHFFFAOYSA-N	DFJVUWAHTQPQCV-MDWZMJQESA-N	NEFQWEGQYZRALY-QMYZBKRTSA-N	XUSYGBPHQBWGAD-UHFFFAOYSA-N
VBGLYOIFKLUMQG-UHFFFAOYSA-N	XUIIKFGFIJCVMT-LBPRGKRZSA-N	LGOQXEQWOCSLEC-CYZBKYQRSA-N	VQUPQWGKORWZII-UHFFFAOYSA-N
NBMMIBNZVQFQEO-UHFFFAOYSA-N	NQLVQOSNDJXLKG-UHFFFAOYSA-N	DPJZYONMQLGZJE-UHFFFAOYSA-N	XNGXWSFSJIQMNC-UHFFFAOYSA-N
JJGYGPZNTOPXGV-UHFFFAOYSA-N	KJHKTHWMRKYKJE-SUGCFTRWSA-N	GODSXGJMZIRXOG-QAYRTFGPSA-N	YNWXJFQOCHMPCK-UHFFFAOYSA-N
PXLDPUUMIHVLEC-UHFFFAOYSA-N	FIPWRIJSWJWJAI-UHFFFAOYSA-N	IFIQVSCCFRXSJV-UFTBQYHPSA-N	LBQIJVLKGVZRIW-UHFFFAOYSA-N
JXIPKNRBDKQMAN-BLHCBFLLSA-N	CWKFPEBMTGKLKX-UHFFFAOYSA-N	IUXOFSAPFXGQID-KLZCBZFCSA-N	MYXNWGACZJSMBT-UHFFFAOYSA-N
AEVYRIHKGPBTQS-VOTSOKGWSA-N	GAGWJHPBXLXJQN-UORFTKCHSA-N	DSXFHNSGLYXPNG-WUBGXZNDSA-N	MYBAONSAUGZRAX-UHFFFAOYSA-N
ZNJFBWYDHIGLCU-UHFFFAOYSA-N	MWWBDLRPMWTLRX-UHFFFAOYSA-N	VPBGBMLWGOFHSN-UHFFFAOYSA-N	LXEVSYZNYDZSOB-UHFFFAOYSA-N
OAIGZXXQYIJBLR-VAUIJEFBSA-O	RSMYYINTIXFRCJ-JDLVMGNASA-N	QSQFOIMEVMOMIJ-DHGKSUBNSA-N	KPDOJFFZKAUIOE-UHFFFAOYSA-N
GOUQSHOAAGQXNJ-UHFFFAOYSA-N	DZBUGLKDJFMEHC-UHFFFAOYSA-N	GOYZKWCPWBKPIG-JRMYCMGUSA-N	RWNHLTKFBKYDOJ-UHFFFAOYSA-N
YBJHBAHKTGYVGT-ZKWXMUAHSA-N	RCTGMCJBQGBLKT-PAMTUDGESA-N	VJFDKEUBFXWWLI-LTDPXCIYSA-N	HFGSQOYIOKBQOW-UHFFFAOYSA-N
PDEJWCOMIACOMR-UHFFFAOYSA-N	CJOFXWAVKWHTFT-UHFFFAOYSA-N	YNPOIPFNQJKGQJ-SALKWGHLSA-N	NPJICTMALKLTFW-UHFFFAOYSA-N
JVZQPGNKHJDEHX-FOTGTACZSA-N	HYYBABOKPJLUIN-UHFFFAOYSA-N	RLGYLKXDNQBDCU-HUSRUCGJSA-N	KWDWBAISZWOAHD-UHFFFAOYSA-N
KVKPUNTZFLWTSM-FOTGTACZSA-N	TVYLLZQTGLZFBW-ZBFHGGJFSA-N	IFIQVSCCFRXSJV-ZIZFEDMCSA-N	DUWPGRAKHMEPCM-UHFFFAOYSA-N
YMYIMKIYRMUBDY-LDHJFUFUSA-N	ZBMZVLHSJCTVON-UHFFFAOYSA-N	RETJLKUBHXTIGH-FZFRBNDOSA-N	OVMFOVNOXASTPA-UHFFFAOYSA-N
XVDZSHAEMLKCIW-DBFNBLSLSA-N	RMMXTBMQSGEXHJ-UHFFFAOYSA-N	JMBINOWGIHWPJI-UNSOMVRXSA-N	KBPHJBAIARWVSC-UHFFFAOYSA-N
WSNJPVCNURDQDC-DBFNBLSLSA-N	OWRCNXZUPFZXOS-UHFFFAOYSA-N	NGUSMSQYMDPBGF-UHFFFAOYSA-N	OAIJSZIZWZSQBC-UHFFFAOYSA-N
KYOXKUIYXAIFBB-AESUKSELSA-N	GZUITABIAKMVPG-UHFFFAOYSA-N	GUMFPOIJOXLCLA-JKSUJKDBSA-N	HXTFHSYLYXVTHC-UHFFFAOYSA-N
IIUWCHJZJFSKMD-UEOOZUSLSA-N	GBBSUAFBMRNDJC-UHFFFAOYSA-N	KLDSZMWMGCWFKH-GIEZYDSUSA-N	DMXHXBGUNHLMQO-UHFFFAOYSA-N
INCBRFFLYVOXNY-XRAUQELJSA-N	RDQSIADLBQFVMY-UHFFFAOYSA-N	OPKOYMHTMXJHRG-GUDQPSSMSA-N	QRYRORQUOLYVBU-UHFFFAOYSA-N
USUPWKOUEKWYER-LUHMXWNHSA-N	LEZHOZPJYAQQNU-UHFFFAOYSA-N	SGKBPTZDIUXCMW-LWCVALJOSA-N	UZIOUZHBUYLDHW-UHFFFAOYSA-N
ZRMFMDZIHZKFHY-SDZAJLLVSA-N	OCAPBUJLXMYKEJ-UHFFFAOYSA-N	YRARGBWFOYODHQ-KHTUMDHASA-N	LKMNXYDUQXAUCZ-UHFFFAOYSA-N
MYTOZWCQVXHVIO-RARIOAMWSA-N	FSAVDKDHPDSCTO-UHFFFAOYSA-N	RWNHLTKFBKYDOJ-IJDLJTCJSA-N	XPCTZQVDEJYUGT-UHFFFAOYSA-N
STLFVIAKHLLGHJ-GXITZTSWSA-N	AEMFNILZOJDQLW-QAGGRKNESA-N	UQKKDJWFQBNZBJ-PTVYBAHFSA-N	FXFYOPQLGGEACP-UHFFFAOYSA-N
FAUWZNGPMHRLMW-CAFBBXIOSA-N	ZNKNVJGSYJFDHT-UHFFFAOYSA-N	BSSWIRVAMSGQMG-RTTXQYISSA-N	ATEFPOUAMCWAQS-UHFFFAOYSA-N
NGTHIBFWOPPSSB-SFTWEBMXSA-N	IANUJLZYFUDJIH-UHFFFAOYSA-N	PRWWZXHOHQRKDQ-SVDQWWJBSA-N	KVOJTUXGYQVLAJ-UHFFFAOYSA-N
IINDQALFBNRRJE-KCYZJMPHSA-N	QNPPIKMBCJUUTG-UHFFFAOYSA-N	CXFIQFGADOTDPF-XKZIYDEJSA-N	AJSPSRWWZBBIOR-UHFFFAOYSA-N
KOPJPWSRYZRWPD-QIPSFQQVSA-N	FUWZBLSXACKFQX-IBGZPJMESA-N	NPBNRBWMDNZEBN-YTEKVJICSA-N	HOEVRHHMDJKUMZ-UHFFFAOYSA-N
AWVNBSKIKNPOBG-GLWHBDLFSA-N	WURGXGVFSMYFCG-UHFFFAOYSA-N	BDFCYBFDARSRDM-UHFFFAOYSA-N	AZKVWQKMDGGDSV-UHFFFAOYSA-N
WKGYNBDVOPHKOW-LTLPZFIOSA-N	XWPZUHJBOLQNMN-UHFFFAOYSA-N	WROKSYFOSDWFHL-UQVLWQGYSA-N	BQPRWZCEKZLBHL-UHFFFAOYSA-N
SVAPNKGLWRWWCI-GASJSDEUSA-N	YDVXPJXUHRROBA-UHFFFAOYSA-N	CDTMPWYDQKWYFT-IASWOTTCSA-N	TZRNJQYCOSMOJS-UHFFFAOYSA-N
WHPZSYIEWQPEHY-OMZYKPILSA-N	ISZQNKFXNXQTTF-NACSPRHISA-N	QADCCYSYLNTZHV-YADHBBJMSA-N	WRTWKAQFZYXAEJ-UHFFFAOYSA-N
MXLZHQOOQIUQGO-FGQBBZSKSA-N	ZCXGMSGCBDSEOY-UHFFFAOYSA-N	VDSCKSOYNLTQSY-VGJPRPLGSA-N	KDXVVZMYSLWJMA-UHFFFAOYSA-N
YCCNSZADCQXKKU-IHSACWLZSA-N	XIQVNETUBQGFHX-UHFFFAOYSA-N	UKTUQKGXNWDYAI-JBRIXVCHSA-N	FMGSKLZLMKYGDP-UHFFFAOYSA-N
MQBWTDWAWPAFCU-ZLZBEGDCSA-N	JGMOKGBVKVMRFX-HQZYFCCVSA-N	RGCKGOZRHPZPFP-UHFFFAOYSA-N	URMVEUAWRUQHON-UHFFFAOYSA-N
ZRBOGSQITRZXJM-XZFWPOAJSA-N	WOFMFGQZHJDGCX-ZULDAHANSA-N	BLGXFZZNTVWLAY-SCYLSFHTSA-N	GLWPLQBQHWYKRK-UHFFFAOYSA-N
GGKQJKPLGLUFPB-PEXBVMSDSA-N	SEQDDYPDSLOBDC-UHFFFAOYSA-N	JUMSUVHHUVPSOY-RMKNXTFCSA-N	PWAACAMQKVIVPZ-UHFFFAOYSA-N
XEVQXKKKAVVSMW-UHFFFAOYSA-N	QMLVECGLEOSESV-RYUDHWBXSA-N	ADRQFDIWPRFKSP-RUDMXATFSA-N	OBGPEBYHGIUFBN-UHFFFAOYSA-N
SGZASISEYFQAQM-CEOILRFTSA-N	QPQKUYVSJWQSDY-CCEZHUSRSA-N	FGPJTMCJNPRZGF-JXMROGBWSA-N	YSOBQIMODQOGKQ-UHFFFAOYSA-N
XKWHEBFWMRWHGD-AKHQGOKRSA-N	CIGKZVUEZXGYSV-UHFFFAOYSA-N	GZSOSUNBTXMUFQ-UHFFFAOYSA-N	BMLIIPOXVWESJG-UHFFFAOYSA-N
LLUFQNWQFSQYNW-VBTAUBHQSA-N	DUSHUSLJJMDGTE-ZJPMUUANSA-N	UAHGNXFYLAJDIN-IZZDOVSWSA-N	ATDBDSBKYKMRGZ-UHFFFAOYSA-N
WCRMVPMXNNIFLL-JUKUECOXSA-N	RQZAXGRLVPAYTJ-GQFGMJRRSA-N	HUXJGSHUVDWZAM-UHFFFAOYSA-N	DFNZYFAJQPLJFI-UHFFFAOYSA-N
VUGWMUHXJGIMLL-SHUZPENHSA-N	QHSMEGADRFZVNE-UHFFFAOYSA-N	NFJVELXCUBWAFL-UHFFFAOYSA-N	SGTCGCCQZOUMJJ-UHFFFAOYSA-N
VUGWMUHXJGIMLL-HJIQQCSTSA-N	RAPZEAPATHNIPO-UHFFFAOYSA-N	KJTDZAHLWHEULN-UHFFFAOYSA-N	NNDOCYLWULORAM-UHFFFAOYSA-N
BTWUONYKONENGB-UNVMMQEESA-N	PJVWKTKQMONHTI-UHFFFAOYSA-N	AWEFUQDNSBBNCR-UHFFFAOYSA-N	HAVWRBANWNTOJX-UHFFFAOYSA-N
BTWUONYKONENGB-PIZIKKFZSA-N	PNVNVHUZROJLTJ-UHFFFAOYSA-N	DSLZVSRJTYRBFB-DUHBMQHGSA-N	LZERJKGWTQYMBB-UHFFFAOYSA-N
FPNKCZKRICBAKG-UHFFFAOYSA-N	OTNIKUTWXUODJZ-UHFFFAOYSA-N	HVYWMOMLDIMFJA-DPAQBDIFSA-N	XQDCKJKKMFWXGB-UHFFFAOYSA-N
VSWWTKVILIZDGX-UHFFFAOYSA-N	SAADBVWGJQAEFS-UHFFFAOYSA-N	OKBNMQXBQLZQEM-UHFFFAOYSA-N	DBMJZOMNXBSRED-UHFFFAOYSA-N
WMBWREPUVVBILR-WIYYLYMNSA-N	FGXWKSZFVQUSTL-UHFFFAOYSA-N	RUVINXPYWBROJD-ARJAWSKDSA-N	JRHMMVBOTXEHGJ-UHFFFAOYSA-N
XMOCLSLCDHWDHP-SWLSCSKDSA-N	AJPIUNPJBFBUKK-UHFFFAOYSA-N	CWVRJTMFETXNAD-JUHZACGLSA-N	DUAGQYUORDTXOR-UHFFFAOYSA-N
LSHVYAFMTMFKBA-TZIWHRDSSA-N	HYHJOUPYTUBFIX-UHFFFAOYSA-N	HPNSFSBZBAHARI-RUDMXATFSA-N	DGDWCRWJRNMRKX-UHFFFAOYSA-N
XFANDVLPSBUGKD-GHVJWSGMSA-N	MRUAUOIMASANKQ-UHFFFAOYSA-O	KSEBMYQBYZTDHS-HWKANZROSA-N	BITPRCODIALMOV-UHFFFAOYSA-N
FEWFEWDBXQKUQI-UHFFFAOYSA-N	UWPJYQYRSWYIGZ-UHFFFAOYSA-N	RYEFFICCPKWYML-QCGISDTRSA-N	CAFTUQNGDROXEZ-UHFFFAOYSA-N
JRKCOMALDGUIFC-WCWDXBQESA-N	YWWNNLPSZSEZNZ-UHFFFAOYSA-N	LJRDOKAZOAKLDU-UDXJMMFXSA-N	RAYQKHLZHPFYEJ-UHFFFAOYSA-N
WJPGPAAXALJZKU-ZNTNEXAZSA-N	JWHAUXFOSRPERK-UHFFFAOYSA-N	NGFMICBWJRZIBI-UJPOAAIJSA-N	IRZVHDLBAYNPCT-UHFFFAOYSA-N
OBUHDAJIEZPNBH-ZNTNEXAZSA-N	PMHURSZHKKJGBM-UHFFFAOYSA-N	GHCZYXUOYFOXIP-UHFFFAOYSA-N	CTJZWFCPUDPLME-UHFFFAOYSA-N
PIQVMFFSPOCAJY-XTQSDGFTSA-N	CMSMOCZEIVJLDB-UHFFFAOYSA-N	RHMXXJGYXNZAPX-UHFFFAOYSA-N	BXTNNJIQILYHJB-UHFFFAOYSA-N
OLNJUISKUQQNIM-UHFFFAOYSA-N	OUBMGJOQLXMSNT-UHFFFAOYSA-N	DTFARBHXORYQBF-HBGVWJBISA-N	VELYAQRXBJLJAK-UHFFFAOYSA-N
LINOMUASTDIRTM-UHFFFAOYSA-N	OVGGLBAWFMIPPY-UHFFFAOYSA-N	KZJWDPNRJALLNS-VJSFXXLFSA-N	POMAQDQEVHXLGT-UHFFFAOYSA-N
BJPLCTUJTXVXPC-QURGRASLSA-N	AHLBNYSZXLDEJQ-FWEHEUNISA-N	YTFVRYKNXDADBI-SNAWJCMRSA-N	AONBXCCYURJCAY-UHFFFAOYSA-N
IPXPVEJAQOLVSV-XTQSDGFTSA-N	XCSGPAVHZFQHGE-UHFFFAOYSA-N	SASVNKPCTLROPQ-NZYDNVMFSA-N	ZYGHJZDHTFUPRJ-UHFFFAOYSA-N
MKCQCEAMNSHUSD-QURGRASLSA-N	SUQHIQRIIBKNOR-UHFFFAOYSA-N	DCTLJGWMHPGCOS-UHFFFAOYSA-N	QNVWGEJMXOQQPM-UHFFFAOYSA-N
BXFOFFBJRFZBQZ-UHFFFAOYSA-N	WTPMRQZHJLJSBO-XQALERBDSA-N	XMVQWNRDPAAMJB-UHFFFAOYSA-N	YDQWDHRMZQUTBA-UHFFFAOYSA-N
UVBUBMSSQKOIBE-UHFFFAOYSA-N	OROGSEYTTFOCAN-DNJOTXNNSA-N	HLBPOYVRLSXWJJ-PDSMFRHLSA-N	MJBPUQUGJNAPAZ-UHFFFAOYSA-N
PNKLMTPXERFKEN-UHFFFAOYSA-N	OFCNXPDARWKPPY-UHFFFAOYSA-N	QOLRLLFJMZLYQJ-LOBDNJQFSA-N	FFWOKTFYGVYKIR-UHFFFAOYSA-N
YBHILYKTIRIUTE-UHFFFAOYSA-N	YEDUAINPPJYDJZ-UHFFFAOYSA-N	ILRCGYURZSFMEG-RKQHYHRCSA-N	LUTYTNLPIUCKBJ-UHFFFAOYSA-N
VZTUIEROBZXUFA-UHFFFAOYSA-N	DFJUHFNLKWOTIZ-UHFFFAOYSA-N	KMPWYEUPVWOPIM-QAMTZSDWSA-N	ZDOTZEDNGNPOEW-UHFFFAOYSA-N
WMBWREPUVVBILR-NQIIRXRSSA-N	PVHUJELLJLJGLN-UHFFFAOYSA-N	FBPFZTCFMRRESA-JGWLITMVSA-N	ROCUOVBWAWAQFD-UHFFFAOYSA-N
UKKYWOFQJOMYIL-UHFFFAOYSA-N	WIQRCHMSJFFONW-UHFFFAOYSA-N	PQEYTAGBXNEUQL-UHFFFAOYSA-N	ORBITTMJKIGFNH-UHFFFAOYSA-N
YMEAIOHYSIGDJY-VCOIMRFZSA-N	HODZDDDNGRLGSI-NSHDSACASA-N	FUQAYSQLAOJBBC-UHFFFAOYSA-N	CUKSFECWKQBVED-UHFFFAOYSA-N
BKJAMMLKHPCMJI-SMKITLBYSA-N	MFFMDFFZMYYVKS-SECBINFHSA-N	NCCWCZLEACWJIN-UHFFFAOYSA-N	XHCADAYNFIFUHF-UHFFFAOYSA-N
UQRHBUYDCRKKKW-IPGZJPOWSA-N	GOVWOKSKFSBNGD-UHFFFAOYSA-N	QJYNZEYHSMRWBK-NIKIMHBISA-N	DDGJUTBQQURRGE-UHFFFAOYSA-N
SJWWTRQNNRNTPU-ABBNZJFMSA-N	CGIGDMFJXJATDK-UHFFFAOYSA-N	ZONJATNKKGGVSU-UHFFFAOYSA-N	VSJGJMKGNMDJCI-UHFFFAOYSA-N
DCYOADKBABEMIQ-OWMUPTOHSA-N	WRPIRSINYZBGPK-UHFFFAOYSA-N	QOTBQNVNUBKJMS-UHFFFAOYSA-N	PZZRDJXEMZMZFD-UHFFFAOYSA-N
CWVRJTMFETXNAD-JUHZACGLSA-N	QLHULAHOXSSASE-UHFFFAOYSA-N	WMBWREPUVVBILR-WIYYLYMNSA-N	GLACGTLACKLUJX-UHFFFAOYSA-N
OVSQVDMCBVZWGM-QSOFNFLRSA-N	AAOVKJBEBIDNHE-UHFFFAOYSA-N	IBIPGYWNOBGEMH-DILZHRMZSA-N	FTVKHUHJWDMWIR-UHFFFAOYSA-N
JMSVCTWVEWCHDZ-UHFFFAOYSA-N	FZEYVTFCMJSGMP-UHFFFAOYSA-N	ORXQGKIUCDPEAJ-YRNVUSSQSA-N	OUGNWRCWQLUXHX-UHFFFAOYSA-N
ZRDKCABMZXNCMG-ZVVQAAHASA-N	CHIFOSRWCNZCFN-UHFFFAOYSA-N	GYFFKZTYYAFCTR-UCEFVAKBSA-N	PBPNOAHYDPHKFH-UHFFFAOYSA-N
OYUVUBMEBPNFOT-ZUSXHSQKSA-N	XWTYSIMOBUGWOL-UHFFFAOYSA-N	SEBFKMXJBCUCAI-HKTJVKLFSA-N	NYCXYKOXLNBYID-UHFFFAOYSA-N
CSDAKHXEYAPDJI-LBAQZLPGSA-N	KIQQMECNKUGGKA-NMYWJIRASA-N	LKWWJGGLULNRBP-DHDCSXOGSA-N	FWYSBEAFFPBAQU-UHFFFAOYSA-N
QTGKGDHYIXMOSD-RRFIFIHZSA-N	OUSYWCQYMPDAEO-UHFFFAOYSA-N	PUUYULQKNFTVDK-UHFFFAOYSA-N	HUKSJTUUSUGIDC-UHFFFAOYSA-N
OIDVFUQQVKYQTG-YLNCNTMDSA-N	KYGZCKSPAKDVKC-UHFFFAOYSA-N	KBHXFAMQPPWLFT-NUXWGMRISA-N	UWHUTZOCTZJUKC-UHFFFAOYSA-N
BOWVQLFMWHZBEF-KTKRTIGZSA-N	NUISVCFZNCYUIM-UHFFFAOYSA-N	FRZOQPPWSKEZAA-QBZXRRNTSA-N	OBEHELRBTWMPHI-UHFFFAOYSA-N
OTGQIQQTPXJQRG-UHFFFAOYSA-N	INOGLHRUEYDAHX-UHFFFAOYSA-N	MHWAHKIDOYBXCN-FHVVLDLYSA-N	YXOLAZRVSSWPPT-UHFFFAOYSA-N
KQXDGUVSAAQARU-HZJYTTRNSA-N	ZNNLBTZKUZBEKO-UHFFFAOYSA-N	QXXKEARZEYWTST-QLHFFRPFSA-N	YABIJLLNNFURIJ-UHFFFAOYSA-N
OCYROESYHWUPBP-CIUDSAMLSA-N	SEOVTRFCIGRIMH-UHFFFAOYSA-N	NOFGKTVEZONBCG-UHFFFAOYSA-N	TYNLGDBUJLVSMA-UHFFFAOYSA-N
LCPYQJIKPJDLLB-UHFFFAOYSA-N	UGJMXCAKCUNAIE-UHFFFAOYSA-N	PYWZXKKFHNJUIQ-WRCGPABWSA-N	CRSFLLTWRCYNNX-UHFFFAOYSA-N
FATBGEAMYMYZAF-UHFFFAOYSA-N	GECHUMIMRBOMGK-UHFFFAOYSA-N	FFDNVMGPKVVVOG-UHFFFAOYSA-N	ATLJNLYIJOCWJE-UHFFFAOYSA-N
UHPXXKLAACDXGS-UHFFFAOYSA-N	XSFJVAJPIHIPKU-XWCQMRHXSA-N	REHZVRNVHQFBAF-YLHHEPAUSA-N	ZROGCCBNZBKLEL-UHFFFAOYSA-N
JHXAZBBVQSRKJR-QNQPVOBRSA-N	DDRJAANPRJIHGJ-UHFFFAOYSA-N	DXDRHHKMWQZJHT-FPYGCLRLSA-N	HAYLVXFWJCKKDW-UHFFFAOYSA-N
WFRLANWAASSSFV-FPLPWBNLSA-N	YZBLFMPOMVTDJY-LSGXYNIPSA-N	FPUXKXIZEIDQKW-ARBRPXJKSA-N	FJQKXKNZQQBTDD-UHFFFAOYSA-N
YZXBAPSDXZZRGB-DOFZRALJSA-N	AHTPATJNIAFOLR-UHFFFAOYSA-N	XTMCUUVQSGQNSI-UHFFFAOYSA-N	RPYHJEFMMXMMHG-UHFFFAOYSA-N
GCCFMSAXQJECNH-UHFFFAOYSA-N	NATWUQFQFMZVMT-UHFFFAOYSA-N	KQQLSXWIDDTWRR-WUOZLOAJSA-N	AUTZLTCWRDPAPV-UHFFFAOYSA-N
HXYVTAGFYLMHSO-UHFFFAOYSA-N	VIKNJXKGJWUCNN-XGXHKTLJSA-N	FHGZOCAZNHYWAL-UHFFFAOYSA-N	UFMAZRUMVFVHLY-UHFFFAOYSA-N
BOWVQLFMWHZBEF-UHFFFAOYSA-N	ILKJAFIWWBXGDU-MOGDOJJUSA-N	FUBVFOMIYZMXCB-DWHCWPPGSA-N	XATAXBHNGRMKLI-UHFFFAOYSA-N
LZOSYCMHQXPBFU-UHFFFAOYSA-N	UVCOILFBWYKHHB-UHFFFAOYSA-N	NOGWCMMYTAXOCY-UHFFFAOYSA-N	PJQLSMYMOKWUJG-UHFFFAOYSA-N
XOMRRQXKHMYMOC-UHFFFAOYSA-O	IAOZJIPTCAWIRG-QWRGUYRKSA-N	YURJSTAIMNSZAE-ILDRPQKSSA-N	NYRXUBDGDSRBGB-UHFFFAOYSA-N
XOMRRQXKHMYMOC-UHFFFAOYSA-N	FAKRSMQSSFJEIM-RQJHMYQMSA-N	AETKQQBRKSELEL-ZHACJKMWSA-N	DJOJDHGQRNZXQQ-UHFFFAOYSA-N
SEXHTZQULWPHBX-UHFFFAOYSA-N	WLFDQEVORAMCIM-UHFFFAOYSA-N	JFEFKYNVTFPFRI-UHFFFAOYSA-N	RRRSSAVLTCVNIQ-UHFFFAOYSA-N
MJLXQSQYKZWZCB-UHFFFAOYSA-N	NOCJXYPHIIZEHN-UHFFFAOYSA-N	ALGYTGOYQATWBA-UHFFFAOYSA-N	FHHSEFRSDKWJKJ-UHFFFAOYSA-N
MHWZBYSZMPRYHU-UHFFFAOYSA-N	NVKAWKQGWWIWPM-ABEVXSGRSA-N	KCSPYQSCNFOIII-UHFFFAOYSA-N	RNXZPKOEJUFJON-UHFFFAOYSA-N
XDDAORKBJWWYJS-UHFFFAOYSA-N	QIQNNBXHAYSQRY-ABIFROTESA-N	CIQDSZUZMUTHGY-FUFTYFEXSA-N	URSUMOWUGDXZHU-UHFFFAOYSA-N
ZBYCJCQAJQXWSF-MVYYJFKMSA-N	IKTHMQYJOWTSJO-UHFFFAOYSA-N	MYQAATJJIDGOMQ-AYPBNUJASA-N	BKIACVAZUKISOR-UHFFFAOYSA-N
ZJZXSDNOOJCMRD-COXLKUQUSA-N	CSWIKHNSBZVWNQ-UHFFFAOYSA-N	ACRIYYKEWCXQOS-XAYOXWHSSA-N	PMBOOVZSTMWOFS-UHFFFAOYSA-N
YNDTUIHCNXQXOI-RVEZZWHLSA-N	IBSNKSODLGJUMQ-SDNWHVSQSA-N	LNVWGAALAQOWHF-IUOSPEFCSA-N	ZJDOESGVOWAULF-UHFFFAOYSA-N
NHBSPDCGDJCFKE-UHFFFAOYSA-N	VBCVPMMZEGZULK-NRFANRHFSA-N	NORHBOUZICGKOK-UHFFFAOYSA-N	GBLZBLJGCQTQMB-UHFFFAOYSA-N
FIEYHAAMDAPVCH-UHFFFAOYSA-N	LMYRWZFENFIFIT-UHFFFAOYSA-N	ASKKBGQVSVTIAW-HVQFUZGHSA-N	RIGYMJVFEJNCKD-UHFFFAOYSA-N
NSSZSHIFBOBUKY-WXHSDQCUSA-N	KVWDHTXUZHCGIO-UHFFFAOYSA-N	UWTOESDPWKUNBD-UHFFFAOYSA-N	ZVXWFPTVHBWJOU-UHFFFAOYSA-N
XIVFQYWMMJWUCD-VSTJRZLJSA-N	MKPDWECBUAZOHP-AFYJWTTESA-N	SFLVCICJLIKJKU-QKYBYQKWSA-N	YSIFYNVXJOGADM-UHFFFAOYSA-N
BXYXWVCTYIQPAI-DGCLKSJQSA-N	ODQWQRRAPPTVAG-BOPFTXTBSA-N	QTSQCCVLTMKKDP-SFDCQRBFSA-N	SGNBVLSWZMBQTH-UHFFFAOYSA-N
QXGGDTNBLBJSIJ-UHFFFAOYSA-N	KTALPKYXQZGAEG-UHFFFAOYSA-N	IAVJHQVGTRSIOM-UVMZMRPTSA-N	XJMPAUZQVRGFRE-UHFFFAOYSA-N
WNCUVUUEJZEATP-UHFFFAOYSA-N	GSDSWSVVBLHKDQ-UHFFFAOYSA-N	VVSZRCIUFBADJQ-BJMVGYQFSA-N	SMTKSCGLXONVGL-UHFFFAOYSA-N
YMHOBZXQZVXHBM-UHFFFAOYSA-N	WWSYXEZEXMQWHT-UHFFFAOYSA-N	RKAXEWSQYMGBAP-LOGVKIPNSA-N	FJGOEBQRHWKKJH-UHFFFAOYSA-N
AYDBLCSLKNTEJL-UHFFFAOYSA-N	IDOWTHOLJBTAFI-UHFFFAOYSA-N	JGHTWRZCNLXYPF-UHFFFAOYSA-N	RDUAJIJVNHKTQC-UHFFFAOYSA-N
YOYLLRBMGQRFTN-UHFFFAOYSA-N	DPBWFNDFMCCGGJ-UHFFFAOYSA-N	GOTAZLUFLPHQJU-MIUGBVLSSA-N	FXNFHKRTJBSTCS-UHFFFAOYSA-N
YHFHYHZNLCEAAP-UHFFFAOYSA-N	MXXWOMGUGJBKIW-YPCIICBESA-N	VNQNUULCMPXFER-XDCWJTEKSA-N	VFMMPHCGEFXGIP-UHFFFAOYSA-N
URKVBEKZCMUTQC-UHFFFAOYSA-N	QQQYTWIFVNKMRW-UHFFFAOYSA-N	ZHQPRJMIAALFHX-ATTWWORZSA-N	GMVYLXBMPRDZDR-UHFFFAOYSA-N
BVFYUUOKLFRDFO-KQFCMXPGSA-N	JNMRHUJNCSQMMB-UHFFFAOYSA-N	VANIIUGEHGLNHB-AATRIKPKSA-N	HEYZWPRKKUGDCR-UHFFFAOYSA-N
XNTNCSKBTFROEZ-YAVZHVFSSA-N	MVWVFYHBGMAFLY-UHFFFAOYSA-N	VWHYFMQKJYFLCC-DUXPYHPUSA-N	XFYYZBJXMSDKCV-UHFFFAOYSA-N
NLXBYYROKNGJOC-JPEUAKAISA-N	VVUVJGRVEYHIHC-UHFFFAOYSA-N	UZXMLGUMBQQVME-UHFFFAOYSA-N	OSELKOCHBMDKEJ-UHFFFAOYSA-N
AHYXCADWVNCRQE-QNEQGIPDSA-N	SMWDFEZZVXVKRB-UHFFFAOYSA-N	PCWWIOUZYOPZHT-VBUSEHTESA-N	XZVXEPPPQBLGMQ-UHFFFAOYSA-N
RAGFPHFDFVNLCG-OKNUHWCXSA-N	WPALTCMYPARVNV-UHFFFAOYSA-N	YOFHAHMLGOFXAB-OBCDOPQVSA-N	PNTWXEIQXBRCPS-UHFFFAOYSA-N
YWAXVDLXUXRDHL-NLUDKXEPSA-N	ZKLPARSLTMPFCP-OAQYLSRUSA-N	ULPUBSPPYRXUOZ-UHFFFAOYSA-N	UFUVJROSOIXJGR-UHFFFAOYSA-N
DZSDDKNXMARQMJ-JIIXSSLASA-N	USSIQXCVUWKGNF-UHFFFAOYSA-N	LABWQTNVUKYYIP-ANNCGNFZSA-N	CQLRUIIRRZYHHS-UHFFFAOYSA-N
OJMMVQQUTAEWLP-RLXLMRCASA-N	KWTSXDURSIMDCE-UHFFFAOYSA-N	NSRKLZRKJJQJLD-KXBJDGJWSA-N	FDRQPMVGJOQVTL-UHFFFAOYSA-N
OQMYRVPMCIOFHL-SXAOPLEXSA-N	RZEKVGVHFLEQIL-UHFFFAOYSA-N	VNBPNPCSBYXRNC-UHFFFAOYSA-N	LLVOJEYSNCNXJN-UHFFFAOYSA-N
QUYGRHFKOMIUQW-FWHOOHMRSA-N	CHNUNORXWHYHNE-UHFFFAOYSA-N	JGWDBQRLOBLTHU-RELBSBPCSA-N	DKBPTKFKCCNXNH-UHFFFAOYSA-N
PXFUFMBZHQBOIT-KFRNIWOLSA-N	SYOKIDBDQMKNDQ-XWTIBIIYSA-N	QKYLNUXCPSRUNA-YZENIEGJSA-N	XLTFNNCXVBYBSX-UHFFFAOYSA-N
FNHNEUKYPAXQMW-CKQHDEMVSA-N	HEMJJKBWTPKOJG-UHFFFAOYSA-N	FIADIPXEFYWJQV-POYRUVRTSA-N	YKGCBLWILMDSAV-UHFFFAOYSA-N
INZILOLDAGSVRR-BXKIBPLOSA-N	OPXLLQIJSORQAM-UHFFFAOYSA-N	KJHHAPASNNVTSN-KPKJPENVSA-N	RISXUTCDCPHJFQ-UHFFFAOYSA-N
XAPNKXIRQFHCHN-QGOAFFKASA-N	IQPSEEYGBUAQFF-UHFFFAOYSA-N	DWTRNJFPDXIFSY-LRCSWYQSSA-N	DRRWBCNQOKKKOL-UHFFFAOYSA-N
AYDBLCSLKNTEJL-RFQIPJPRSA-N	JYGFTBXVXVMTGB-UHFFFAOYSA-N	TUSDEZXZIZRFGC-ZHQJDPFESA-N	ZTHLHHDJRXJGRX-UHFFFAOYSA-N
MDPXVRYUGDTVIS-UHFFFAOYSA-N	YOSHYTLCDANDAN-UHFFFAOYSA-N	BWAZUXQZSXFTJK-VPTIGGDOSA-N	SQFSKOYWJBQGKQ-UHFFFAOYSA-N
RMRJXGBAOAMLHD-IHFGGWKQSA-N	PSFDQSOCUJVVGF-UHFFFAOYSA-N	WBCMGDNFDRNGGZ-NCJPAETISA-N	JRIBPWOXWIRQOQ-UHFFFAOYSA-N
AKPLHCDWDRPJGD-UHFFFAOYSA-N	RDOIQAHITMMDAJ-UHFFFAOYSA-N	MYEJFUXQJGHEQK-SEXHJYIHSA-N	BXBGUZJWTCKDJY-UHFFFAOYSA-N
ADIMAYPTOBDMTL-UHFFFAOYSA-N	KXNXWINFSDKMHD-UHFFFAOYSA-N	QJVVGCSWIOLQDG-PROUKMOUSA-N	XGPBRZDOJDLKOT-UHFFFAOYSA-N
BOTWFXYSPFMFNR-PYDDKJGSSA-N	LMKQNTMFZLAJDV-UHFFFAOYSA-N	FCSKUNOKIVAIKK-UHFFFAOYSA-N	IBFYXTRXDNAPMM-UHFFFAOYSA-N
MYWUZJCMWCOHBA-UHFFFAOYSA-N	MNIPYSSQXLZQLJ-UHFFFAOYSA-N	JMUOPRSXUVOHFE-SYAFJHLCSA-N	IBIPGYWNOBGEMH-UHFFFAOYSA-N
BXNJHAXVSOCGBA-UHFFFAOYSA-N	RVSCDWJKJDBFRS-UHFFFAOYSA-N	CIGQQQTZOIDQQR-SGWMQEFOSA-N	JGDCRWYOMWSTFC-UHFFFAOYSA-N
LLEBFOGPKXFKIL-UHFFFAOYSA-N	DUOHVNSMLSPTMI-UHFFFAOYSA-N	XSUATNGSAZMWRU-UHFFFAOYSA-N	QOLRLLFJMZLYQJ-UHFFFAOYSA-N
ICJJPTZLMALYBH-XRQYPSCPSA-N	WIIZWVCIJKGZOK-UHFFFAOYSA-N	FQWZGEBZILOCET-BJGSYIFTSA-N	FWCXELAAYFYCSR-UHFFFAOYSA-N
CEMZGPKUKMFNNF-UHFFFAOYSA-N	FFKNXXCOXIZLJD-UHFFFAOYSA-N	UEAATLOMPYZOFF-PYEGHPNJSA-N	IIWKLAHNKXXKAJ-UHFFFAOYSA-N
LXNZOJGPYBTQHD-BTEYVOOESA-N	PXMNMQRDXWABCY-UHFFFAOYSA-N	OMQVQJDDMZUVNL-UHFFFAOYSA-N	XRWQBDJPMXRDOQ-UHFFFAOYSA-N
YOPVXOUHYSYHKL-IJRNZAOCSA-N	LASJEFFANGIOGZ-UHFFFAOYSA-N	DHVXMTMJTVCPBB-UHFFFAOYSA-N	DXLXVXKGRBYXPK-UHFFFAOYSA-N
MBRGVPJSDHLXNJ-ORPMJKHSSA-N	HBXKSXMNNGHBEA-UHFFFAOYSA-N	WGVQPPKZKAJDGR-UHFFFAOYSA-N	HXIHLBDNTFYMIC-UHFFFAOYSA-N
MQELHCGZLCYEHQ-AQUAYRAFSA-N	DAAHPDZFLSFYPJ-UHFFFAOYSA-N	HMOMGSPWDYKCAH-CBLCVTABSA-N	IPQVTOJGNYVQEO-UHFFFAOYSA-N
XNASEKUWNLNRSN-LMUGUXCZSA-N	JXCGFZXSOMJFOA-UHFFFAOYSA-N	FZALQGCQQJLGKE-ZBUWNZDNSA-N	DQRUOTCFENUXKV-UHFFFAOYSA-N
ZMSSBNLNFAIVPK-MTGFRBBYSA-N	QELSKZZBTMNZEB-UHFFFAOYSA-N	KNGWIQNCSUFYHU-UXHICEINSA-N	PBSOJKPTQWWJJD-UHFFFAOYSA-N
ZRJBHWIHUMBLCN-UHFFFAOYSA-N	AHOUBRCZNHFOSL-UHFFFAOYSA-N	UWRDCNVTKORVMI-QSQWZJICSA-N	COAWNPJQKJEHPG-UHFFFAOYSA-N
MJALVONLCNWZHK-UHFFFAOYSA-N	BGRJTUBHPOOWDU-UHFFFAOYSA-N	NBLLRWANAFOKON-ZHZXCYKASA-N	QPAKXSCQEJXHSW-UHFFFAOYSA-N
JTNZPPUDLUHMKK-OXOXDDDLSA-N	BYBLEWFAAKGYCD-UHFFFAOYSA-N	QMWJARHMJRTJMQ-UHFFFAOYSA-N	XUWSHXDEJOOIND-UHFFFAOYSA-N
XJGQYXLPKXLNRM-UOXMMRTKSA-O	FAOZLTXFLGPHNG-KNAQIMQKSA-N	KNCNSYQYJUBLPW-UHFFFAOYSA-N	HPWWQPXTUDMRBI-UHFFFAOYSA-N
VZXRJCLKLPORSH-FLFAVRAGSA-O	WMWTYOKRWGGJOA-CENSZEJFSA-N	NIKHGUQULKYIGE-MOWPSDGOSA-N	YTZSBJLNMIQROD-UHFFFAOYSA-N
LFMFFFFYZMXHNI-DZKKHAQYSA-O	JTHMVYBOQLDDIY-UHFFFAOYSA-N	YLCJNMGKCHGJRF-UHFFFAOYSA-N	SCULJPGYOQQXTK-UHFFFAOYSA-N
ISCCMPZDUXGWLH-QABDXITQSA-O	VSZGPKBBMSAYNT-RRFJBIMHSA-N	GAUPAOVCTWBVKC-WBGFTGLFSA-N	VOZHMAYHYHEWBW-UHFFFAOYSA-N
FDGKQWLSJXEOPF-UHFFFAOYSA-N	DOMXUEMWDBAQBQ-WEVVVXLNSA-N	CKGKQISENBKOCA-NHBPFIHPSA-N	AUCGRWHWAGXNQS-UHFFFAOYSA-N
IROKAOGBCSMTHR-UHFFFAOYSA-N	FAEKWTJYAYMJKF-QHCPKHFHSA-N	IPUONOHBPFSQMA-UHFFFAOYSA-N	QXIPXNZUEQYPLZ-UHFFFAOYSA-N
QIVBCDIJIAJPQS-SECBINFHSA-N	IPRJXAGUEGOFGG-UHFFFAOYSA-N	YTDYKYPXYRZGQN-SUNOKAMTSA-N	WKUHPOMCLBLCOV-UHFFFAOYSA-N
CZCIKBSVHDNIDH-NSHDSACASA-N	LEZHOZPJYAQQNU-UVTDQMKNSA-N	SGQJDTLFQCDZGS-UQEKQVNISA-N	WVRDOLPMKOCJRJ-UHFFFAOYSA-N
MBBOMCVGYCRMEA-UHFFFAOYSA-N	JBIMVDZLSHOPLA-LSCVHKIXSA-N	BUVGSDAKOBKGFK-UHFFFAOYSA-N	LNIVUWPCHRNJLG-UHFFFAOYSA-N
NCIKQJBVUNUXLW-UHFFFAOYSA-N	RXZBMPWDPOLZGW-HITVVWEBSA-N	NJUWLUPGDQOJCR-GFCCVEGCSA-N	DUBPGEJGGVZKDD-UHFFFAOYSA-N
CGHUQJRRADEHTQ-UHFFFAOYSA-N	CPEUVMUXAHMANV-UHFFFAOYSA-N	BRXADWYLMDAXBU-FLXITYBYSA-N	JNPXCTROEJQHKD-UHFFFAOYSA-N
CAFIDJDBVRZQQA-UHFFFAOYSA-O	YHQDZJICGQWFHK-UHFFFAOYSA-N	WQMBCGHXXVLQTE-CFVMTHIKSA-N	RPLMLWBOUPDPQF-UHFFFAOYSA-N
NMSZMSNHNYDJLD-UHFFFAOYSA-O	PJMPHNIQZUBGLI-UHFFFAOYSA-N	KNOJWNDGCRZBBA-UHFFFAOYSA-N	AIFCFBUSLAEIBR-UHFFFAOYSA-N
PDESZTFOYLDOBQ-UHFFFAOYSA-O	ZFQMTVNLDNXRNQ-UHFFFAOYSA-O	TZLCZBLLJUXBSB-UHFFFAOYSA-N	VUTMUSRYWYUQIK-UHFFFAOYSA-N
QTFWETYHWQLXMW-UHFFFAOYSA-O	VLYWMPOKSSWJAL-UHFFFAOYSA-N	VJWYQRXPCZNDKS-UHFFFAOYSA-N	SVXJDTNFJXKATR-UHFFFAOYSA-N
QNUUYJZICNRMSA-UHFFFAOYSA-O	BRBKOPJOKNSWSG-UHFFFAOYSA-N	VRCXJKSBSNVDFC-UHFFFAOYSA-N	XDROKJSWHURZGO-UHFFFAOYSA-N
RJQCWKIVDYFXMI-UHFFFAOYSA-O	STEYNUVPFMIUOY-UHFFFAOYSA-N	ZYZHMHXSPPAVCD-HKXMFVAESA-N	KKSYAZCUYVRKML-UHFFFAOYSA-N
ZOGFTZVMTOAQPT-UHFFFAOYSA-O	JHAYEQICABJSTP-UHFFFAOYSA-N	MYFFDMMUGIQJQM-UHFFFAOYSA-N	XRYVAQQLDYTHCL-UHFFFAOYSA-N
WRONJNBTAGCDTG-UHFFFAOYSA-O	NXFQHRVNIOXGAQ-YCRREMRBSA-N	DYMYDSWEIIXYNX-UHFFFAOYSA-N	KIZBWUUJNJEYCM-UHFFFAOYSA-N
MFJASCFAUMWBMV-UHFFFAOYSA-O	RXZBMPWDPOLZGW-XMRMVWPWSA-N	SNGHLUWTFLYPMT-OEZBNQCDSA-N	LQGNCUXDDPRDJH-UHFFFAOYSA-N
OLEMIURMTKKFSE-UHFFFAOYSA-O	OQIQSTLJSLGHID-UHFFFAOYSA-N	NEFYSBQJYCICOG-RJRZVDSCSA-N	YLILOANQCQKPOD-UHFFFAOYSA-N
BBIQXQHDNKDTQK-UHFFFAOYSA-O	GIIWGCBLYNDKBO-UHFFFAOYSA-N	ZTDRTMVBTLHQII-UHFFFAOYSA-N	AKNILCMFRRDTEY-UHFFFAOYSA-N
RZRKLCBSFPOTIQ-UHFFFAOYSA-O	YASYVMFAVPKPKE-UHFFFAOYSA-N	KKOLMSSIDZXPLS-YIWDLVGLSA-N	NEFYSBQJYCICOG-UHFFFAOYSA-N
IWHQWCUADMOONN-UHFFFAOYSA-O	NTHXOOBQLCIOLC-UHFFFAOYSA-N	VTQUQEWGIJRVHB-VHPPWYILSA-N	DTNSOISBYQKHCS-UHFFFAOYSA-N
OPJMUCWJTABMGQ-UHFFFAOYSA-O	HEOCBCNFKCOKBX-UHFFFAOYSA-N	MYWZGSROPRXVPM-AUMMCNCRSA-N	IYCPMVXIUPYNHI-UHFFFAOYSA-N
HUWFWJFYXJJPLV-UHFFFAOYSA-O	PGMHPYRIXBRRQD-UHFFFAOYSA-N	XZXBGGYJQALVAW-VSUHMYSYSA-N	YUSWMAULDXZHPY-UHFFFAOYSA-N
GSJWSGXFLRPUJH-UHFFFAOYSA-O	PQTBTIFWAXVEPB-UHFFFAOYSA-N	AWMHMGFGCLBSAY-UHFFFAOYSA-N	WRLXHKDQSQMWSH-UHFFFAOYSA-N
KZTJRPOLZCGMHL-UHFFFAOYSA-O	APSJUNFBAXIXLK-UHFFFAOYSA-N	GIKJADRKBZHVCY-DUXPYHPUSA-N	IPMYMEWFZKHGAX-UHFFFAOYSA-N
DUOCTSCKSNKXRG-UHFFFAOYSA-O	QXAITBQSYVNQDR-UHFFFAOYSA-N	CISFAPDYRQPRCZ-UHFFFAOYSA-N	LYCCSNYEMCXNRM-UHFFFAOYSA-N
MFQWIJBVEAJAIA-UHFFFAOYSA-O	WYEHFWKAOXOVJD-UHFFFAOYSA-N	RARUJUZFKGDIOM-RAEVTNRLSA-N	OTUCXMIQUNROBJ-UHFFFAOYSA-N
BLFMBWWFYPUMNR-UHFFFAOYSA-O	NAPNOSFRRMHNBJ-UHFFFAOYSA-N	ABJOCPBDVGJFLG-UHFFFAOYSA-N	PXGWEUQZDRUMRE-UHFFFAOYSA-N
MSDHILATCJJJMB-UHFFFAOYSA-O	RDMFHRSPDKWERA-UHFFFAOYSA-N	LMODNMXJBXUOQF-NFSBWDCGSA-N	WHWWQGPCTUQCMN-UHFFFAOYSA-N
YGBGKNBEYMZCHH-UHFFFAOYSA-O	ZOTBXTZVPHCKPN-ZPHPHTNESA-N	FMWJHXDPCQWVEJ-JVLSTEMRSA-N	YRAQEMCYCSSHJG-UHFFFAOYSA-N
UDWHZZFAVRHFRN-UHFFFAOYSA-O	WPCVRWVBBXIRMA-UHFFFAOYSA-N	VUJFFBGJRUFEKJ-OVPBRRTDSA-N	TUUXBSASAQJECY-UHFFFAOYSA-N
GFTVPKIPSPORMW-UHFFFAOYSA-O	YFTHZRPMJXBUME-UHFFFAOYSA-N	QPRODDKTRBCFPV-DHZHZOJOSA-N	XGMGGAPZYUWNMO-UHFFFAOYSA-N
MRXABKUJFSKZEY-UHFFFAOYSA-O	MQTOSJVFKKJCRP-OHJWJPDZSA-N	YLGANLNQTUGMCH-UHFFFAOYSA-N	LHDWRKICQLTVDL-UHFFFAOYSA-N
VYAPRIZSGFIMNX-UHFFFAOYSA-O	PGOOBECODWQEAB-UHFFFAOYSA-N	MHVJRKBZMUDEEV-WANGQUDJSA-N	RJANATGWWPNKAL-UHFFFAOYSA-N
CFBTYLSRRNPCCC-UHFFFAOYSA-O	AKPLHCDWDRPJGD-UHFFFAOYSA-N	MQYXUWHLBZFQQO-KIIHVYTKSA-N	FMTLOAVOGWSPEF-UHFFFAOYSA-N
DTHNYYHRVAAUBE-QHCPKHFHSA-N	TVLSRXXIMLFWEO-UHFFFAOYSA-N	BGPMMCPSTAYIEL-UTKQBPCESA-N	VGSYCWGXBYZLLE-UHFFFAOYSA-N
WNVKQPTYEZCTFN-QHCPKHFHSA-N	OTKTUNJJKYTOFF-UHFFFAOYSA-N	GGIDHIBVLYVTAU-QGPLIYBISA-N	ZGRZULFRVWCUPF-UHFFFAOYSA-N
JTLODDSXLLEHRW-UHFFFAOYSA-N	QIKYZXDTTPVVAC-UHFFFAOYSA-N	ROYIOVVKJBERGN-UHFFFAOYSA-N	YTMNONATNXDQJF-UHFFFAOYSA-N
TUUIZIZBYGQMSF-UHFFFAOYSA-N	UCHDWCPVSPXUMX-UHFFFAOYSA-N	NJYMCMBDFMRROK-UHFFFAOYSA-N	APTUSGMALOMQQL-UHFFFAOYSA-N
QWJBLNQJNFDNJP-UHFFFAOYSA-N	IYIKLHRQXLHMJQ-UHFFFAOYSA-N	QPQRGIHXJVTGCW-UHFFFAOYSA-N	NSEWTSAADLNHNH-UHFFFAOYSA-N
HVAFPBRUOUYMQM-UHFFFAOYSA-N	IMFSUYMDPTXKCC-UHFFFAOYSA-N	HQPSNGXRJBMMAL-WHZRINGVSA-N	XFZJEEAOWLFHDH-UHFFFAOYSA-N
RIBGLFMQZAHUNM-UHFFFAOYSA-N	AFYCEAFSNDLKSX-UHFFFAOYSA-N	KFFCKOBAHMGTMW-NXTKOJRFSA-N	RXAXTTGJEMODPY-UHFFFAOYSA-N
UMTLULRIWDACNW-UHFFFAOYSA-N	QPSVFNQMURAADJ-UHFFFAOYSA-N	DJDISCKFJXDADJ-COUYJTLKSA-N	YFVGIJBUXMQFOF-UHFFFAOYSA-N
QLNOFWPLTFNJPW-NZIIEGKCSA-N	KLSJWNVTNUYHDU-UHFFFAOYSA-N	MMMVWBXLRFTTSV-UHFFFAOYSA-N	RHJULGLSOARXMO-UHFFFAOYSA-N
QGFKIJHYWFMMLE-KPZCQLIWSA-N	UFNOUKDBUJZYDE-UHFFFAOYSA-N	VIHRKOVEWCGJQP-UHFFFAOYSA-N	QHLKSZBFIJJREC-UHFFFAOYSA-N
LTKVRJFDYIZQCP-ALAILQQQSA-N	CXOXHMZGEKVPMT-UHFFFAOYSA-N	QZGOQORSUIQVIR-FFZVSTMVSA-N	FFQOXBQSZPYHSA-UHFFFAOYSA-N
ZOVBJSDLILDXCH-AXFAPSIESA-N	YRMLFORXOOIJDR-UHFFFAOYSA-N	LLQBCHODNVGKSF-RVXDDWIJSA-N	JQEFRKPLHFKTFL-UHFFFAOYSA-N
LSQZJLSUYDQPKJ-NJBDSQKTSA-N	HYAFETHFCAUJAY-UHFFFAOYSA-N	FFDULTAFAQRACT-XKBSQSBASA-N	GPLOTACQBREROW-UHFFFAOYSA-N
MQTOSJVFKKJCRP-BICOPXKESA-N	HXHWSAZORRCQMX-UHFFFAOYSA-N	LQYPUZKOEZWGBX-BASLNEPJSA-N	HDXIQHTUNGFJIC-UHFFFAOYSA-N
BNRNXUUZRGQAQC-UHFFFAOYSA-N	YFBPRJGDJKVWAH-UHFFFAOYSA-N	DOVSRUBRIYLZCI-BASLNEPJSA-N	GYIKGLVKALOGDP-UHFFFAOYSA-N
WOXKDUGGOYFFRN-IIBYNOLFSA-N	BEZZFPOZAYTVHN-UHFFFAOYSA-N	MAWCJLLSYLMLHT-UTRMSSBJSA-N	DQFZFJHZGAOITN-UHFFFAOYSA-N
ZAIPMKNFIOOWCQ-UEKVPHQBSA-N	XBHBWNFJWIASRO-UHFFFAOYSA-N	LOUPRKONTZGTKE-USWSZDBUSA-N	ZBXWGKPUSLRPHX-UHFFFAOYSA-N
SZXDNGVQRDTJSD-VBKFSLOCSA-N	MOOFYEJFXBSZGE-LQGKIZFRSA-N	FQWZGEBZILOCET-QEQKPWIDSA-N	FIAAVMJLAGNUKW-UHFFFAOYSA-N
MSXKGFVHTYHBSG-PLBHUYDJSA-N	ZBHXIWJRIFEVQY-IHMPYVIRSA-N	VJVXQSFKTVUEFY-XGICHPGQSA-N	KWBPKUMWVXUSCA-UHFFFAOYSA-N
MNASOWORUXKEPP-APCQCXEZSA-N	VNFPBHJOKIVQEB-UHFFFAOYSA-N	MAUAGULXOHJIER-SRJJTFDTSA-N	PTTJLTMUKRRHAT-UHFFFAOYSA-N
YIVUJZNZOATVTM-SUMWQHHRSA-N	TTWJBBZEZQICBI-UHFFFAOYSA-N	UFEHYRPBLFGEJW-UHFFFAOYSA-N	LXOPDILLGIDKLW-UHFFFAOYSA-N
FEUJBFMKDOZVGS-BLLLJJGKSA-N	MHCYOELBTPOBIU-UHFFFAOYSA-N	BARZJLALPXZLMN-RJGDCVCESA-N	VSNATUGVSVGFFN-UHFFFAOYSA-N
LNZWVKJKDRIYFE-KDOFPFPSSA-N	PJSFRIWCGOHTNF-UHFFFAOYSA-N	RMFDCHYDPYVNFA-AKVWERCLSA-N	DGFVATVOFRGGFO-UHFFFAOYSA-N
DQPFXVZYBRHOPE-KUKMUQCSSA-N	AGPKZVBTJJNPAG-UHFFFAOYSA-N	UTPBMRNHPNUBLT-UHFFFAOYSA-N	KSIVGTKSVYIZEB-UHFFFAOYSA-N
PDVBXFORJHQVEI-PYXLCIGFSA-N	CIJTVUQEURKBDL-UHFFFAOYSA-N	VMTHPSSNJFUGBF-CMDGGOBGSA-N	DAXMBTMYJCYTRG-UHFFFAOYSA-N
ZLWDXUVVPOSFGG-FRFRDJQGSA-N	MEHHPFQKXOUFFV-FOIPXRHGSA-N	MMLPRYWSGSVRRN-QRJNDHJOSA-N	WZAXZHIVHPRTIU-UHFFFAOYSA-N
NNSBPFCEWFSYFB-QORZALBUSA-N	KHLFMZDGADSQGR-ACCUITESSA-N	QPQHCRKTYXPSQG-XGICHPGQSA-N	OHDJGUWKOIBIKY-UHFFFAOYSA-N
PDVBXFORJHQVEI-YEUVBKMTSA-N	QFOHBWFCKVYLES-UHFFFAOYSA-N	GIJDACMRFIMBET-UHFFFAOYSA-N	HRSFCYYMBMDMOU-UHFFFAOYSA-N
WWVZJFILZLMLSF-GTCGUNGVSA-N	DWFZBUWUXWZWKD-UHFFFAOYSA-N	CSATWRZOLKGPRW-KXIDKYMXSA-N	OCZZCFAOOWZSRX-UHFFFAOYSA-N
WWVZJFILZLMLSF-RXLSZONHSA-N	CVXBEEMKQHEXEN-UHFFFAOYSA-N	LIIALPBMIOVAHH-UHFFFAOYSA-N	ULZLIYVOYYQJRO-UHFFFAOYSA-N
LGKDMGOZBYXQGC-MDZYDEJXSA-N	ONHFWHCMZAJCFB-UHFFFAOYSA-N	LQUPEGJECBPTCO-KDRUZJHHSA-N	ZFWOUNNKSHIAFK-UHFFFAOYSA-N
POSJOOWBIBDQRR-NPUSIUFYSA-N	HOYCASTVMCEOTP-UHFFFAOYSA-N	PVPDIJGSCANSAG-SRJJTFDTSA-N	FHKHGNFKBPFJCB-UHFFFAOYSA-N
HNZIXHILPGPDTD-LIOYNICESA-N	SECXISVLQFMRJM-UHFFFAOYSA-N	LQZXAHKUYJVAAR-UHFFFAOYSA-N	ZEASWHWETFMWCV-UHFFFAOYSA-N
BBVMYGHPTSHCGZ-DUZCPJEUSA-N	GEFDRROBUCULOD-UHFFFAOYSA-N	ZKSZEJFBGODIJW-MXNNCRBYSA-N	IYRMWMYZSQPJKC-UHFFFAOYSA-N
WFLLVVSLSCDBAP-CURFQEIUSA-N	YFGYUFNIOHWBOB-UHFFFAOYSA-N	SXPBJYHKMRWZNA-ZITSYKRSSA-N	OBBCRPUNCUPUOS-UHFFFAOYSA-N
IPCGCUWDGJJICE-LGCQSONESA-N	BQYJATMQXGBDHF-UHFFFAOYSA-N	ABHHIGWFFMCQOC-UHFFFAOYSA-N	HLXRWTJXGMHOFN-UHFFFAOYSA-N
RTDCKMGWOANIQP-GDGZUYSPSA-N	RLGQACBPNDBWTB-UHFFFAOYSA-N	FWHAYHIGJSFGKO-UHFFFAOYSA-N	ZBHUUXLHDOUMKM-UHFFFAOYSA-N
AJLFOPYRIVGYMJ-INTXDZFKSA-N	DBEPLOCGEIEOCV-WSBQPABSSA-N	XKIBNYJGNBTYMP-UHFFFAOYSA-N	FYHRJWMENCALJY-UHFFFAOYSA-N
RYMZZMVNJRMUDD-HGQWONQESA-N	YELGFTGWJGBAQU-UHFFFAOYSA-N	GKMFOEIZCLMZDE-UHFFFAOYSA-N	WMMOMSNMMDMSRB-UHFFFAOYSA-N
LMOADMWPBSXHHB-CRVYFHMBSA-N	UHSKFQJFRQCDBE-UHFFFAOYSA-N	GWOCLAPCXDOJRL-FPLPWBNLSA-N	BDCDNTVZSILEOY-UHFFFAOYSA-N
LGFRMTGWBFXONS-COBHXZBRSA-N	PHLBKPHSAVXXEF-UHFFFAOYSA-N	AWDKYYYAAQQLEF-XRSPUIAPSA-N	ABRULANJVVJLFI-UHFFFAOYSA-N
PCZOHLXUXFIOCF-BXMDZJJMSA-N	ZHBBDQFXEDCQFI-UHFFFAOYSA-N	GVBNSPFBYXGREE-CDDDFZJFSA-N	NGMYNFJANBHLKA-UHFFFAOYSA-N
FOAIGCPESMNWQP-QJMNAQKNSA-N	YNDXUCZADRHECN-JNQJZLCISA-N	ZIOCYJNRYIRTQD-UHFFFAOYSA-N	QFAPJWSQKUFHAP-UHFFFAOYSA-N
JLDCSWRYRVBFRU-GHVJWSGMSA-N	JLYFCTQDENRSOL-UHFFFAOYSA-N	DDHXERAMOVJOAJ-UHFFFAOYSA-N	VWDLOXMZIGUBKM-UHFFFAOYSA-N
BAYBYMBPRYTYMY-JNSBAATBSA-N	BLFLLBZGZJTVJG-UHFFFAOYSA-N	ZBLWKSUMHLVXAM-UHFFFAOYSA-N	HJEXOQUMFMERIM-UHFFFAOYSA-N
BHOASNRSZLVNJK-GRWLOXFISA-N	UEQZFAGVRGWPDK-UHFFFAOYSA-N	MTIXBBDFRVGBOQ-WQFFSLPPSA-N	YQEMAEKYNNOCBY-UHFFFAOYSA-N
ZNCSWJVSKRSFSL-OFGSAEQUSA-N	NWJBWNIUGNXJGO-UHFFFAOYSA-N	OONDLKCAZJZRCW-CTPWMPFQSA-N	ROHLIYKWVMBBFX-UHFFFAOYSA-N
JLDCSWRYRVBFRU-GVWIJYOFSA-N	YMYKMSAZEZQEER-UHFFFAOYSA-N	SXTGVXKFOVZYIK-UHFFFAOYSA-N	SORUXVRKWOHYEO-UHFFFAOYSA-N
YSPNHJIQHQTTOK-UHFFFAOYSA-N	CLFQSOIBYICELN-UHFFFAOYSA-N	QUHYUSAHBDACNG-UHFFFAOYSA-N	LVTJOONKWUXEFR-UHFFFAOYSA-N
WXYFQKQJJWEDPM-XOQVISOBSA-N	WXZVAROIGSFCFJ-UHFFFAOYSA-N	WKUOPGZYLRFCHJ-APDQSUQKSA-N	HSSJYSJXBOCKQM-UHFFFAOYSA-N
RDUJTYZLXJPVKP-YDZNBPEVSA-N	CJPQIRJHIZUAQP-INIZCTEOSA-N	MWQRAOGWLXTMIC-UHFFFAOYSA-N	JGFCDHIJCNLFPY-UHFFFAOYSA-N
RBFIHWMPLNHELQ-QLEKDDFDSA-N	NOQGZXFMHARMLW-UHFFFAOYSA-N	OGJCZLOIKMTMKF-XBXARRHUSA-N	UOVGCLXUTLXAEC-UHFFFAOYSA-N
QAJHIWCONAFMCM-BHDPXXJYSA-N	MMSWXJSQCAEDLK-UHFFFAOYSA-N	JZCRGJSEBZCNAR-UHFFFAOYSA-N	PKRPFNXROFUNDE-UHFFFAOYSA-N
GXDQZGCYZTUMNE-PJQDMJGNSA-N	LRTFPLFDLJYEKT-UHFFFAOYSA-N	YTXIGTCAQNODGD-UJPOAAIJSA-N	QJPCKAJTLHDNCS-UHFFFAOYSA-N
QLJODMDSTUBWDW-BXMDZJJMSA-N	DJBNUMBKLMJRSA-UHFFFAOYSA-N	IVOODSRSVJPWLY-UHFFFAOYSA-N	WSGPLSDARZNMCW-UHFFFAOYSA-N
YILWWVUXGMGOAM-UHFFFAOYSA-N	UPWPIFMHSFSVLE-UHFFFAOYSA-N	VNADFOGBKXRWGC-RIYZIHGNSA-N	HXCGUCZXPFBNRD-UHFFFAOYSA-N
SERBHKJMVBATSJ-BZSNNMDCSA-N	WKASGTGXOGALBG-UHFFFAOYSA-N	FNLMCNKPGGHKQL-FPLPWBNLSA-N	XFFOMNJIDRDDLQ-UHFFFAOYSA-N
LLMKLMMXMOTPRU-YOAXHERRSA-N	HUWXDEQWWKGHRV-UHFFFAOYSA-N	CVPYYBCSHSCXJQ-DXKBKAGUSA-N	KTAQQSUPNZAWEY-UHFFFAOYSA-N
PUWVNTVQJFSBDH-RYUDHWBXSA-N	AJRJPORIQGYFMT-PVOVUMCXSA-N	GGNVSANPVOEGII-GXDHUFHOSA-N	KBKUJJFDSHBPPA-UHFFFAOYSA-N
JHYVWAMMAMCUIR-VQNLDRKJSA-N	LLIKIPAUZJTRGB-UHFFFAOYSA-N	ZCBRYYRPNSHPER-UHFFFAOYSA-N	VSUOKLTVXQRUSG-UHFFFAOYSA-N
VDOSGJCSBVSXDK-JECKXPPMSA-N	MQOBSOSZFYZQOK-UHFFFAOYSA-N	UHRUXUCWHIGENP-UHFFFAOYSA-N	BBFYUPYFXSSMNV-UHFFFAOYSA-N
OYNSFDWALRRTFU-KSBUDFPESA-N	HTIQEAQVCYTUBX-UHFFFAOYSA-N	FYTOTHFWELWOCG-UHFFFAOYSA-N	GXLUGCOZQDLXAJ-UHFFFAOYSA-N
SHNLQMAQLWQECM-LQKBYZRMSA-N	PMXMIIMHBWHSKN-UHFFFAOYSA-N	RMAYNNFCPNGTQW-UHFFFAOYSA-N	PUPKKEQDLNREIM-UHFFFAOYSA-N
JLSVDPQAIKFBTO-CFEYTUSBSA-N	VDBHOHJWUDKDRW-UHFFFAOYSA-N	SGTNXGSCHXKQJX-OQAPJDJNSA-N	QQBFHNKJGBCSLG-UHFFFAOYSA-N
YHHLNGAZCXMCEW-JJIBRWJFSA-N	AIOWJIMWVFWROP-UHFFFAOYSA-N	OOGZWXIAHJKVAH-UHFFFAOYSA-N	UIDGLYUNOUKLBM-UHFFFAOYSA-N
OOGKJKAIYXOODY-RCCKNPSSSA-N	DBGIVFWFUFKIQN-UHFFFAOYSA-N	OAGXTVOZBKKJKA-UHFFFAOYSA-N	DQYACEDUQHWXQZ-UHFFFAOYSA-N
LONBSPWPPNYRFU-UHFFFAOYSA-N	SECKRCOLJRRGGV-UHFFFAOYSA-N	IWGKJEFGMDTVIL-DUXPYHPUSA-N	XEMVQWDHRXAQNR-UHFFFAOYSA-N
HRBMXGCIASCLFB-UHFFFAOYSA-N	ZZORFUFYDOWNEF-UHFFFAOYSA-N	GMXMKSFJQLFOSO-UHFFFAOYSA-N	FDASUPFDHLZNSK-UHFFFAOYSA-N
UOAPDHMSZKCUEI-UHFFFAOYSA-N	UUFAJPMQSFXDFR-UHFFFAOYSA-N	MBRLOUHOWLUMFF-UHFFFAOYSA-N	MDCUMTGKKLOMCW-UHFFFAOYSA-N
YYWUABJYAOCACI-UHFFFAOYSA-N	SUBDBMMJDZJVOS-UHFFFAOYSA-N	DORPKYRPJIIARM-GYAWPQPFSA-N	PPCHTBBOSVKORE-UHFFFAOYSA-N
NXDGLHJHHJJTSZ-UHFFFAOYSA-N	UXDPXZQHTDAXOZ-UHFFFAOYSA-N	XFPSRAYOBUHKRV-IBEHDNSVSA-N	FEZDDTIDMGTSLT-UHFFFAOYSA-N
VVYCRPVWBIEKIW-UHFFFAOYSA-N	IVBOUFAWPCPFTQ-SFYZADRCSA-N	OOXBEOHCOCMKAC-UTOQUPLUSA-N	NKDFYOWSKOHCCO-UHFFFAOYSA-N
XQPQKPDEDMGAPV-UHFFFAOYSA-N	DHNRXBZYEKSXIM-UHFFFAOYSA-N	BRBRVKOYZAMSBL-PXFMFDQNSA-N	IMRGSWAJVVVYOW-UHFFFAOYSA-N
RIGNEELUCYJHBN-UHFFFAOYSA-N	SFBHPFQSSDCYSL-UHFFFAOYSA-N	SLWJVQQNDGLXTK-UHFFFAOYSA-N	YXBUQQDFTYOHQI-UHFFFAOYSA-N
LGHSQOCGTJHDIL-UHFFFAOYSA-N	XXSMGPRMXLTPCZ-UHFFFAOYSA-N	VAPVFWUBNBLVMB-CMWLGVBASA-N	YCFQXQCEEPCZMO-UHFFFAOYSA-N
KCXVZYZYPLLWCC-UHFFFAOYSA-N	AKUJBENLRBOFTD-RPRRAYFGSA-N	QZIOPOIUZGGXKI-KOYXEPTDSA-N	FYZYXYLPBWLLGI-UHFFFAOYSA-N
PREVICKMOYICEF-MBIXAETLSA-N	RUOTUMSRCIMLJK-UHFFFAOYSA-N	RVWWDDKOKZXKCJ-ZOLYHUHESA-N	NTDLXWMIWOECHG-UHFFFAOYSA-N
JJPMVSRTRMLHST-BZLQNNQZSA-N	XKFUETYLBPYNKF-UHFFFAOYSA-N	OLOOJGVNMBJLLR-UHFFFAOYSA-N	YSXNEFJASLJGTK-UHFFFAOYSA-N
VIESJYQXPBPNON-ACNSRNEESA-N	CYMRPDYINXWJFU-UHFFFAOYSA-N	UFMJCOLGRWKUKO-UTOQUPLUSA-N	DVGGLGXQSFURLP-UHFFFAOYSA-N
MVDDWUSHVUIKEM-BCRGLMEZSA-N	HLFSDGLLUJUHTE-SNVBAGLBSA-N	CNNXMGXBAZQZDE-HHMSBIESSA-N	OGYXOOJUJQIDOX-UHFFFAOYSA-N
ZXONBNBMIDUHPG-RRRRBZLNSA-N	PAFZNILMFXTMIY-UHFFFAOYSA-N	SLMFLTPPPXRYHP-JLHYYAGUSA-N	VCWUZNQATFVWGL-UHFFFAOYSA-N
KOTBWDXNYNTNIY-FLCXWBGESA-N	QFYZFYDOEJZMDX-UHFFFAOYSA-N	DGDWCRWJRNMRKX-DILZHRMZSA-N	STKUCSFEBXPTAY-UHFFFAOYSA-N
ZTDUIGVZKPFWOX-LKYNRMDNSA-N	UJVLDDZCTMKXJK-AFDHUMPMSA-N	QDSDUIWGMCGLHI-VTULTLKESA-N	RMIQIULKBBCLIL-UHFFFAOYSA-N
UHGIIADZWWCEKS-WQCNXZQHSA-N	BCFGMOOMADDAQU-UHFFFAOYSA-N	REBRERQNUHGTMS-PCGJYRBUSA-N	LLPRITPJQPQXIR-UHFFFAOYSA-N
LNFAKRZKBWNLDS-WWNTUMBDSA-N	JMXKCYUTURMERF-UHFFFAOYSA-N	QCLBGWSAIHOGCA-UHFFFAOYSA-N	KLPNFWKZLQAVTH-UHFFFAOYSA-N
XSZYEZVTAAYIFQ-FOHUOXGPSA-N	IQXXEPZFOOTTBA-UHFFFAOYSA-N	SXGSYHDLSPXCMU-CTQTXEDXSA-N	QVUPQEXKTXSMKX-UHFFFAOYSA-N
OBLUCMMNMFITHB-LTKCOYKYSA-N	SIYLLGKDQZGJHK-UHFFFAOYSA-N	GUZJCKBQAGGXGH-UHFFFAOYSA-N	DYHOLQACRGJEHX-UHFFFAOYSA-N
IKMDFBPHZNJCSN-UHFFFAOYSA-N	BXNANOICGRISHX-UHFFFAOYSA-N	BKJYMZRGLINXRP-NSCUHMNNSA-N	VMLJAWUWVVHRNG-UHFFFAOYSA-N
IKGXIBQEEMLURG-NVPNHPEKSA-N	LDLCEGCJYSDJLX-UPHRSURJSA-N	YXZYFHXWEOAXLF-UGAZNADUSA-N	QEEBRPGZBVVINN-UHFFFAOYSA-N
DATAGRPVKZEWHA-YFKPBYRVSA-N	VPZIYMMSJFWLSP-UHFFFAOYSA-N	JOIDTHZGWZZGMU-FAOXUISGSA-N	GHCZYXUOYFOXIP-UHFFFAOYSA-N
UCSHFBQCLZMAJY-QFMFBHDYSA-N	SCEVFJUWLLRELN-UHFFFAOYSA-N	MLRIJUWUQTVDQE-RKQHYHRCSA-N	BVKFFAQGFXJQBI-UHFFFAOYSA-N
KWRHJLJXAOLHKR-XMKZJWJESA-N	SCCDDNKJYDZXMM-UHFFFAOYSA-N	MWLKXILGJPSPKZ-LWSBBEHMSA-N	CIAXXTSXVCLEJK-UHFFFAOYSA-N
ZIUCJBZUJCNMSJ-WYHXJWKRSA-N	GVGYEFKIHJTNQZ-CLRIEMFWSA-N	DPAGRPSAFDXQDN-UHFFFAOYSA-N	HUOOMAOYXQFIDQ-UHFFFAOYSA-N
RAMWUGOWOZNHJJ-WYQGIRTNSA-N	FNCMBMZOZQAWJA-UHFFFAOYSA-N	LIVNOUBJFOXZOR-YMILTQATSA-N	LYGPBZVKGHHTIE-UHFFFAOYSA-N
WQXYZFYVRBCEOE-GOJCALEWSA-N	JZFPYUNJRRFVQU-UHFFFAOYSA-N	INRCFVYVWPWZJS-IWQZZHSRSA-N	ZCEMXUNJITYHIZ-UHFFFAOYSA-N
ZWNKGUOHTAKRBN-NLFRLPLXSA-N	SDMCZCALYDCRBH-UHFFFAOYSA-N	FCDLCPWAQCPTKC-UHFFFAOYSA-N	NULBHTHMVOCGOE-UHFFFAOYSA-N
AXMUEGOOSDWOJX-YRBXFKDYSA-N	PPTYJKAXVCCBDU-UHFFFAOYSA-N	SEEGHKWOBVVBTQ-UKJRIFTCSA-N	FFGGWIVHOGEVSP-UHFFFAOYSA-N
AYAGOZHTONQODO-UHFFFAOYSA-N	LNEPOXFFQSENCJ-UHFFFAOYSA-N	YGCYRQKJYWQXHG-RDNQFMDVSA-N	VNLOLXSJMINBIS-UHFFFAOYSA-N
MLOBLGHQSJVJEQ-UHFFFAOYSA-N	PUQIRTNPJRFRCZ-UHFFFAOYSA-N	PBPYEEMQIFDGSQ-MIYBPCGNSA-N	ABEPLDYBWOKMCT-UHFFFAOYSA-N
RBPYRYUEZOVQBF-UHFFFAOYSA-N	CTTHWASMBLQOFR-UHFFFAOYSA-N	QUKDLMFYXITHBM-XYOKQWHBSA-N	NLVBYGTTYRFJKH-UHFFFAOYSA-N
VLUOISXJXXIFSB-UHFFFAOYSA-N	FOXFZRUHNHCZPX-UHFFFAOYSA-N	RBKWJAHRWPDNPM-UHFFFAOYSA-N	OLAMGHNQGZIWHZ-UHFFFAOYSA-N
UTKRDXOBEDLIPI-UHFFFAOYSA-N	VOWAEIGWURALJQ-UHFFFAOYSA-N	TZABDPRGZVHMRW-NQNKBUKLSA-N	FBFJAXUYHGSVFN-UHFFFAOYSA-N
WCNPPUZUJRAYSM-UHFFFAOYSA-N	LDBTVAXGKYIFHO-UHFFFAOYSA-N	XNMZBRJAWRIJII-UHFFFAOYSA-N	CKEXCBVNKRHAMX-UHFFFAOYSA-N
DLSZFMYUEXITAD-UHFFFAOYSA-N	ZBILSSSEXRZGKS-UHFFFAOYSA-N	PFIQXUYXVYYERO-ALCCZGGFSA-N	DBUNRZUFILGKHP-UHFFFAOYSA-N
FSQZQWOYDZGVRV-UHFFFAOYSA-N	JSXNJGKWSWRIGA-UHFFFAOYSA-N	ZUXLIBRTWRBKLQ-NUASCYGXSA-N	ALTRINCJVPIQNK-UHFFFAOYSA-N
TZPWADOJDBABMF-UHFFFAOYSA-N	MQTOSJVFKKJCRP-BICOPXKESA-N	OJDSCNUKKOKOQJ-RKQHYHRCSA-N	GARZMRVWLORUSR-UHFFFAOYSA-N
TTZFNYZKCMJLJJ-UHFFFAOYSA-N	CXVGEDCSTKKODG-UHFFFAOYSA-N	YGAXNRUXTMXSJA-LDGQGHTNSA-N	DLIKSSGEMUFQOK-UHFFFAOYSA-N
YDEXBRFCPBEZRK-UHFFFAOYSA-N	MYKUKUCHPMASKF-UHFFFAOYSA-N	DCKYPAZZUYXYTC-SCGWIAOYSA-N	JBFOLLJCGUCDQP-UHFFFAOYSA-N
MNKNQKOOKLVXDB-UHFFFAOYSA-N	ZPEIMTDSQAKGNT-UHFFFAOYSA-N	UWKRNCNWJVCHGZ-DERWZFJFSA-N	PLAPMLGJVGLZOV-UHFFFAOYSA-N
OKYGXEZRRBTWOQ-UHFFFAOYSA-N	VYMDGNCVAMGZFE-UHFFFAOYSA-N	NPAQHLFPEOMKAL-UXXRCYHCSA-N	LNOHXHDWGCMVCO-UHFFFAOYSA-N
NNPROSRBNGTTNT-UHFFFAOYSA-N	CYFLXLSBHQBMFT-UHFFFAOYSA-N	LSEDQFLRUJOXDX-SBOHWPTNSA-N	CNOURESJATUGPN-UHFFFAOYSA-N
MUYGMOBSBHOVEC-UHFFFAOYSA-N	SPFYMRJSYKOXGV-UHFFFAOYSA-N	IXORZMNAPKEEDV-SNTJWBGVSA-N	BSYHSWKTXMTFNF-UHFFFAOYSA-N
YDZQHLJJLNSQOE-UHFFFAOYSA-N	MFOUDYKPLGXPGO-UHFFFAOYSA-N	WLCHQSHZHFLMJH-GAVPBTRYSA-N	RPCTUYZLPGGPJD-UHFFFAOYSA-N
LXWBXEWUSAABOA-UHFFFAOYSA-N	BYPFEZZEUUWMEJ-UHFFFAOYSA-N	CDTIMEVVBBGLIF-OVUASUNJSA-N	RMSKZOXJAHOIER-UHFFFAOYSA-N
BPEXJHGGARTCIR-UHFFFAOYSA-N	WZZLDXDUQPOXNW-UHFFFAOYSA-N	MXLIDYXKRCYRPL-SVQBVAIGSA-N	IWEIJEPIYMAGTH-UHFFFAOYSA-N
WQXNXVUDBPYKBA-YFKPBYRVSA-N	RQVYBGPQFYCBGX-UHFFFAOYSA-N	BMRSEYFENKXDIS-QHAYPTCMSA-N	MMDUKUSNQNWVET-UHFFFAOYSA-N
HBUNPJGMNVQSBX-UHFFFAOYSA-N	JSJCTEKTBOKRST-UHFFFAOYSA-N	BEDSGEULUAVXQH-YGCGHWCOSA-N	JLPDBLFIVFSOCC-UHFFFAOYSA-N
MHMRAFONCSQAIA-UHFFFAOYSA-N	SNHRLVCMMWUAJD-UHFFFAOYSA-N	FPUXKXIZEIDQKW-TVPHMGRTSA-N	ZNEIIZNXGCIAAL-UHFFFAOYSA-N
FPVKHBSQESCIEP-JQCXWYLXSA-N	DLNKOYKMWOXYQA-VXNVDRBHSA-N	LJFYQZQUAULRDF-FDGSXQGBSA-N	CQJPSSJEHVNDFL-UHFFFAOYSA-N
ZOCXUHJGZXXIGQ-UHFFFAOYSA-N	FQPSGWSUVKBHSU-UHFFFAOYSA-N	RAGZUCNPTLULOL-KJJWLSQTSA-N	MQLSOVRLZHTATK-UHFFFAOYSA-N
MEYZYGMYMLNUHJ-UHFFFAOYSA-N	DSKJPMWIHSOYEA-UHFFFAOYSA-N	RKUNBYITZUJHSG-SPUOUPEWSA-N	AMBQHHVBBHTQBF-UHFFFAOYSA-N
YJQCOFNZVFGCAF-UHFFFAOYSA-N	OMEMQVZNTDHENJ-UHFFFAOYSA-N	ILQLITDRYFHAGM-UHFFFAOYSA-N	HJBUYKZTEBZNSH-UHFFFAOYSA-N
FIIRBPHYBLFBSD-UHFFFAOYSA-N	QKLPUVXBJHRFQZ-UHFFFAOYSA-N	AAWZDTNXLSGCEK-WYWMIBKRSA-N	IZODPOCIKVLNIL-UHFFFAOYSA-N
GOJAMJAYSLKBTR-VAWYXSNFSA-N	QMHAHUAQAJVBIW-UHFFFAOYSA-N	HVSMXONXCJBJIF-RKQHYHRCSA-N	IPQKDIRUZHOIOM-UHFFFAOYSA-N
UDIWSEZLLVZPLD-ZHACJKMWSA-N	CLSJYOLYMZNKJB-UHFFFAOYSA-N	HSTZMXCBWJGKHG-BUFXCDORSA-N	IRKFOLIBBQDADK-UHFFFAOYSA-N
UGVNWWLEZYFGOA-PKNBQFBNSA-N	DUUGKQCEGZLZNO-UHFFFAOYSA-N	UVBLDLGZDSGCSN-MWOWFCOASA-N	OJISWUQNQQWEND-UHFFFAOYSA-N
YUURHHZWHGWCMX-ZHACJKMWSA-N	CSQXUYGPAMNXJT-UHFFFAOYSA-N	FCHJZJFIDNMNBS-CLBXSRGTSA-N	QPHXPNUXTNHJOF-UHFFFAOYSA-N
PJGMQKGDUJXNPQ-PKNBQFBNSA-N	RXPQRKFMDQNODS-UHFFFAOYSA-N	ULPVIBVOKQAXJB-UHFFFAOYSA-N	JDOFZOKGCYYUER-UHFFFAOYSA-N
BAVONGHXFVOKBV-UHFFFAOYSA-N	LTUNNEGNEKBSEH-UHFFFAOYSA-N	XGPBRZDOJDLKOT-WDZFZDKYSA-N	LNQCUTNLHUQZLR-UHFFFAOYSA-N
OIGWAXDAPKFNCQ-UHFFFAOYSA-N	VREFGVBLTWBCJP-UHFFFAOYSA-N	SUAPQGLGNKUSLY-LJISPDSOSA-N	OIFVLHZEBAXHPM-UHFFFAOYSA-N
KISDGNGREAJPQR-UHFFFAOYSA-N	UREBDLICKHMUKA-CXSFZGCWSA-N	MONOOAYGIBRELN-REQVTYDXSA-N	WXMARHKAXWRNDM-UHFFFAOYSA-N
XEIXQLUJVVEPSF-UHFFFAOYSA-N	OGJPXUAPXNRGGI-UHFFFAOYSA-N	APAJFZPFBHMFQR-UHFFFAOYSA-N	YCXRBCHEOFVYEN-UHFFFAOYSA-N
YALMHTJLWDGANA-UHFFFAOYSA-N	QHOQHJPRIBSPCY-UHFFFAOYSA-N	GPTPSPAFUZTDEG-UHFFFAOYSA-N	WXBBQBYCUTXTJQ-UHFFFAOYSA-N
QWCNQXNAFCBLLV-YWALDVPYSA-N	AHOUBRCZNHFOSL-YOEHRIQHSA-N	UFCLZKMFXSILNL-RVXRWRFUSA-N	FPVLVSUOCXHCMR-UHFFFAOYSA-N
BHQCQFFYRZLCQQ-OELDTZBJSA-N	FDDDEECHVMSUSB-UHFFFAOYSA-N	JHEBMTRMMJXPTM-QHCPKHFHSA-N	PEFASEPMJYRQBW-UHFFFAOYSA-N
VDWRKBZMQNPUOB-WISYIIOYSA-N	UHXUZOCRWCRNSJ-QPJJXVBHSA-N	JUVIOZPCNVVQFO-HBGVWJBISA-N	VRYWDBDPXMHHGE-UHFFFAOYSA-N
SPWSUFUPTSJWNG-JJUKSXGLSA-N	BFSZJLBDHMMCAH-UHFFFAOYSA-N	BBRMJCAPNGJKEM-AQASXUMVSA-N	LRRDDWMXYOSKIC-UHFFFAOYSA-N
ZEMIJUDPLILVNQ-ZXFNITATSA-N	VPWNQTHUCYMVMZ-UHFFFAOYSA-N	GUEIZVNYDFNHJU-UHFFFAOYSA-N	GMCGZPQYTRHQRU-UHFFFAOYSA-N
HCYWNSXLUZRKJX-VYAYZGMFSA-N	DKCPKDPYUFEZCP-UHFFFAOYSA-N	LETBAZLAGJPEIM-ZHACJKMWSA-N	TUGWPJJTQNLKCL-UHFFFAOYSA-N
XPLOWAHHERZGRC-CCEZHUSRSA-N	DNXHEGUUPJUMQT-CBZIJGRNSA-N	ZMELGIPFIBWPHX-GMLQCYRESA-N	LIIALPBMIOVAHH-UHFFFAOYSA-N
UOAQLFVPXKOHCQ-OVHIOJPESA-N	VMIYHDSEFNYJSL-UHFFFAOYSA-N	SQOJOAFXDQDRGF-NNGCZKEZSA-N	ZCCUUQDIBDJBTK-UHFFFAOYSA-N
DXAUKYYEJIPVHN-BHWJIPFMSA-N	QDYLMAYUEZBUFO-UHFFFAOYSA-N	HIWJJOYYZFELEZ-UHFFFAOYSA-N	LKOJGSWUMISDOF-UHFFFAOYSA-N
QSJOEQXFYCTBSY-BZNIZROVSA-N	YJQZYXCXBBCEAQ-UHFFFAOYSA-N	CJBZJZGULKATPY-UHFFFAOYSA-N	MBNGWHIJMBWFHU-UHFFFAOYSA-N
HWBNYFMBFABIIO-YKKRSERTSA-N	QYPPJABKJHAVHS-UHFFFAOYSA-N	UPNVKIZABMRHNR-BBYAVRKXSA-N	LYUZYPKZQDYMEE-UHFFFAOYSA-N
PFKFPXBOTZEYGM-KITRVDEXSA-N	ZUHZGEOKBKGPSW-UHFFFAOYSA-N	XFLTYUCKJRFDOU-XPMKZLBQSA-N	HQQUZVFMUSCUJS-UHFFFAOYSA-N
WLZDJBOPVJQGLD-YGTJNGFZSA-N	LKJPYSCBVHEWIU-UHFFFAOYSA-N	CRSFLLTWRCYNNX-QBNNUVSCSA-N	ARFRZOLTIRQFCI-UHFFFAOYSA-N
KBYZXUKIPLHREO-JTMFCSLUSA-N	MYWUZJCMWCOHBA-UHFFFAOYSA-N	MFOVLHFTNQGRLH-BFMVXSJESA-N	DLVLXOYLQKCAME-UHFFFAOYSA-N
PJILNYZHCHGJIN-OUHPWBRNSA-N	CWJSHJJYOPWUGX-UHFFFAOYSA-N	YTDNHMHONBWCBV-UHFFFAOYSA-N	BTXNYTINYBABQR-UHFFFAOYSA-N
RJVBVECTCMRNFG-AVGPAGKCSA-N	WZKXBGJNNCGHIC-UHFFFAOYSA-N	WYMMNGQSPNWCIK-UHFFFAOYSA-N	BERNCPGDRADLCG-UHFFFAOYSA-N
YJWBWQWUHVXPNC-UHFFFAOYSA-N	ZPUCINDJVBIVPJ-LJISPDSOSA-N	PACBGANPVNHGNP-RUDMXATFSA-N	WTDHMFBJQJSTMH-UHFFFAOYSA-N
WALIKTBPUUSCPN-UHFFFAOYSA-N	MIZGSAALSYARKU-UHFFFAOYSA-N	OFEZSBMBBKLLBJ-BAJZRUMYSA-N	BQJKVFXDDMQLBE-UHFFFAOYSA-N
JBCBRQWZEJZJJP-UHFFFAOYSA-N	JGFDZZLUDWMUQH-UHFFFAOYSA-N	DBPWCIPDCMVUFT-UHFFFAOYSA-N	RBTRUVNXLDXHBJ-UHFFFAOYSA-N
CJCATSXSFVJKQC-UHFFFAOYSA-N	XRECTZIEBJDKEO-UHFFFAOYSA-N	LPLWWIHUJXWQSS-VIOLRBFZSA-N	VGGSULWDCMWZPO-UHFFFAOYSA-N
LVVKXRQZSRUVPY-HNNXBMFYSA-N	JTSDBFGMPLKDCD-XVFHVFLVSA-N	ODBRNZZJSYPIDI-UHFFFAOYSA-N	NWQBYMPNIJXFNQ-UHFFFAOYSA-N
BOKVLBSSPUTWLV-INIZCTEOSA-N	NLZUEZXRPGMBCV-UHFFFAOYSA-N	DRDRYGIIYOPBBZ-XBXARRHUSA-N	PUECEVJMPDNNHT-UHFFFAOYSA-N
LZJWNVLTWYMMDJ-GOSISDBHSA-N	ANTSCNMPPGJYLG-UHFFFAOYSA-N	VEZXFTKZUMARDU-UHFFFAOYSA-N	SGEWCQFRYRRZDC-UHFFFAOYSA-N
BHLYRWXGMIUIHG-OAHLLOKOSA-N	MRQIXHXHHPWVIL-ISLYRVAYSA-N	BAHUBXAYVOCLNA-WDZFZDKYSA-N	QQQCWVDPMPFUGF-UHFFFAOYSA-N
DLDZDBDYUZLISX-KRWDZBQOSA-N	OJGDCBLYJGHCIH-UHFFFAOYSA-N	ANNNBEZJTNCXHY-NSCUHMNNSA-N	KRFBMPVGAYGGJE-UHFFFAOYSA-N
QYKLIFNJBMPXQU-OAHLLOKOSA-N	QPPBRPIAZZHUNT-UHFFFAOYSA-N	HOEVRHHMDJKUMZ-UHFFFAOYSA-N	OAUREGNZECGNQS-UHFFFAOYSA-N
NXDWTJAHANXBEB-UHFFFAOYSA-N	VMXUWOKSQNHOCA-UHFFFAOYSA-N	IGKWMHUOBKCUQU-LTCOOKNTSA-N	YLTPWCZXKJSORQ-UHFFFAOYSA-N
BMOUPTNOPZOODW-UHFFFAOYSA-N	FNYLWPVRPXGIIP-UHFFFAOYSA-N	MQYXUWHLBZFQQO-ISZJTHHZSA-N	WYKUTTFFZMQCGO-UHFFFAOYSA-N
DFSIAHJRDUTPMX-CQSZACIVSA-N	SHXWCVYOXRDMCX-UHFFFAOYSA-N	UDNMYDZHPMNIEQ-RIYZIHGNSA-N	YPWHZCPMOQGCDQ-UHFFFAOYSA-N
GVVXPMORGFYVOO-ZDUSSCGKSA-N	ZAIPMKNFIOOWCQ-UEKVPHQBSA-N	QJVXKWHHAMZTBY-GCPOEHJPSA-N	CYGIJEJDYJOUAN-UHFFFAOYSA-N
MZSUVQFIWWXTFR-AWEZNQCLSA-N	KJONHKAYOJNZEC-UHFFFAOYSA-N	NFWKVWVWBFBAOV-IPNZSQQUSA-N	NEJKEXUJCSYMCC-UHFFFAOYSA-N
AKXOIHNFHOEPHN-CQSZACIVSA-N	BEQZHFIKTBVCAU-UHFFFAOYSA-N	IQTTZQQJJBEAIM-UHFFFAOYSA-N	MMTWXUQMLQGAPC-UHFFFAOYSA-N
ZFLRVRLYWHNAEC-AWEZNQCLSA-N	BPFYOAJNDMUVBL-UHFFFAOYSA-N	LYUZYPKZQDYMEE-WDZFZDKYSA-N	NVKAWKQGWWIWPM-UHFFFAOYSA-N
WHFUDAOCYRYAKQ-LBPRGKRZSA-N	JWUXJYZVKZKLTJ-UHFFFAOYSA-N	VRHZMFGDDGFRLP-UHFFFAOYSA-N	FVNYMYXXKXAQHS-UHFFFAOYSA-N
RUZIUYOSRDWYQF-HNNXBMFYSA-N	XOXHILFPRYWFOD-UHFFFAOYSA-N	KJWFOHVSTFGWGZ-YHYXMXQVSA-N	UMTVUIVCCWBBHM-UHFFFAOYSA-N
GXFOBPWUVXXUIF-HNNXBMFYSA-N	CEMAWMOMDPGJMB-UHFFFAOYSA-N	QPLSCFLMIOADPA-YHYXMXQVSA-N	IMNIZYXAQQBADI-UHFFFAOYSA-N
BWRGZKJDIWERCZ-AWEZNQCLSA-N	JJGYGPZNTOPXGV-UHFFFAOYSA-N	LOVMOOUQHWMIHZ-RZNTYIFUSA-N	NNOQXTZBOCAPIN-UHFFFAOYSA-N
ZDVIYLFBYWWBHH-HNNXBMFYSA-N	FZXISNSWEXTPMF-UHFFFAOYSA-N	WKEOZXMSVNVPCM-RZNTYIFUSA-N	OCAVICKDMVNGDY-UHFFFAOYSA-N
NMZZOEWNAGKCFR-UHFFFAOYSA-N	HWGBHCRJGXAGEU-UHFFFAOYSA-N	MZNIJRAPCCELQX-AWOKGZDASA-N	KUXVSNWZIYUEDJ-UHFFFAOYSA-N
CEQIOKSULFBICA-UHFFFAOYSA-N	SKPIISDJIUTQMZ-UHFFFAOYSA-N	KYDNOVLBVBYOSW-UHFFFAOYSA-N	JOGLPTTWXBWTKD-UHFFFAOYSA-N
OGJKMZVUJJYWKO-UHFFFAOYSA-N	NVIPUOMWGQAOIT-RQOWECAXSA-N	GFMYIOGFYYHKLA-IZZDOVSWSA-N	DLOTUJUSJVIXDW-UHFFFAOYSA-N
CEIXWJHURKEBMQ-UHFFFAOYSA-N	JBDGDEWWOUBZPM-UHFFFAOYSA-N	KGGUASRIGLRPAX-UHFFFAOYSA-N	BNSKYFUGMLMCLM-UHFFFAOYSA-N
XKKFNYKNDDHAQC-CHEUHSMRSA-N	KQPKPCNLIDLUMF-UHFFFAOYSA-N	SFZVDNKTWPZIJG-UHFFFAOYSA-N	LMIKDUTVALJRPS-UHFFFAOYSA-N
NGOLMNWQNHWEKU-XMMPIXPASA-N	NVEPPWDVLBMNMB-SNAWJCMRSA-N	PQCLZBCFLJVBGA-UHFFFAOYSA-N	NRNOIJZZYJOCDE-UHFFFAOYSA-N
AEKPZNDJHWFONI-LJQANCHMSA-N	UTSXERRKRAEDOV-UHFFFAOYSA-O	KPLBOWKEQXYXSD-UHFFFAOYSA-N	QBILRDAMJUPXCX-UHFFFAOYSA-N
VDBCMUZSRZGQBK-RUZDIDTESA-N	NHUHCSRWZMLRLA-UHFFFAOYSA-N	MRBLTWPEPGRXQN-UHFFFAOYSA-N	OQZPEMYSKKTIIE-UHFFFAOYSA-N
PBXNNDFKPQPJBB-VJLHXPKFSA-N	GPTONYMQFTZPKC-UHFFFAOYSA-N	CFNMUZCFSDMZPQ-KPKJPENVSA-N	QBHFNFLBWWPGKN-UHFFFAOYSA-N
DFNFONZYWQXTIJ-VMPITWQZSA-N	NXFQWRWXEYTOTK-UHFFFAOYSA-N	BMLZFLQMBMYVHG-UHFFFAOYSA-N	YYDNTRUSBQCYPN-UHFFFAOYSA-N
FSINAZMQWFDQSD-VOTSOKGWSA-N	YFNKIDBQEZZDLK-UHFFFAOYSA-N	NZESEVTYUVXOTC-APDQSUQKSA-N	ORGVYSONNBFESV-UHFFFAOYSA-N
MQELHCGZLCYEHQ-KNGPJCMVSA-N	GDLIGKIOYRNHDA-UHFFFAOYSA-N	YURQMHCZHLMHIB-UHFFFAOYSA-N	OQZGLOBKVNEEPK-UHFFFAOYSA-N
KXSGCAPYMUMVSH-VFYPFKDGSA-N	MIQPIUSUKVNLNT-UHFFFAOYSA-N	NHKCCADZVLTPPO-UHFFFAOYSA-N	WORGEWUXYJGAQP-UHFFFAOYSA-N
ZPPIKBUIYSSQEH-WEVVVXLNSA-N	JPYMIDLPHIHRNY-UHFFFAOYSA-O	AQBZCCQCDWNNJQ-AUSIDOKSSA-N	WDJUZGPOPHTGOT-UHFFFAOYSA-N
ILRCGYURZSFMEG-RKQHYHRCSA-N	CTRXDTYTAAKVSM-UHFFFAOYSA-O	YRAQEMCYCSSHJG-UHFFFAOYSA-N	LKRDZKPBAOKJBT-UHFFFAOYSA-N
HKNSYAPUOMHZDE-RCJATNNHSA-N	QQJDHWMADUVRDL-UHFFFAOYSA-N	QWQGMMRHTWIOGH-UHFFFAOYSA-N	HOLYOOXYJNTQAV-UHFFFAOYSA-N
IFMKCDOLZBVXTP-AQLYLVBWSA-N	KAYCSCULGYYNFT-UHFFFAOYSA-N	IRZTUXPRIUZXMP-UHFFFAOYSA-N	YDELUYNKSQLCJK-UHFFFAOYSA-N
NGTQGIQBGFCNOR-UKDHAUJISA-N	ZPUCINDJVBIVPJ-UHFFFAOYSA-N	HBRYKWADRULLHU-UHFFFAOYSA-N	LUXRPLCOGZWQEC-UHFFFAOYSA-N
GLHJOLAGTDLMBD-CKQQOTSHSA-N	KWLVWJPJKJMCSH-UHFFFAOYSA-N	NGPDZEACIWDCKX-WUDKWMPASA-N	QBDHHZLEIBPNSS-UHFFFAOYSA-N
AKLLFACZGZTMGS-CLFOWMDLSA-N	BNOSHBGSJBEMGC-UHFFFAOYSA-N	YJRLSCDUYLRBIZ-UHFFFAOYSA-N	CBRIPBVLBHVFML-UHFFFAOYSA-N
NXAZWYWJZDFISF-UHFFFAOYSA-N	YXKMMRDKEKCERS-UHFFFAOYSA-N	QXKHYNVANLEOEG-UHFFFAOYSA-N	JKWDWVGZUYPALT-UHFFFAOYSA-N
OUTYMWDDJORZOH-AWEZNQCLSA-N	YVPYQUNUQOZFHG-UHFFFAOYSA-N	NGOLMNWQNHWEKU-XMMPIXPASA-N	ZPIVVUOUQNSWHD-UHFFFAOYSA-N
RUZIUYOSRDWYQF-UHFFFAOYSA-N	KLBQZWRITKRQQV-UHFFFAOYSA-N	RATQVALKDAUZBW-XPMKZLBQSA-N	DXPPUWBUOSSSAV-UHFFFAOYSA-N
MKDKGLNKTMDNHY-UHFFFAOYSA-N	WAUPCPBLQVSZQD-UHFFFAOYSA-N	NETSQGRTUNRXEO-XUXIUFHCSA-N	XWFDREYZNGAQBP-UHFFFAOYSA-N
SERBHKJMVBATSJ-UHFFFAOYSA-N	QAEDTLFWHIEVPK-UHFFFAOYSA-N	PEUUVVGQIVMSAW-RZTYQLBFSA-N	KESBUZBXJMXUNA-UHFFFAOYSA-N
ZFDAUYPBCXMSBF-UHFFFAOYSA-N	BOUOQESVDURNSB-UHFFFAOYSA-N	FYCCCUNGXGKNJV-UHFFFAOYSA-N	NNRLQJLRICHBII-UHFFFAOYSA-N
DKSPATNIHZSGOP-UHFFFAOYSA-N	FLYPZWDELZKIOY-UHFFFAOYSA-O	FVWJYYTZTCVBKE-ROUWMTJPSA-N	MIROITGPMGDCGI-UHFFFAOYSA-N
PVOAJDXMWUGTAI-UHFFFAOYSA-N	HMCCXLBXIJMERM-UHFFFAOYSA-N	AOPMSFXOYJXDNJ-IRFSQMTFSA-N	CXVOPJQBVVUOTC-UHFFFAOYSA-N
JXJRJDNSPWNZOK-UHFFFAOYSA-N	JBMKAUGHUNFTOL-UHFFFAOYSA-N	PEYUIKBAABKQKQ-AFHBHXEDSA-N	MXGAOIRJBACCEY-UHFFFAOYSA-N
WNLRTRBMVRJNCN-UHFFFAOYSA-N	CXEGAUYXQAKHKJ-FYOMLGFFSA-N	GOZCEKPKECLKNO-RKQHYHRCSA-N	RYVQUCPUCSYNBC-UHFFFAOYSA-N
SRBFZHDQGSBBOR-IOVATXLUSA-N	NXGAOFONOFYCNG-UHFFFAOYSA-N	LJOQGZACKSYWCH-LHHVKLHASA-N	OFSZOCPGPLMCBG-UHFFFAOYSA-N
HEBKCHPVOIAQTA-ZXFHETKHSA-N	VYRAHTPNSYEFTK-UHFFFAOYSA-N	RJWJHRPNHPHBRN-FKVJWERZSA-N	UYXBVRMASFBLKM-UHFFFAOYSA-N
JVQYSWDUAOAHFM-UHFFFAOYSA-N	GEDTXYBZWNEYAB-UHFFFAOYSA-N	YQOKGDRMWQLQNR-BMVMOQKNSA-N	SGQLWFYYEYBZNX-UHFFFAOYSA-N
BJHIKXHVCXFQLS-PQLUHFTBSA-N	USAWIVMZUYOXCF-UHFFFAOYSA-N	ONDWGDNAFRAXCN-VUEDXXQZSA-N	LMBHKAWZFQGFAN-UHFFFAOYSA-N
AUTOLBMXDDTRRT-JGVFFNPUSA-N	YIVXMZJTEQBPQO-UHFFFAOYSA-N	PBAZKMWQUBDDLZ-UHFFFAOYSA-N	GVNZIOQNGGREJO-UHFFFAOYSA-N
SKZKKFZAGNVIMN-UHFFFAOYSA-N	GUXHBMASAHGULD-UHFFFAOYSA-N	KVPBAPOAIIQDGQ-XXGVTNRTSA-N	MKQCLTNEQAMHGK-UHFFFAOYSA-N
CGQCWMIAEPEHNQ-QMMMGPOBSA-N	VXUOFDJKYGDUJI-UHFFFAOYSA-N	ZPLVEUIOSKJIDT-UHFFFAOYSA-N	JPJDIOVDAAVUNF-UHFFFAOYSA-N
LKDRXBCSQODPBY-BGPJRJDNSA-N	FVJPPEWHZCSTAC-UHFFFAOYSA-N	LDBMLOLBWUOZGG-DOFVRBEMSA-N	MOIJAHWAZFJXSM-UHFFFAOYSA-N
WHOOUMGHGSPMGR-UHFFFAOYSA-N	QQCFBZCATDIWTH-UHFFFAOYSA-N	LSHVYAFMTMFKBA-TZIWHRDSSA-N	QUJWGPKTCDNZHS-UHFFFAOYSA-N
RADKZDMFGJYCBB-UHFFFAOYSA-N	WXMVWUBWIHZLMQ-UHFFFAOYSA-N	IBFYXTRXDNAPMM-BVTMAQQCSA-N	RTNZWGMBYCVCPK-UHFFFAOYSA-N
MVAWJSIDNICKHF-UHFFFAOYSA-N	IJJVMEJXYNJXOJ-UHFFFAOYSA-N	XOJVHLIYNSOZOO-SWOBOCGESA-N	RDWVESCBQDRAAN-UHFFFAOYSA-N
WLFXSECCHULRRO-UHFFFAOYSA-N	YXUPZGKORWTXID-UHFFFAOYSA-N	CNURKUNYCXCBEK-WMNSZERYSA-N	XZTUSOXSLKTKJQ-UHFFFAOYSA-N
WXNXCEHXYPACJF-ZETCQYMHSA-N	BLJRIMJGRPQVNF-UHFFFAOYSA-N	QBPFLULOKWLNNW-UHFFFAOYSA-N	WZOBJNOPFAHZTE-UHFFFAOYSA-N
WVDDGKGOMKODPV-UHFFFAOYSA-N	OCSMNHMMTKMVCP-UHFFFAOYSA-N	GKQGIQVSMCHAFX-IBEHDNSVSA-N	MWAHYWGUPMVQHH-UHFFFAOYSA-N
WAPNOHKVXSQRPX-UHFFFAOYSA-N	ZMBHCYHQLYEYDV-UHFFFAOYSA-N	RSZDAYHEZSRVHS-UHFFFAOYSA-N	JGLIHGSIUBTIAW-UHFFFAOYSA-N
TYFQFVWCELRYAO-UHFFFAOYSA-N	DNUTTYDYARIQBQ-UHFFFAOYSA-N	IGWDEVSBEKYORK-UHFFFAOYSA-N	CFWGNOPKGSPMNS-UHFFFAOYSA-N
PVXPPJIGRGXGCY-UHFFFAOYSA-N	ZXDDPOHVAMWLBH-UHFFFAOYSA-N	BLGXFZZNTVWLAY-UHFFFAOYSA-N	ASQYOZUMZFSDTE-UHFFFAOYSA-N
DUUGKQCEGZLZNO-UHFFFAOYSA-N	XQSPYNMVSIKCOC-NTSWFWBYSA-N	LJOQGZACKSYWCH-WZBLMQSHSA-N	NTSAVLDATFYUQZ-UHFFFAOYSA-N
JVGVDSSUAVXRDY-UHFFFAOYSA-N	SQZCAOHYQSOZCE-UHFFFAOYSA-N	QIVBCDIJIAJPQS-VIFPVBQESA-N	WXCCRMLNFFAMJC-UHFFFAOYSA-N
PYMYPHUHKUWMLA-UHFFFAOYSA-N	CPTBDICYNRMXFX-UHFFFAOYSA-N	YTPRLBGPGZHUPD-UHFFFAOYSA-N	WGAGIALDHUDRIR-UHFFFAOYSA-N
FBWPWWWZWKPJFL-UHFFFAOYSA-N	RKUKMUWCRLRPEJ-UHFFFAOYSA-N	PCZOHLXUXFIOCF-BXMDZJJMSA-N	TZRVSGRFVXORLD-UHFFFAOYSA-N
BBZCPUCZKLTAJQ-UHFFFAOYSA-N	ZUPHXNBLQCSEIA-UHFFFAOYSA-N	OXQKEKGBFMQTML-UHFFFAOYSA-N	JJVSDUQOSRRODQ-UHFFFAOYSA-N
DLRVVLDZNNYCBX-ABXHMFFYSA-N	QKMNVQGPFDVZTK-UHFFFAOYSA-N	STQGQHZAVUOBTE-VGBVRHCVSA-N	OQANKTWSGPYURN-UHFFFAOYSA-N
BZORFPDSXLZWJF-UHFFFAOYSA-N	YOUGRGFIHBUKRS-UHFFFAOYSA-N	PFNFFQXMRSDOHW-UHFFFAOYSA-N	MWEZHNCHKXEIBJ-UHFFFAOYSA-N
IBRKLUSXDYATLG-UHFFFAOYSA-N	CTSLUCNDVMMDHG-UHFFFAOYSA-N	VSJKWCGYPAHWDS-FQEVSTJZSA-N	OVFPMQHQVREOIF-UHFFFAOYSA-N
SULYEHHGGXARJS-UHFFFAOYSA-N	AMSPWOYQQAWRRM-UHFFFAOYSA-N	IAJBQAYHSQIQRE-UHFFFAOYSA-N	CFKSVMVGALEHAP-UHFFFAOYSA-N
WQZGKKKJIJFFOK-PHYPRBDBSA-N	VKALYYFVKBXHTF-UHFFFAOYSA-N	UNFWWIHTNXNPBV-WXKVUWSESA-N	KGBSGBJFEOXATN-UHFFFAOYSA-N
SRBFZHDQGSBBOR-HWQSCIPKSA-N	IQFYYKKMVGJFEH-UHFFFAOYSA-N	SHIBSTMRCDJXLN-KCZCNTNESA-N	VFUPDGRCPOEQAB-UHFFFAOYSA-N
WQZGKKKJIJFFOK-DVKNGEFBSA-N	SWSFKKWJEHRFFP-UHFFFAOYSA-N	RXPRRQLKFXBCSJ-GIVPXCGWSA-N	FHIREUBIEIPPMC-UHFFFAOYSA-N
CZMRCDWAGMRECN-UGDNZRGBSA-N	LCBWEMRQKBKAEN-UHFFFAOYSA-N	PVNIIMVLHYAWGP-UHFFFAOYSA-N	KRVIIMWSCXORIQ-UHFFFAOYSA-N
CXMXRPHRNRROMY-UHFFFAOYSA-N	QGLZXHRNAYXIBU-UHFFFAOYSA-N	ULGZDMOVFRHVEP-RWJQBGPGSA-N	ZWPFIFVTTMMGQP-UHFFFAOYSA-N
GUBGYTABKSRVRQ-DKBJLJRDSA-N	FYJKTYLNKCUCLP-UHFFFAOYSA-N	JMSVCTWVEWCHDZ-UHFFFAOYSA-N	CIKNPMUSQDPKAK-UHFFFAOYSA-N
HMFHBZSHGGEWLO-SOOFDHNKSA-N	QEVHRUUCFGRFIF-UHFFFAOYSA-N	HMYJLVDKPJHJCF-UHFFFAOYSA-N	JTYYHSPDVLJFOJ-UHFFFAOYSA-N
KTHADMDGDNYQRX-UHFFFAOYSA-N	ODYWNHAUROHCSD-UHFFFAOYSA-N	HEBKCHPVOIAQTA-UHFFFAOYSA-N	DTCGCFSHOOECEU-UHFFFAOYSA-N
BDJRBEYXGGNYIS-UHFFFAOYSA-N	NAVMQTYZDKMPEU-UHFFFAOYSA-N	IYGYMKDQCDOMRE-ZWKOTPCHSA-N	IRDDGQRTXGSVFE-UHFFFAOYSA-N
GWCQNKRMTGVYIZ-UHFFFAOYSA-N	SWINWPBPEKHUOD-JPVZDGGYSA-N	ANJTVLIZGCUXLD-DTWKUNHWSA-N	LLHJXODPYGGYCJ-UHFFFAOYSA-N
LKGPFICOQRIBQC-UHFFFAOYSA-N	ZEUXAIYYDDCIRX-UHFFFAOYSA-N	AUVVAXYIELKVAI-CKBKHPSWSA-N	GVEICTMRUVWSCF-UHFFFAOYSA-N
URKVBEKZCMUTQC-HXUWFJFHSA-N	WHJNEXRQUQOSGB-UHFFFAOYSA-N	VCMMXZQDRFWYSE-UHFFFAOYSA-N	WQVCDQYJDQXJLY-UHFFFAOYSA-N
ZDCZZWAEXISRJF-UHFFFAOYSA-N	XXRVYAFBUDSLJX-UHFFFAOYSA-N	QELDJEKNFOQJOY-ZDUSSCGKSA-N	UGHBHGHMKLPTQY-UHFFFAOYSA-N
XFMVTQWDJPMKHB-QOFAMRNWSA-N	FROBCXTULYFHEJ-UHFFFAOYSA-N	VYFYYTLLBUKUHU-UHFFFAOYSA-N	LTMHDMANZUZIPE-UHFFFAOYSA-N
XFUBJKQWCJERLE-GVDXQGQHSA-N	JYBQTDHFCBQLHP-UHFFFAOYSA-N	JNELGWHKGNBSMD-UHFFFAOYSA-N	HWYCRLFVQVFKPD-UHFFFAOYSA-N
WYBUDADHKWEMSX-RYJPBUSGSA-N	BBZBYWMNNPPFKA-UHFFFAOYSA-N	OCDGBSUVYYVKQZ-UHFFFAOYSA-N	WKHRFOSEUWGZRA-UHFFFAOYSA-N
YYDKVVVFFQFPQC-GTIWWEPESA-N	KDLRVYVGXIQJDK-UHFFFAOYSA-N	NZVQLVGOZRELTG-UHFFFAOYSA-N	QTEXZXUEISELDK-UHFFFAOYSA-N
OQDYIJYNQXLBMK-SENIJRDFSA-N	ZHSOTLOTTDYIIK-UHFFFAOYSA-N	FBPFZTCFMRRESA-KVTDHHQDSA-N	DKYDTFCHFHKRQH-UHFFFAOYSA-N
PNRZJIZSDSCWEH-LQMYDERTSA-N	RSMUVYRMZCOLBH-UHFFFAOYSA-N	ODJLBQGVINUMMR-HZXDTFASSA-N	CKSNMFLZWZXKGH-UHFFFAOYSA-N
XWIYNECUZIBPEH-HPEPYMLVSA-N	PXXLQQDIFVPNMP-UHFFFAOYSA-N	AHLPHDHHMVZTML-UHFFFAOYSA-N	UGRTULRMPFVUBH-UHFFFAOYSA-N
YMIDOMYJFRKBJR-KUGAFLSVSA-N	GNBHRKFJIUUOQI-UHFFFAOYSA-N	CUCUKLJLRRAKFN-UHFFFAOYSA-N	RXTPBERNZNYWSC-UHFFFAOYSA-N
FBFWDBGUSMGXPI-UHFFFAOYSA-N	LLWADFLAOKUBDR-UHFFFAOYSA-N	WWNNZCOKKKDOPX-UHFFFAOYSA-N	IUOVOAJPVOWNCJ-UHFFFAOYSA-N
DZPKSVTWWIZUMS-UHFFFAOYSA-N	AAKJLRGGTJKAMG-UHFFFAOYSA-N	HYTGGNIMZXFORS-MGYKWWNKSA-N	SKHJNNFXCKTDBG-UHFFFAOYSA-N
SNKAWJBJQDLSFF-UHFFFAOYSA-O	OOAFBZIRZNUNQV-UHFFFAOYSA-N	ZFMSMUAANRJZFM-UHFFFAOYSA-N	LHRODNGBSOEBAU-UHFFFAOYSA-N
NRJAVPSFFCBXDT-UHFFFAOYSA-N	NDPTTXIBLSWNSF-UHFFFAOYSA-N	QVCMHGGNRFRMAD-XFGHUUIASA-N	KONAXQKGWYDUTG-UHFFFAOYSA-N
RTWAYAIMWLNAJW-UHFFFAOYSA-N	SLINHMUFWFWBMU-UHFFFAOYSA-N	QUQMZWZRFQKNFP-UHFFFAOYSA-N	RAJWOBJTTGJROA-UHFFFAOYSA-N
OPVZUEPSMJNLOM-UHFFFAOYSA-N	OQXVWJQUBIBIHZ-UHFFFAOYSA-N	QKVNMVAISCKGFO-NYWNYWLFSA-N	GYQZNNAZXVKYOR-UHFFFAOYSA-N
YNDYKPRNFWPPFU-UHFFFAOYSA-N	MWMJPPMTXZJLIK-UHFFFAOYSA-N	JAYAGJDXJIDEKI-UHFFFAOYSA-N	ZPVYCUMXKPNGPP-UHFFFAOYSA-N
YEJYLHKQOBOSCP-UHFFFAOYSA-N	CFRPSFYHXJZSBI-DHZHZOJOSA-N	BTCSSZJGUNDROE-UHFFFAOYSA-N	NTNSKOKPJWYQGX-UHFFFAOYSA-N
QKXGRPHIBLICSC-QJAXDWLUSA-N	GHXZTYHSJHQHIJ-UHFFFAOYSA-N	DOUMFZQKYFQNTF-ZZXKWVIFSA-N	CQJGDYZEMIGJCJ-UHFFFAOYSA-N
QQTZGKRXYRFKIF-UKDHAUJISA-N	AAEVYOVXGOFMJO-UHFFFAOYSA-N	ACTOXUHEUCPTEW-JMRHEKERSA-N	LOEYOYHSBVAUQU-UHFFFAOYSA-N
JGIPDQRYFPEIGH-AQLYLVBWSA-N	VICYBMUVWHJEFT-UHFFFAOYSA-N	HSMPDPBYAYSOBC-UHFFFAOYSA-N	BQKXJCBALVIMOT-UHFFFAOYSA-N
VJSBNBBOSZJDKB-UHFFFAOYSA-N	TYZROVQLWOKYKF-UHFFFAOYSA-N	DBUCFOVFALNEOO-HWBIYQLFSA-N	GRBHNQFQFHLCHO-UHFFFAOYSA-N
ZKRPGPZHULJLKJ-UHFFFAOYSA-N	WINHZLLDWRZWRT-UHFFFAOYSA-N	KVNRDSLYCOJCRD-UHFFFAOYSA-N	FXIKGICQVHXLHY-UHFFFAOYSA-N
SGYCDKAHNBVKQC-NPLIUXFCSA-N	UZFMOKQJFYMBGY-UHFFFAOYSA-N	RPHAAJGBADUATP-UHFFFAOYSA-N	ASLHXRONSASUAK-UHFFFAOYSA-N
ZHECNBLIOXZXBL-TUJJLKMMSA-N	YYCRAERBSFHMPL-FSFXSCMFSA-N	KQPYUDDGWXQXHS-UHFFFAOYSA-N	WDKPRHOCWKLQPK-UHFFFAOYSA-N
QDKBEJZVRCVOPZ-SDNWHVSQSA-N	SMKRKQBMYOFFMU-UHFFFAOYSA-N	MQZIGYBFDRPAKN-QISQUURKSA-N	OOADLWBTJWWEHC-UHFFFAOYSA-N
RLZMJVGFNSVJOP-KIPYLZTJSA-N	KBOPZPXVLCULAV-UHFFFAOYSA-N	ZZGVJHSBRGZEML-UHFFFAOYSA-N	JRAZFLUTTVOOOC-UHFFFAOYSA-N
IJZRVDQHULAERX-TWLOCDASSA-N	MANFWSKJPOXKJZ-UHFFFAOYSA-N	RZPAKFUAFGMUPI-KGIGTXTPSA-N	ZPQSCMDVMOBZID-UHFFFAOYSA-N
UOAUHJWVKNXERD-KUEIBKNRSA-N	NESMDKFCXPKLCY-UHFFFAOYSA-N	AFSDNFLWKVMVRB-UHFFFAOYSA-N	IIJUXCHFDCTCAH-UHFFFAOYSA-N
BTXKFKMDVYRJEU-HTJWQVSISA-O	YJSWQFYMPODDTQ-UHFFFAOYSA-N	LJOQGZACKSYWCH-UHFFFAOYSA-N	WKBWYWJYOAONEI-UHFFFAOYSA-N
MUWOPMUWBVOVID-JEVJRZKCSA-N	NQDJXKOVJZTUJA-UHFFFAOYSA-N	XEAQIWGXBXCYFX-GUOLPTJISA-N	HGJKGQUGPACAGO-UHFFFAOYSA-N
HCSFEHTYSRHQQW-GMXDPXDJSA-N	APCNUVQAZQVSLQ-UHFFFAOYSA-N	FDSDTBUPSURDBL-DKLMTRRASA-N	IQPQUCSPCDSVLE-UHFFFAOYSA-N
WQPAMXVSIZMQQI-MIKXQZHOSA-O	HBUBKKRHXORPQB-UHFFFAOYSA-N	WBPYTXDJUQJLPQ-VMXQISHHSA-N	KQBVSIZPUWODNU-UHFFFAOYSA-N
RVZUOLCKKVXQCZ-SDUIUCRSSA-N	MQHXAEFTZWVNDN-UHFFFAOYSA-N	LPLVUJXQOOQHMX-UHFFFAOYSA-N	JHUNHTOHTUZTKV-UHFFFAOYSA-N
ZQZINNIFSWTJMU-YKOQERGNSA-N	RLFWWDJHLFCNIJ-UHFFFAOYSA-N	KUTVEHNZHKAAAO-UHFFFAOYSA-N	CQGUDVRRZKLXFR-UHFFFAOYSA-N
RWZYAGGXGHYGMB-UHFFFAOYSA-N	KRKNYBCHXYNGOX-UHFFFAOYSA-N	KSMZUKWIDPCGBS-UHFFFAOYSA-N	ODMURDDTNPVMMD-UHFFFAOYSA-N
DMJNNHOOLUXYBV-PQTSNVLCSA-N	YFZDLRVCXDBOPH-UHFFFAOYSA-N	KGYCKUADVHYVLM-UHFFFAOYSA-N	KUYOHDBLZSPZHG-UHFFFAOYSA-N
YHTMWNONXFONRB-ONJRYDCZSA-N	ZMYFCFLJBGAQRS-DLBZAZTESA-N	BHCBWJBSVOKHRJ-UHFFFAOYSA-N	BTPCABAYRDUCFJ-UHFFFAOYSA-N
MCGFNVOPGVJLAE-XRHLCMBUSA-N	IOJWAAXMYYMGMG-UHFFFAOYSA-N	RRAFCDWBNXTKKO-UHFFFAOYSA-N	IINUIABWYMTUJM-UHFFFAOYSA-N
MVFATZBLSGTLHD-KIPYLZTJSA-N	XTDZGXBTXBEZDN-UHFFFAOYSA-N	RCLFRVZNHRFQGE-UHFFFAOYSA-N	LBDNFQNKTQQJKJ-UHFFFAOYSA-N
WWHKWAGFQSZZRK-JVTQCNSCSA-N	FWLORMQUOWCQPO-UHFFFAOYSA-N	LMILVXQXGKTFSZ-UHFFFAOYSA-N	UPCBVEMAUOIXRO-UHFFFAOYSA-N
UTVNZVKOMAVMOG-BBRGKMMDSA-N	BBUVNFZPAAVCSX-UHFFFAOYSA-N	OHLQBKZXSJYBMK-UHFFFAOYSA-N	HCEPYGIKCDFDPJ-UHFFFAOYSA-N
BAMLUJPVNNOXSY-KFJSSBQASA-N	JNNWBCPZJMSRRI-UHFFFAOYSA-N	IECPWNUMDGFDKC-MZJAQBGESA-N	MQDDJIPAADLFAB-UHFFFAOYSA-N
DOGGFOAHICNYOW-TUECFNOZSA-N	NCDNCNXCDXHOMX-UHFFFAOYSA-N	YKPUWZUDDOIDPM-SOFGYWHQSA-N	WLTCHRVAPMUZPR-UHFFFAOYSA-N
OEPGRJDXAHGOQQ-JJMJHMSZSA-N	CPVNCBJFUQQXSU-UHFFFAOYSA-O	AUNGANRZJHBGPY-SCRDCRAPSA-N	WIDIORLKUZCAMX-UHFFFAOYSA-N
PTRNIKCPQNPOSZ-UHFFFAOYSA-N	JLGKQTAYUIMGRK-UHFFFAOYSA-N	ZEASWHWETFMWCV-ISBUVJFSSA-N	ZOLBWQPEZBEHMV-UHFFFAOYSA-N
CSJVUDGCIHMRRC-UHFFFAOYSA-N	DCASRSISIKYPDD-UHFFFAOYSA-N	CRDAMVZIKSXKFV-YFVJMOTDSA-N	WXDLBYTWLXNNTA-UHFFFAOYSA-N
BVIZHARSPLOVRS-UHFFFAOYSA-N	HBOMLICNUCNMMY-XLPZGREQSA-N	KSPIYJQBLVDRRI-UHFFFAOYSA-N	KISYRRMFQYIIFQ-UHFFFAOYSA-N
DFFYMZZNXYPOIR-UHFFFAOYSA-N	HHZIURLSWUIHRB-UHFFFAOYSA-N	RYYVLZVUVIJVGH-UHFFFAOYSA-N	AFNDTSIACJAGSO-UHFFFAOYSA-N
MFAMPZDMMVTXQD-UHFFFAOYSA-N	VQNQTIUCMJTZGX-UHFFFAOYSA-N	RRKTZKIUPZVBMF-IBTVXLQLSA-N	FPIVCKLVSVCJHW-UHFFFAOYSA-N
RALTUMFCLLNZRF-UHFFFAOYSA-N	GELSOTNVVKOYAW-UHFFFAOYSA-N	HSHGZXNAXBPPDL-HZGVNTEJSA-N	GUQQBLRVXOUDTN-UHFFFAOYSA-N
HQEBGENSMXBRMP-UHFFFAOYSA-N	OTBXOEAOVRKTNQ-UHFFFAOYSA-N	DDUHZTYCFQRHIY-RBHXEPJQSA-N	RFRQHBOLMUEMMH-UHFFFAOYSA-N
HVPYLVISSBODEY-UHFFFAOYSA-N	CBXCPBUEXACCNR-UHFFFAOYSA-N	QMGVPVSNSZLJIA-FVWCLLPLSA-N	MINBUKAFVRAUDG-UHFFFAOYSA-N
CYHFCBVFHBCQHF-UHFFFAOYSA-N	BRUQQQPBMZOVGD-UHFFFAOYSA-N	LHYHMMRYTDARSZ-UHFFFAOYSA-N	CEUOJNPNKKLCDB-UHFFFAOYSA-N
HXQQNYSFSLBXQJ-UHFFFAOYSA-N	SXSGXWCSHSVPGB-UHFFFAOYSA-N	VFENFLGNSRQELY-UHFFFAOYSA-N	WPYJMNHBYFFULY-UHFFFAOYSA-N
XZQILKYKJYHEHD-UHFFFAOYSA-N	ZCGLNFAUVVHTQO-UHFFFAOYSA-N	RJURFGZVJUQBHK-IIXSONLDSA-N	CNHACNVJEKRLHF-UHFFFAOYSA-N
OTZURLUZDRIZEM-MDWZMJQESA-N	KPLFPLUCFPRUHU-UHFFFAOYSA-N	GLDQAMYCGOIJDV-UHFFFAOYSA-N	IYPYOSNUSXBFTR-UHFFFAOYSA-N
GTJWBKWRZBNEEQ-BJBWJOPUSA-N	DFWQXANLGSXMKF-UHFFFAOYSA-N	JXSVIVRDWWRQRT-UHFFFAOYSA-N	XWOLWJSHOPYCNG-UHFFFAOYSA-N
OCMXOQFOMBDMCH-UHFFFAOYSA-N	IZEKFCXSFNUWAM-UHFFFAOYSA-N	OLSYHLURTGEIBH-UHFFFAOYSA-N	SHIBSTMRCDJXLN-UHFFFAOYSA-N
HIQBTKWUFNGQFJ-JXUPADPXSA-N	QZXATCCPQKOEIH-UHFFFAOYSA-N	XUXBOSSCMLZGTA-UHFFFAOYSA-N	FEIHRQSTXZRGQD-UHFFFAOYSA-N
FCOCMZBRGLRFTM-VXPUYCOJSA-N	VBQDSLGFSUGBBE-UHFFFAOYSA-N	CCOJFDRSZSSKOG-SNVBAGLBSA-N	KUNIPLHOIJFHHR-UHFFFAOYSA-N
OPQHNERZELMQDK-UHFFFAOYSA-N	JWUCHKBSVLQQCO-UHFFFAOYSA-N	FSNITHOUQGJHTR-UHFFFAOYSA-N	QKQZUNJZOQODTH-UHFFFAOYSA-N
WBPPODSRZVXVJK-MSUUIHNZSA-N	HJHUXWBTVVFLQI-UHFFFAOYSA-N	LZJRNLRASBVRRX-UHFFFAOYSA-N	TUFBUBIMKZRZLD-UHFFFAOYSA-N
OQIURTMLSZCSOM-ZCXUNETKSA-N	PTJADDMMFYXMMG-UHFFFAOYSA-N	PJSKCCANFAFYHW-UHFFFAOYSA-N	XQBCHNNUNJCZAU-UHFFFAOYSA-N
CELZEZYUAVUZRU-NXVVXOECSA-N	PSGAAPLEWMOORI-UHFFFAOYSA-N	DNFJSIPZGYBGON-UHFFFAOYSA-N	UVZUFUGNHDDLRQ-UHFFFAOYSA-N
TZDVTFYLQHHLND-VXPUYCOJSA-N	MKAFOJAJJMUXLW-UHFFFAOYSA-N	XJHDMGJURBVLLE-BOCCBSBMSA-N	JTLPUINSVFNPLS-UHFFFAOYSA-N
KQODQNJLJQHFQV-MNDPQUGUSA-N	RMNODSGCFHVNDC-UHFFFAOYSA-N	GFERNZCCTZEIET-UHFFFAOYSA-N	GPZYTVLJQBNTMX-UHFFFAOYSA-N
DTDKDYCVVOKSAV-MNDPQUGUSA-N	ABDMBNAKYBUEEX-UHFFFAOYSA-N	ZFXYFBGIUFBOJW-UHFFFAOYSA-N	IHYUCPYKBNICIV-UHFFFAOYSA-N
IZGRARLNRPFDMM-APCQCXEZSA-N	XEEDURHPFVXALT-UHFFFAOYSA-N	XHBZOAYMBBUURD-UHFFFAOYSA-N	GIDSSJXKCFZDTJ-UHFFFAOYSA-N
KRHBBIAEHFFEMF-PLBHUYDJSA-N	VGRRRBZVQNKSFY-PDZARDPFSA-N	JZUTXVTYJDCMDU-MOPGFXCFSA-N	DFUXHMHWOWANRY-UHFFFAOYSA-N
VVVUQZUDSPOQAQ-PEYQGHOASA-N	QUXFOKCUIZCKGS-UHFFFAOYSA-N	ZJBMQVPEJHVSQA-OCYVVMCSSA-N	HNGNQFQJPOBLJE-UHFFFAOYSA-N
AHUBGMIKOUFGDE-SIMQFNBDSA-N	HNXNKTMIVROLTK-UHFFFAOYSA-N	HMJJWFFZRCLIDN-UHFFFAOYSA-N	HLBDEIQKPVIENA-UHFFFAOYSA-N
UTLZQVRRNRCCAZ-DXGHJHHWSA-N	WURBVZBTWMNKQT-UHFFFAOYSA-N	AKNNEGZIBPJZJG-MSOLQXFVSA-N	FCCUWKPTCIBKQH-UHFFFAOYSA-N
ODPNKPYOFDDULA-CRESJYSRSA-N	RLAWWYSOJDYHDC-BZSNNMDCSA-N	KMJPKUVSXFVQGZ-WQLSNUALSA-N	VYQZKFDYFAVOLO-UHFFFAOYSA-N
SVBLJQAMQKXPFK-RYEZEJOOSA-N	FBOZXECLQNJBKD-UHFFFAOYSA-N	ZAKOWWREFLAJOT-UHFFFAOYSA-N	JXCDWBSOTYSNDX-UHFFFAOYSA-N
GMLAMSMDQXLNOI-RGVJTZTDSA-N	MNZAKDODWSQONA-UHFFFAOYSA-N	BJPSSVHNEGMBDQ-NUZBWSBOSA-N	FOUMOIACEBZYPT-UHFFFAOYSA-N
GQNWAMVWAYLDGZ-PLBHUYDJSA-N	JJPSZKIOGBRMHK-UHFFFAOYSA-N	HEMSJKZDHNSSEW-UHFFFAOYSA-N	YMCYJIJWKFYPMN-UHFFFAOYSA-N
OCCYUODFQWSREN-APCQCXEZSA-N	QLNWXBAGRTUKKI-UHFFFAOYSA-N	KRJIWNLPONWPOO-UHFFFAOYSA-N	LPVOPZMNIAIRJY-UHFFFAOYSA-N
FXGOPLQBXJSIIH-CRVYFHMBSA-N	HBXKSXMNNGHBEA-ZBFHGGJFSA-N	HAWSQZCWOQZXHI-FQEVSTJZSA-N	YISCNLZAUIZSOA-UHFFFAOYSA-N
NFLQYSZZABCDFA-COBHXZBRSA-N	IMSSROKUHAOUJS-MJCUULBUSA-N	LJEJBLOFFDLRIH-GFCCVEGCSA-N	ATWLFQWAUVXIEG-UHFFFAOYSA-N
JYBPDZNTEAJICX-COBHXZBRSA-N	PXIMQGSMXJFQOF-UHFFFAOYSA-N	IPMYMEWFZKHGAX-ZKSIBHASSA-N	WOJKRRDDERNLBU-UHFFFAOYSA-N
PHSRRHGYXQCRPU-AWEZNQCLSA-N	DHCHUVTYDKANGV-UHFFFAOYSA-N	AJNMXMZCRHTBEH-UHFFFAOYSA-N	SJBUJXPYPGGORF-UHFFFAOYSA-N
WILLZMOKUUPJSL-CQSZACIVSA-N	QMIOFDKIBZZJLH-UHFFFAOYSA-N	MIJKZXWOOXIEEU-UHFFFAOYSA-N	FNDTZZIWWYSDAH-UHFFFAOYSA-N
MBMMWWYWOOAKEF-CBOIKYQUSA-O	PJFNNMFXEVADGK-UHFFFAOYSA-N	HEBKCHPVOIAQTA-QWWZWVQMSA-N	IUQOJESNSFQLHI-UHFFFAOYSA-N
LARXQQSQVITAGF-IIXFXMGHSA-N	AACVULYSNJAKEQ-UHFFFAOYSA-N	FGANMDNHTVJAHL-UHFFFAOYSA-N	FIGCRSATKGRFOH-UHFFFAOYSA-N
NUSJRFMHQSDBQR-ALRDADDRSA-N	CJBMLKNLJXFFGD-UHFFFAOYSA-N	PXOYOCNNSUAQNS-AGNJHWRGSA-N	WURLGASLEZVNHV-UHFFFAOYSA-N
VMUVVJGWEOSCES-HCKXTJSCSA-N	QAVDMLYEKOVQPL-UHFFFAOYSA-N	JFACETXYABVHFD-WXPPGMDDSA-N	BVMVRPVYRJQROP-UHFFFAOYSA-N
UYLGYRGJFUJKFM-PXNLJIHASA-N	DHNIKYWYTSMDDA-UHFFFAOYSA-N	KQJSQWZMSAGSHN-JJWQIEBTSA-N	VUOFIHCZMOIBFY-UHFFFAOYSA-N
GFZLFKCEWJJEFW-SZLKJRAXSA-N	ATPFRGQBOVFFQM-UHFFFAOYSA-N	DVZCOQQFPCMIPO-UHFFFAOYSA-N	KXVRUTRUTLGTEP-UHFFFAOYSA-N
XDGRXQNYJMQLPU-VLCNGCBASA-N	FLFWJIBUZQARMD-UHFFFAOYSA-N	TUODPMGCCJSJRH-UHFFFAOYSA-N	GTZJXEKBDFHJCO-UHFFFAOYSA-N
YBXUUELSZBVEKX-HZTRNQAASA-N	IBSNKSODLGJUMQ-UHFFFAOYSA-N	LKPQNZRGGNOPPU-UHFFFAOYSA-N	XDLBSNLAIQNWON-UHFFFAOYSA-N
FXUFRJQCBVSCRZ-ACRUOGEOSA-N	ULBZAXDVMDGCJQ-UHFFFAOYSA-N	DTNGBIGBPPPNNB-UHFFFAOYSA-N	KFYOFJUUTSALEH-UHFFFAOYSA-N
ZDKMPOJNYNVYLA-UHFFFAOYSA-N	ACTOXUHEUCPTEW-UHFFFAOYSA-N	APJYDQYYACXCRM-UHFFFAOYSA-N	LMRLDJDATYPZAG-UHFFFAOYSA-N
SJGGZNSVPHOEPD-OZOMQSQASA-N	IOYNQIMAUDJVEI-UHFFFAOYSA-N	CJFQIVAOBBTJCI-UHFFFAOYSA-N	CMQOKNQYLSMKJC-UHFFFAOYSA-N
MQRRSNNZKRHXGT-QMEZDXFZSA-N	LMEKQMALGUDUQG-UHFFFAOYSA-N	WIONIXOBNMDJFJ-UHFFFAOYSA-N	FFULTBKXWHYHFQ-UHFFFAOYSA-N
VHLWWGUJUDALRY-OBDSQGLNSA-N	MEFQWPUMEMWTJP-UHFFFAOYSA-N	QRYRORQUOLYVBU-VBKZILBWSA-N	AJJMKDCAQHLJQF-UHFFFAOYSA-N
FNCUIBSVSDQFCR-UHFFFAOYSA-N	UBMGKRIXKUIXFQ-UHFFFAOYSA-N	LUHMMHZLDLBAKX-DBIGVJDZSA-N	CBHCHIRHODOGAA-UHFFFAOYSA-N
ADOWBZYFYUOPDL-UHFFFAOYSA-N	BGNGWHSBYQYVRX-UHFFFAOYSA-N	NQWVSMVXKMHKTF-JKSUJKDBSA-N	VVWFFNXZRDYJPX-UHFFFAOYSA-N
KDYLDEPSAMJSSH-UHFFFAOYSA-N	MRUAUOIMASANKQ-UHFFFAOYSA-N	ATDWJOOPFDQZNK-UHFFFAOYSA-N	INIACRGCTLLWRM-UHFFFAOYSA-N
LRDWHMBNXVZVHJ-UHFFFAOYSA-N	PXDNXJSDGQBLKS-UHFFFAOYSA-N	PTBQWWHUOMDVFS-UHFFFAOYSA-N	HBDCERUIYMRINF-UHFFFAOYSA-N
HREPKYSNTPRGQR-UHFFFAOYSA-N	FTVWIRXFELQLPI-UHFFFAOYSA-N	LTEPZFZSPZASKJ-UHFFFAOYSA-N	WENNXORDXYGDTP-UHFFFAOYSA-N
SCTQYYSQPUVRHV-UHFFFAOYSA-N	FRQMUZJSZHZSGN-UHFFFAOYSA-N	SDIVYZXRQHWCKF-UHFFFAOYSA-N	YMGFTDKNIWPMGF-UHFFFAOYSA-N
BVOMWOZDWVPLIR-UHFFFAOYSA-N	MIABSAQIFYEDJP-UHFFFAOYSA-N	ZAUMFTVHLHASMN-UHFFFAOYSA-N	UUBMSUGALIVVPT-UHFFFAOYSA-N
XPBBMGKNBSHXLB-SECCUNFJSA-N	UXIGWFXRQKWHHA-UHFFFAOYSA-N	XLGNZQXMDVSKOV-UHFFFAOYSA-N	XNAPIDDUDVNTMU-UHFFFAOYSA-N
CWKGVEOWMUZLOW-UHFFFAOYSA-N	LSQZJLSUYDQPKJ-NJBDSQKTSA-N	CGUVFWCRUYAIOJ-UHFFFAOYSA-N	HSPBTZRUYDLHGR-UHFFFAOYSA-N
UOJQVKJSJVULOG-UHFFFAOYSA-N	NWIBSHFKIJFRCO-WUDYKRTCSA-N	JRJBWKJICGFLDP-UHFFFAOYSA-N	UAMJDBHGEBLGGF-UHFFFAOYSA-N
FIPAQYYZFDCRDD-FPFQZNTGSA-N	WKBPZYKAUNRMKP-UHFFFAOYSA-N	BCRRDBKZXSRMHL-SSDOTTSWSA-N	SLEOSPFLNGKQLW-UHFFFAOYSA-N
AQVOANKSGFAANH-FPFQZNTGSA-N	JMSVCTWVEWCHDZ-UHFFFAOYSA-N	DEFIJGJJJKEYGS-CQSZACIVSA-N	AUWROYFDPQQGCR-UHFFFAOYSA-N
MYSSQNMFYDHCAT-FLPKSHQQSA-N	ZOCSXAVNDGMNBV-UHFFFAOYSA-N	ZBHUUXLHDOUMKM-REZTVBANSA-N	NDEVARCRJOYXJL-UHFFFAOYSA-N
UHZAKFDEIOBYGZ-UHFFFAOYSA-N	OWFJMIVZYSDULZ-UHFFFAOYSA-N	SFQLDKSMEHBZRN-LWZURRPWSA-N	SNZNSNULJBXKRP-UHFFFAOYSA-N
JEZNLIICYHTXFL-UHFFFAOYSA-N	WFIYFFUAOQKJJS-UHFFFAOYSA-N	YGVHOSGNOYKRIH-UKTHYFLESA-N	ORGFYMVNMFQORV-UHFFFAOYSA-N
QIVBCDIJIAJPQS-VIFPVBQESA-N	AKTGKEBIBGSCLD-UHFFFAOYSA-N	AFDANKUHSLVEBJ-MBOHLOIDSA-N	RGNXWPVNPFAADO-UHFFFAOYSA-N
IOUVKUPGCMBWBT-QNDFHXLGSA-N	JIZMJWKMHIWDGU-UHFFFAOYSA-N	DOFMBNVUGRDDTK-NZNOAPCVSA-N	LRDNJNNYFPAACE-UHFFFAOYSA-N
VYQXIUVIYICVCM-UHFFFAOYSA-N	FLVBXVXXXMLMOX-UHFFFAOYSA-N	ZLLQQKITWRWKTD-UHFFFAOYSA-N	IGUYXYURIISSQA-UHFFFAOYSA-N
JLIDBLDQVAYHNE-UHFFFAOYSA-N	YCBRTSYWJMECAH-UHFFFAOYSA-N	UDDKTZFKFIZQAW-XNHDODSBSA-N	CIYJVFJBFXRWJD-UHFFFAOYSA-N
YADVRLOQIWILGX-MIWLTHJTSA-N	FEFCILUKYGHITK-UHFFFAOYSA-N	ZUNJWEGRDSXKIO-UHFFFAOYSA-N	XWQGRJXKNVHATI-UHFFFAOYSA-N
HACHOOOQCLDTSB-INURNEEXSA-N	JRBPAEWTRLWTQC-UHFFFAOYSA-N	KLSSFMQBLMDBRQ-WCSXKCKPSA-N	GOOFZOQDLIMARN-UHFFFAOYSA-N
HACHOOOQCLDTSB-DROKDTHGSA-N	UKILEIRWOYBGEJ-UHFFFAOYSA-N	KALVKBCVJGXOKE-UHFFFAOYSA-N	QMNWISYXSJWHRY-UHFFFAOYSA-N
SFVXZSDFKHJFIY-CFCZUDOTSA-N	XEEQGYMUWCZPDN-UHFFFAOYSA-N	KGTUUJMNKKRNKR-VYDXJSESSA-N	XVAPNQFQPDAROQ-UHFFFAOYSA-N
OQGXDKRHMBRZCS-FXFXMZOASA-N	GZAJOEGTZDUSKS-UHFFFAOYSA-N	GVRNTWSGBWPJGS-YVKFZJNCSA-N	WAZQKBSNIFTXNV-UHFFFAOYSA-N
OQGXDKRHMBRZCS-INURNEEXSA-N	MELGLHXCBHKVJG-UHFFFAOYSA-N	KHQNSSJNIXVKMK-QSCDNJGLSA-N	ALWVJGZIYSIJGR-UHFFFAOYSA-N
OAWYUCSBLMUTFD-UTRNGOQDSA-N	GKTWGGQPFAXNFI-UHFFFAOYSA-N	SAMXBYLRDCRTCV-HMSDUJDUSA-N	NAUZBQMEOYSERD-UHFFFAOYSA-N
IGBVBNCWEWYJRK-ICQHPXPZSA-N	AOWQKFDVSZMKPA-UHFFFAOYSA-N	AIULWNKTYPZYAN-GOSISDBHSA-N	UZMWZWHKAFXQPX-UHFFFAOYSA-N
GCDVQIVAHBRSQZ-CMPYTNGISA-N	HMPUHXCGUHDVBI-UHFFFAOYSA-N	LBRPLJCNRZUXLS-YTMAOMSOSA-N	HWKJSYYYURVNQU-UHFFFAOYSA-N
LBNWKNLAXODPTN-WMDYEEBDSA-N	VPHZAKHKNGOIBF-UHFFFAOYSA-N	RWEVZSYWIIZZFV-UHFFFAOYSA-N	XVPVVWNZAJAPLF-UHFFFAOYSA-N
LFHRMWNSMZHYES-WDBADHQGSA-N	YULONOFZPCZSJX-UHFFFAOYSA-O	NGMQJZCKXKTQID-CSKARUKUSA-N	CUJYYVNWNPLKFR-UHFFFAOYSA-N
LFHRMWNSMZHYES-NNKRCKOWSA-N	WFDXOXNFNRHQEC-UHFFFAOYSA-N	QPVGQZZKAUMQSM-BJMVGYQFSA-N	BWHZPGDZTFVUJN-UHFFFAOYSA-N
DQWYLIVULYTBHC-UHFFFAOYSA-N	LWRBVKNFOYUCNP-UHFFFAOYSA-N	BPIMOIWHAHUBPJ-SSDOTTSWSA-N	MVLZRHJIQUMZRO-UHFFFAOYSA-N
SDXKZPQOVUDXIY-UHFFFAOYSA-N	AOJJSUZBOXZQNB-TZSSRYMLSA-N	UPTPSJJNEWBOBD-UHFFFAOYSA-N	KHHOUARHSDWEKJ-UHFFFAOYSA-N
RJVBVECTCMRNFG-BDRNLNPRSA-N	JILCEWWZTBBOFS-UHFFFAOYSA-N	JLKWLPLEMBUFOD-UHFFFAOYSA-N	KILZIJKCZIGLFJ-UHFFFAOYSA-N
JHNVCKNCEVZGGC-UHFFFAOYSA-N	AXCXHFKZHDEKTP-UHFFFAOYSA-N	PCMFSBCRKKRDDK-IGIWBUNKSA-N	BXKNQKQIBKBMIZ-UHFFFAOYSA-N
UAJNJKVPALBSLH-UHFFFAOYSA-N	LJOZMWRYMKECFF-UHFFFAOYSA-N	YOGANETYFUQWIM-PXJZQJOASA-N	GHUUTEXYFBCKSM-UHFFFAOYSA-N
FVUZCFUZMSCPCK-UHFFFAOYSA-N	IAEGWXHKWJGQAZ-UHFFFAOYSA-N	NNOMPFCNQCRAIO-UHFFFAOYSA-N	DMAOFWOOOIHKPU-UHFFFAOYSA-N
WRFQRUBJBPLPAM-UHFFFAOYSA-N	QUAMTGJKVDWJEQ-UHFFFAOYSA-N	QQNSARJGBPMQDI-MZVUKIKXSA-N	NEBPBFLVSYFRQE-UHFFFAOYSA-N
DJPWZERQVGHKME-UHFFFAOYSA-N	NGBBVGZWCFBOGO-UHFFFAOYSA-N	LXAMCLNOVGHDMD-UHFFFAOYSA-N	DAIAMOGGSOXZSO-UHFFFAOYSA-N
NNJVILVZKWQKPM-UHFFFAOYSA-N	IYRYQBAAHMBIFT-UHFFFAOYSA-N	PHHIEOZUONPPQY-AIVHQYJCSA-N	JAYAGJDXJIDEKI-UHFFFAOYSA-N
ZDAGWTALNJOPFR-FHUDBLIKSA-O	RWWYLEGWBNMMLJ-UHFFFAOYSA-N	WFMPZQDIRPRCNA-PNWNLVJFSA-N	RBFNEOONBAEQRW-UHFFFAOYSA-N
NUIFSJRLSGDWJN-JQSHQTMKSA-O	MFSWTRQUCLNFOM-UHFFFAOYSA-N	CEJSYHIZUAMEQV-CBVZESEGSA-N	REIZDYUGEPBIJP-UHFFFAOYSA-N
NBELMQCKRXNUKN-SIDIYQPHSA-O	GCFBRXLSHGKWDP-UHFFFAOYSA-N	PKPHZFVECLENRP-QDWLCUAPSA-N	XRCLPWMEBOMKMG-UHFFFAOYSA-N
RDZYHISHHTWWHO-LDCVWXEPSA-O	ZLIBICFPKPWGIZ-UHFFFAOYSA-N	KTYZKXFERQUCPX-SPUCVAIDSA-N	JYEDISZKFNNREA-UHFFFAOYSA-N
ZLFNHUDRRBAUSN-UHFFFAOYSA-N	COVAQAPAQWRPGO-UHFFFAOYSA-N	SLSIBLKBHNKZTB-UHFFFAOYSA-N	KTZNZCYTXQYEHT-UHFFFAOYSA-N
RGQJPOUCIOLHHX-UHFFFAOYSA-N	UBHDSOZILBGALL-UHFFFAOYSA-N	JTHHOHSDOJJNFN-GJQHCXDKSA-N	YTXIGTCAQNODGD-UHFFFAOYSA-N
FNYXJOYPHLKLRW-UHFFFAOYSA-N	DWYHDSLIWMUSOO-UHFFFAOYSA-N	DZBBOCDYINLWCH-UHFFFAOYSA-N	TYFKYDTUEMTUNY-UHFFFAOYSA-N
QRPSKGICZOQNNG-GDXKHXNESA-N	CTRLABGOLIVAIY-UHFFFAOYSA-N	YUEGUTWXPBCZPT-UHFFFAOYSA-N	FWVHWDSCPKXMDB-UHFFFAOYSA-N
VFUSKSIAISUKGN-DUNCQPMOSA-N	CMPQUABWPXYYSH-UHFFFAOYSA-N	OLDFOHABNQZMKB-UHFFFAOYSA-N	VJSCHQMOTSXAKB-UHFFFAOYSA-N
HFTYBOHUADLAJY-KRTLOWCSSA-N	HHPDFYDITNAMAM-UHFFFAOYSA-N	CAXDNOAMAQQQMX-UHFFFAOYSA-N	PTPHDVKWAYIFRX-UHFFFAOYSA-N
JBEYLLUXESVNSE-QOZDHKFNSA-N	QYSPLQLAKJAUJT-UHFFFAOYSA-N	HFSJWNXFQYKQNX-GTTIYPEBSA-N	IQUGPRHKZNCHGC-UHFFFAOYSA-N
CYOSZNPFDIXSCJ-SRZZPIQSSA-N	IHJCXVZDYSXXFT-UHFFFAOYSA-N	AYJLVEAOIKOWIP-DUKVQSBLSA-N	ZMTYENXGROJCEA-UHFFFAOYSA-N
HVKXCUKPQDFZCX-LSHDLFTRSA-N	BKCCAYLNRIRKDJ-UHFFFAOYSA-N	ROOSGBDAZNISLI-XUBBLTFPSA-N	VHXNKPBCCMUMSW-UHFFFAOYSA-N
VQVQKWFMTUMXDY-LSHDLFTRSA-N	VOZKAJLKRJDJLL-UHFFFAOYSA-N	UCLZXGHPVJMYSQ-UHFFFAOYSA-N	PUHCFWFODBLSAP-UHFFFAOYSA-N
MVEVFOAVVITDMF-FOKLQQMPSA-N	JYFHYPJRHGVZDY-UHFFFAOYSA-N	RPJBXUNEXVNBIF-UHFFFAOYSA-N	IEBFEMIXXHIISM-UHFFFAOYSA-N
UPALKCDWIDYZDP-UHFFFAOYSA-N	SOHLZANWVLCPHK-UHFFFAOYSA-N	QPTBIDGWTVNLQQ-UHFFFAOYSA-N	FCIKYGUVHWZSJV-UHFFFAOYSA-N
HDHLIWCXDDZUFH-UHFFFAOYSA-N	FGOFNVXHDGQVBG-UHFFFAOYSA-N	GVERAYRFYVBXKO-UHFFFAOYSA-N	FELCJAPFJOPHSD-UHFFFAOYSA-N
PMHURSZHKKJGBM-UHFFFAOYSA-N	OFRYBPCSEMMZHR-UHFFFAOYSA-N	TYDBFNAOFZIICW-UHFFFAOYSA-N	AAJIHHYEPHRIET-UHFFFAOYSA-N
CLQMBPJKHLGMQK-UHFFFAOYSA-N	GSZUNNBDULASMA-UHFFFAOYSA-N	LZXXRASHAINSDN-XEHIIEKUSA-N	SSHDNSCEQSPWIM-UHFFFAOYSA-N
BNCADMBVWNPPIZ-UHFFFAOYSA-N	XMAYWYJOQHXEEK-UHFFFAOYSA-N	ZZNLYJRVCVLQOY-UHFFFAOYSA-N	HXWLKAXCQLXHML-UHFFFAOYSA-N
KHVNUSQFQXCPIZ-FPKNFUJMSA-N	RKQKXPDRWYNUGZ-UHFFFAOYSA-O	IBLFDTIZHJLTIF-UHFFFAOYSA-N	VBTMMYSERQFPPK-UHFFFAOYSA-N
IJEHYEVNWOYGMS-WGUBEYSISA-N	QCXJEYYXVJIFCE-UHFFFAOYSA-N	CRAONLIHLOSKGE-UHFFFAOYSA-N	SQMGCPHFHQGPIF-UHFFFAOYSA-N
SETVRSKZJJWOPA-FLDGXQSCSA-N	DDBMQDADIHOWIC-UHFFFAOYSA-N	KWAMDQVQFVBEAU-BOLFIALASA-N	DFDVWAJDFYYBAC-UHFFFAOYSA-N
SAMXBYLRDCRTCV-HMSDUJDUSA-N	OLAOYPRJVHUHCF-UHFFFAOYSA-N	OZHHCUMXMKJHSM-MXAYSNPKSA-N	LCIUOVOXWPIXOR-UHFFFAOYSA-N
MHWOMRMBQGSTFS-JTCWOHKRSA-N	SKHXRNHSZTXSLP-UHFFFAOYSA-N	QDWGYCCSJIYJAE-WWFRPTEMSA-N	WTCVROXOIQEIRC-UHFFFAOYSA-N
WCFJCDWCDZAMPA-ANVLWLQNSA-N	HTQNYBBTZSBWKL-UHFFFAOYSA-N	GRNFGBBADZIGAQ-AAGSZODUSA-N	LKYNAQSYQLFTCM-UHFFFAOYSA-N
YEAXSAGTEKAYBH-UHFFFAOYSA-N	FRZJZRVZZNTMAW-UHFFFAOYSA-N	HLPXMGYELYMAQM-UHFFFAOYSA-N	DHJXZSFKLJCHLH-UHFFFAOYSA-N
AHSWTDRJRRNLLR-UHFFFAOYSA-N	LLPOLZWFYMWNKH-UHFFFAOYSA-N	LJYFZKKLKJAKAX-UHFFFAOYSA-N	AHLBWJHZDLMJOJ-UHFFFAOYSA-N
LMFKRLGHEKVMNT-UJDVCPFMSA-N	MESJRHHDBDCQTH-UHFFFAOYSA-N	DQNFLBXNPGBCOU-MBGCCUORSA-N	IAVUBSCVWHLRGE-UHFFFAOYSA-N
UBEMSBNKOSVIQI-IPTQAPOUSA-N	LZNWYQJJBLGYLT-UHFFFAOYSA-N	FTVKHUHJWDMWIR-UHFFFAOYSA-N	YRECILNLFWZVRM-UHFFFAOYSA-N
RJVBVECTCMRNFG-KXZGDALYSA-N	NUPJIGQFXCQJBK-UHFFFAOYSA-N	OKNVMWXBWKWFGA-ROPCREHHSA-N	BHPGRVQWTLDDQX-UHFFFAOYSA-N
IVRBMZIEOXIAAG-VAMIIWIXSA-N	WSBIWGAVHRAABE-UHFFFAOYSA-N	QUOOWFYEPMIYFF-UHFFFAOYSA-N	QOMBXPYXWGTFNR-UHFFFAOYSA-N
PGSJLYSWKLUIKY-VPCUVDOLSA-N	IOQPZZOEVPZRBK-UHFFFAOYSA-N	HITZIDGSAVZVQH-UHFFFAOYSA-N	JBGYSAVRIDZNKA-UHFFFAOYSA-N
WLZDJBOPVJQGLD-BGTRZACASA-N	ZSBDGXGICLIJGD-UHFFFAOYSA-N	HGJXAVROWQLCTP-YSNZXMJVSA-N	TYLVGQKNNUHXIP-UHFFFAOYSA-N
KBYZXUKIPLHREO-WEQIDFKDSA-N	ILEDWLMCKZNDJK-UHFFFAOYSA-N	KLGPVOFVVYHEGO-VBIQWIQDSA-N	VOOYTQRREPYRIW-UHFFFAOYSA-N
KBYZXUKIPLHREO-PGUAZCRZSA-N	VFCNQNZNPKRXIT-UHFFFAOYSA-N	XQYZDYMELSJDRZ-UHFFFAOYSA-N	MPXAWSABMVLIBU-UHFFFAOYSA-N
PJILNYZHCHGJIN-BGEIPISBSA-N	MLOZIWKXHDXCDW-UHFFFAOYSA-N	QPNUGFQLBMFLFT-OBGWFSINSA-N	YCDZBVXSGVWFFX-UHFFFAOYSA-N
PJILNYZHCHGJIN-KGZGFBQDSA-N	BOBIZYYFYLLRAH-UHFFFAOYSA-N	XWKYXEIGWQYOCY-UHFFFAOYSA-N	KLQXMRBGMLHBBQ-UHFFFAOYSA-N
PJILNYZHCHGJIN-CHHPEMCPSA-N	AVKUERGKIZMTKX-NJBDSQKTSA-N	WVFNARDJAJTRAI-ZRGNYTFBSA-N	MBWUSSKCCUMJHO-UHFFFAOYSA-N
PTDAHAWQAGSZDD-UHFFFAOYSA-N	KIKARNYYJSEROI-UHFFFAOYSA-N	PHHROXLDZHUIGO-VKLNETFXSA-N	AEQDJSLRWYMAQI-UHFFFAOYSA-N
LVTYKMKIIOONPM-UHFFFAOYSA-N	JMKAPSBUJQQULC-UHFFFAOYSA-N	QWDCJWDUPSTHHK-UHFFFAOYSA-N	ATJVZXXHKSYELS-UHFFFAOYSA-N
DONUVZIVKLIMJU-UHFFFAOYSA-N	JLICHNCFTLFZJN-UHFFFAOYSA-N	DLHZVTVUHATYAU-UHFFFAOYSA-N	XVOHELPNOXGRBQ-UHFFFAOYSA-N
YMXGETAKQNEFRX-UHFFFAOYSA-N	WJNRPILHGGKWCK-UHFFFAOYSA-N	HGHSJJSYVZPIAW-NWMIEQKASA-N	BLUAFEHZUWYNDE-UHFFFAOYSA-N
RPAORVSEYNOMBR-RLCCDNCMSA-N	FXCZFAOTGUCDBE-UHFFFAOYSA-N	LWOXGQKLDYQLMZ-ZZXKWVIFSA-N	ONJRISGOJDDBNB-UHFFFAOYSA-N
JKXPUEOBLNILSU-DZJNRPSUSA-N	UBORTCNDUKBEOP-UHFFFAOYSA-N	TURHNAJJDDIVGC-UHFFFAOYSA-N	QVCMHGGNRFRMAD-UHFFFAOYSA-N
YEIGSYFTXGPBIB-SYGMWZTRSA-N	CRUILBNAQILVHZ-UHFFFAOYSA-N	DNXHEGUUPJUMQT-CBZIJGRNSA-N	KLAGYIBJNXLDTL-UHFFFAOYSA-N
SJLHMPKOJFHXQA-UHFFFAOYSA-N	BEVHTMLFDWFAQF-UHFFFAOYSA-N	SPSWAOUJDYQZHR-OIKOUPSRSA-N	SWOVVKGLGOOUKI-UHFFFAOYSA-N
GBIHHCGNNALOPX-UHFFFAOYSA-N	OYYDSUSKLWTMMQ-UHFFFAOYSA-N	XUPOZHDUFRMVTF-UHFFFAOYSA-N	GWHCXVQVJPWHRF-UHFFFAOYSA-N
SDLILULALIDNSO-UHFFFAOYSA-N	HWBPOLWLLFXEJY-UHFFFAOYSA-N	GFDOSVZSTRYXMK-UHFFFAOYSA-N	VRSRXLJTYQVOHC-UHFFFAOYSA-N
XLBKWOKUQJKRQJ-IKJNLRRPSA-N	GXELTROTKVKZBQ-UHFFFAOYSA-N	KQJGPGHQDDZVHJ-ZZXKWVIFSA-N	LBTVHXHERHESKG-UHFFFAOYSA-N
YKWUSKRMMAGNOF-UBBHGXQRSA-N	XSVMFMHYUFZWBK-NSHDSACASA-N	UALLEVOGEQZKSX-UHFFFAOYSA-N	OHDPFRGZBUACTR-UHFFFAOYSA-N
KZWDINOJDLOCCZ-UVBJJODRSA-N	LNIYNESXCOYFPW-UHFFFAOYSA-N	PQTARGHEXNJCRK-MOHXMFTGSA-N	KWVISVAMQJWJSZ-UHFFFAOYSA-N
FHNYYRUKKWUYDN-UHFFFAOYSA-N	FPINATACRXASTP-UHFFFAOYSA-N	BYTQIIPUIDTMNL-UHFFFAOYSA-N	SQOJOAFXDQDRGF-UHFFFAOYSA-N
LEHOTFFKMJEONL-UHFFFAOYSA-N	KVDJTXBXMWJJEF-UHFFFAOYSA-N	GXBAKQFLYWSOJH-YTXTXJHMSA-N	TYALNCRUIKOKGP-UHFFFAOYSA-N
HJAYZHHYHVLIHY-SBKNZQNDSA-N	NSMXQKNUPPXBRG-UHFFFAOYSA-N	NBDQYITZRPEYEM-YXWRBFHGSA-N	SLJTWDNVZKIDAU-UHFFFAOYSA-N
JSLJRLSXMPKMLE-UHFFFAOYSA-N	LPNBBFKOUUSUDB-UHFFFAOYSA-N	TUKYTUMQZQFKNX-UHFFFAOYSA-N	DGHHQBMTXTWTJV-UHFFFAOYSA-N
GDKCTONCNCFKMD-UHFFFAOYSA-N	ADEBPBSSDYVVLD-UHFFFAOYSA-N	MXEIKUWMKSYEII-XRHWURSXSA-N	IRLNKOAURQPXIQ-UHFFFAOYSA-N
XGURAOHYBRKUPL-UHFFFAOYSA-N	RCINGEKPKJQCMO-UHFFFAOYSA-N	QOFWRHWADNWKSU-LRXIOGKNSA-N	JGWQYLZHPPFHEH-UHFFFAOYSA-N
FTOTVNJFGHCOCZ-UHFFFAOYSA-N	SABZQUOBNXDLDV-UHFFFAOYSA-N	YQDJUXPUIRGKNV-MNOLRWOYSA-N	HUEYSSLYFJVUIS-UHFFFAOYSA-N
GOBIDZCUVCOUAI-UHFFFAOYSA-N	BREATYVWRHIPIY-UHFFFAOYSA-N	OEWCQSJKSNWJTH-UHFFFAOYSA-N	IRQXZTBHNKVIRL-UHFFFAOYSA-N
UTTBUMIEHWNKLK-UHFFFAOYSA-N	FZTRDYSPWWJCOF-UHFFFAOYSA-N	VOOYTQRREPYRIW-LBPRGKRZSA-N	IXQKXEUSCPEQRD-UHFFFAOYSA-N
LJAIXMQYBNEUSB-UHFFFAOYSA-N	UARILQSOMYIQCM-UHFFFAOYSA-N	PLGNVFSTPJUFKJ-UKTHLTGXSA-N	YPMOTUXWPXDQDJ-UHFFFAOYSA-N
GADRVMPNTDRMDU-UHFFFAOYSA-N	AVWWVJUMXRXPNF-UHFFFAOYSA-N	WEHFIEZHFRETHH-ZHACJKMWSA-N	MFIXLWYJTVEVGO-UHFFFAOYSA-N
CNGHUSPOYWEVTQ-UHFFFAOYSA-N	OZGNYLLQHRPOBR-DHZHZOJOSA-N	ZOOGRGPOEVQQDX-UUOKFMHZSA-N	GURKHSYORGJETM-UHFFFAOYSA-N
BAOWHAJSJGJSBV-UHFFFAOYSA-N	ADFXKUOMJKEIND-UHFFFAOYSA-N	YIAPLDFPUUJILH-UHFFFAOYSA-N	PHDZNMWTZQPAEW-UHFFFAOYSA-N
XGVJWXAYKUHDOO-DANNLKNASA-N	IODGAONBTQRGGG-LURJTMIESA-N	MXWJVTOOROXGIU-UHFFFAOYSA-N	IHEJMZHKJYHVFF-UHFFFAOYSA-N
GDXYMSLKTXSGBS-UHFFFAOYSA-O	ONCZDRURRATYFI-UHFFFAOYSA-N	XOMRRQXKHMYMOC-NRFANRHFSA-N	CITHEXJVPOWHKC-UHFFFAOYSA-N
JQALNNOQTGZTJZ-UHFFFAOYSA-O	UOKRBSXOBUKDGE-UHFFFAOYSA-N	OLXZPDWKRNYJJZ-RRKCRQDMSA-N	PMVCHAWVCIWVLP-UHFFFAOYSA-N
CWODDUGJZSCNGB-HQNRRURTSA-N	ANVREEJNGJMLOV-UHFFFAOYSA-N	MXHRCPNRJAMMIM-SHYZEUOFSA-N	ZVTVWDXRNMHGNY-UHFFFAOYSA-N
RZASWFCAHPACCD-FAXBYDSISA-N	JJVKJJNCIILLRP-UHFFFAOYSA-N	JTEJPPKMYBDEMY-UHFFFAOYSA-N	SVHJCTSSYQPWEV-UHFFFAOYSA-N
VTPXABIHFAGVJO-UHFFFAOYSA-N	JCICIFOYVSPMHG-UHFFFAOYSA-N	DCZFGQYXRKMVFG-UHFFFAOYSA-N	SLAWMGMTBGDBFT-UHFFFAOYSA-N
ZXLSYCLWVLPQTN-UHFFFAOYSA-N	WXNRYSGJLQFHBR-UHFFFAOYSA-N	IPWFJLQDVFKJDU-UHFFFAOYSA-N	IOLDDENZPBFBHV-UHFFFAOYSA-N
WUTLOXOGFQPKLT-XWKBWMEZSA-N	JAQUASYNZVUNQP-PVAVHDDUSA-N	RSWGJHLUYNHPMX-ONCXSQPRSA-N	MXXWOMGUGJBKIW-UHFFFAOYSA-N
BNDTXDIWZPIRNI-UHFFFAOYSA-N	DTIFFPXSSXFQCJ-UHFFFAOYSA-N	VKOBVWXKNCXXDE-UHFFFAOYSA-N	FCEVNJIUIMLVML-UHFFFAOYSA-N
LKJMCPAAJZITNV-UHFFFAOYSA-N	XITRBUPOXXBIJN-UHFFFAOYSA-N	CXQWRCVTCMQVQX-UHFFFAOYSA-N	WBBVXGHSWZIJST-UHFFFAOYSA-N
ADYKVJBZJFELCJ-TYOQIHRISA-N	LXVJOKQWUUSEEO-UHFFFAOYSA-N	WHBHBVVOGNECLV-VLAJLFEZSA-N	DAXYUDFNWXHGBE-UHFFFAOYSA-N
XIYSEKITPHTMJT-UHFFFAOYSA-N	CUARKGNESAJPQR-UHFFFAOYSA-N	YRCWQPVGYLYSOX-UHFFFAOYSA-N	GLQYFMRUYWFXGT-UHFFFAOYSA-N
GNBHVMBELHWUIF-UHFFFAOYSA-N	PIIRVEZNDVLYQA-CAHLUQPWSA-N	HDTRYLNUVZCQOY-LIZSDCNHSA-N	KXHCYYSIAXMSPA-UHFFFAOYSA-N
BHOYUZRQFBRFCM-FGOAKDMDSA-N	XQMRZWSYBUCVAX-UHFFFAOYSA-N	IXORZMNAPKEEDV-OBDJNFEBSA-N	GSSPKCPIRDPBQE-UHFFFAOYSA-N
AWWUJFLMKZWRNF-XASMCZEVSA-N	LPHGQDQBBGAPDZ-UHFFFAOYSA-N	DBPWSSGDRRHUNT-CEGNMAFCSA-N	NYSZJNUIVUBQMM-UHFFFAOYSA-N
WTVZRLMVNARECX-ATPFRWRASA-N	QSRFYFHZPSGRQX-UHFFFAOYSA-N	JLIDBLDQVAYHNE-YKALOCIXSA-N	AIGAZQPHXLWMOJ-UHFFFAOYSA-N
PQDFKLRXDHJLPB-UHFFFAOYSA-N	BFZHCUBIASXHPK-ODYOLWGQSA-N	FFGPTBGBLSHEPO-UHFFFAOYSA-N	QQKAHDMMPBQDAC-UHFFFAOYSA-N
ZYTHYMZQQBWDDS-CDLLLVRJSA-N	OGYFATSSENRIKG-UHFFFAOYSA-N	RJKFOVLPORLFTN-LEKSSAKUSA-N	VTLYEMHGPMGUOT-UHFFFAOYSA-N
DJYDCIUMNXZSBH-UHFFFAOYSA-N	WOXKDUGGOYFFRN-UHFFFAOYSA-N	NGHVIOIJCVXTGV-ALEPSDHESA-N	BLZGPHNVMRXDCB-UHFFFAOYSA-N
DJYDCIUMNXZSBH-INXJPKBMSA-N	LDLMOOXUCMHBMZ-UHFFFAOYSA-N	HSHNITRMYYLLCV-UHFFFAOYSA-N	INVGWHRKADIJHF-UHFFFAOYSA-N
GSLRBTJVJMDETK-UXBLZVDNSA-N	GBOYJIHYACSLGN-UHFFFAOYSA-N	MPDGHEJMBKOTSU-AWOGJAJBSA-N	LCXREBMNASQAOC-UHFFFAOYSA-N
XTWWITLYEHFJBO-UHFFFAOYSA-N	GJSGYPDDPQRWPK-UHFFFAOYSA-N	WOXKDUGGOYFFRN-IIBYNOLFSA-N	NVDZRSWQWPPKAI-UHFFFAOYSA-N
DIFCQUCKDCMGLZ-KCXYUNALSA-O	FZERHIULMFGESH-UHFFFAOYSA-N	NGFMICBWJRZIBI-UHFFFAOYSA-N	AALLCALQGXXWNA-UHFFFAOYSA-N
GLOMHRXTBJVWKY-UIZYFNENSA-O	SRJQTHAZUNRMPR-UHFFFAOYSA-N	YGPSJZOEDVAXAB-QMMMGPOBSA-N	TZUGIFAYWNNSAO-UHFFFAOYSA-N
VCMDZWFWWFIEOO-GXXBFKNTSA-N	HUBANNPOLNYSAD-UHFFFAOYSA-N	VGEREEWJJVICBM-UHFFFAOYSA-N	HYBRYAPKQCZIAE-UHFFFAOYSA-N
HLRYHDDTULAZQQ-LSGBTAIHSA-N	HYFMSAFINFJTFH-VBWVXDOLSA-N	FYGDTMLNYKFZSV-PXXRMHSHSA-N	GYOGHROCTSEKDY-UHFFFAOYSA-N
WWALEZSSEHJILM-UHFFFAOYSA-N	OROGSEYTTFOCAN-UHFFFAOYSA-N	GFYLSDSUCHVORB-IOSLPCCCSA-N	CLOQVZCSBYBUPB-UHFFFAOYSA-N
NTROAGWHLVLIFR-UHFFFAOYSA-N	NEUSVAOJNUQRTM-UHFFFAOYSA-N	LOUPRKONTZGTKE-VOMFEXJBSA-N	BDIHZBORJCSTHA-UHFFFAOYSA-N
UOFIHDFDXCKQGS-CZYRZQCKSA-N	NJKDOADNQSYQEV-UHFFFAOYSA-N	AAWZDTNXLSGCEK-LNVDRNJUSA-N	RINHYCZCUGCZAJ-UHFFFAOYSA-N
IYUIDAWSRJAFII-UHFFFAOYSA-N	LEHOTFFKMJEONL-UHFFFAOYSA-N	SEBIKDIMAPSUBY-RTJKDTQDSA-N	HRLFUIXSXUASEX-UHFFFAOYSA-N
BPXOORRQZMHRRU-UHFFFAOYSA-N	NPUKDXXFDDZOKR-UHFFFAOYSA-N	HRYLQFBHBWLLLL-RFXWPVDASA-N	XAIUTKHLNZBMEG-UHFFFAOYSA-N
PADQINQHPQKXNL-LSDHHAIUSA-N	OKBQUWUVZGPEQZ-UHFFFAOYSA-N	RCNSAJSGRJSBKK-NSQVQWHSSA-N	XSLKAKROJKMHIT-UHFFFAOYSA-N
NVJKTZPDXMPYAF-WUXMJOGZSA-N	JZEHWMUIAKALDN-UHFFFAOYSA-N	UTMRKCQYCLEKDL-UHFFFAOYSA-N	YDDGKXBLOXEEMN-UHFFFAOYSA-N
NPWRSXJQDKRXOR-SJORKVTESA-N	MPSNEAHFGOEKBI-UHFFFAOYSA-N	DXYUAIFZCFRPTH-UHFFFAOYSA-N	SHCBCKBYTHZQGZ-UHFFFAOYSA-N
ZEXYUHSKZCBVFE-CUPWRZTQSA-N	PXELHGDYRQLRQO-UHFFFAOYSA-N	DLIKSSGEMUFQOK-RGHIGTIISA-N	VZRKWGPIZJDNHC-UHFFFAOYSA-N
SUYJZKRQHBQNCA-LSDHHAIUSA-N	GRSZFWQUAKGDAV-UHFFFAOYSA-N	LOUPRKONTZGTKE-LHHVKLHASA-N	KGGGRGBDMBZXKF-UHFFFAOYSA-N
RDCGCASRUKHMQH-MSOLQXFVSA-N	RLZPVXZQPHPWED-UHFFFAOYSA-N	YHQDZJICGQWFHK-UHFFFAOYSA-N	NLOAQXKIIGTTRE-UHFFFAOYSA-N
ZSPZNFOLWQEVQJ-UHFFFAOYSA-N	VWPOSFSPZNDTMJ-UHFFFAOYSA-N	KPUREKXXPHOJQT-UHFFFAOYSA-N	ZPEADZHVGOCGKH-UHFFFAOYSA-N
HLBAOWQFVZMNJK-UHFFFAOYSA-N	NMPOSNRHZIWLLL-UHFFFAOYSA-N	DIOYAVUHUXAUPX-ZHACJKMWSA-N	QISXROCIXKXUPS-UHFFFAOYSA-N
LRHJPGGHXBPBPS-VQHVLOKHSA-N	XADCESSVHJOZHK-UHFFFAOYSA-N	VBUYCZFBVCCYFD-FLRLBIABSA-N	YVPXVXANRNDGTA-UHFFFAOYSA-N
URFCJEUYXNAHFI-UHFFFAOYSA-N	ZBYDMKPFQILQOD-UHFFFAOYSA-N	UDOOPSJCRMKSGL-ZHACJKMWSA-N	XCUCMLUTCAKSOZ-UHFFFAOYSA-N
LYISDADPVOHJBJ-UHFFFAOYSA-N	WHTVZRBIWZFKQO-UHFFFAOYSA-N	SJWWTRQNNRNTPU-ABBNZJFMSA-N	OZTXYFOXQFKYRP-UHFFFAOYSA-N
DYJUFZBKFKDQDT-ZCFIWIBFSA-N	OMRINPAHALFCIC-UHFFFAOYSA-N	OWFJMIVZYSDULZ-PXOLEDIWSA-N	MSSYPWFHLFBMMP-UHFFFAOYSA-N
FHHSEFRSDKWJKJ-UHFFFAOYSA-N	NJMWOUFKYKNWDW-UHFFFAOYSA-N	MINDHVHHQZYEEK-HBBNESRFSA-N	AMXYFWUYMQOLRN-UHFFFAOYSA-N
MJWLHCMBYVZEKW-ABUKBMIXSA-N	FUSNMLFNXJSCDI-UHFFFAOYSA-N	IKGXIBQEEMLURG-NVPNHPEKSA-N	KQSFNXMDCOFFGW-UHFFFAOYSA-N
PNFPUVYLPURZAO-HFLPZHLESA-N	IZQSVPBOUDKVDZ-UHFFFAOYSA-N	YCGPBVPZHGYLBK-HYMQDMCPSA-N	WTKZYPVTAXZSEM-UHFFFAOYSA-N
PUHUHJOKQKBQHX-NZODZSCSSA-N	RKMGAJGJIURJSJ-UHFFFAOYSA-N	HSPFMJHHANCXBY-UHFFFAOYSA-N	VENRSYBHHVDBDC-UHFFFAOYSA-N
IHFBPDAQLQOCBX-UHFFFAOYSA-N	OGBVRMYSNSKIEF-UHFFFAOYSA-N	WVVSZNPYNCNODU-XTQGRXLLSA-N	ZTHYODDOHIVTJV-UHFFFAOYSA-N
GLAAQZFBFGEBPS-UHFFFAOYSA-N	MCGSCOLBFJQGHM-SCZZXKLOSA-N	OVBPIULPVIDEAO-LBPRGKRZSA-N	LDCYZAJDBXYCGN-UHFFFAOYSA-N
DXUHZGOSBQWAIZ-DPIUTPNESA-N	ZEKZLJVOYLTDKK-UHFFFAOYSA-N	YKJYKKNCCRKFSL-BFHYXJOUSA-N	MUVGVMUWMAGNSY-UHFFFAOYSA-N
QAXGJLBRJMSWEY-COLXQZHVSA-N	OTCWVYFQGYOYJO-UHFFFAOYSA-N	DPNGWXJMIILTBS-UHFFFAOYSA-N	PANKHBYNKQNAHN-UHFFFAOYSA-N
NXCRMGUYKIJISM-OFRWJVFSSA-N	WVYBLYKUAKXDLA-UHFFFAOYSA-N	UETZJEZFLKASPR-UZWIWUQPSA-N	UXVPWKDITRJELA-UHFFFAOYSA-N
JRPWTYGKVNMSIR-HUORLRHWSA-N	QLZHNIAADXEJJP-UHFFFAOYSA-N	KWVISVAMQJWJSZ-VKROHFNGSA-N	RBXVTEUAOTYIME-UHFFFAOYSA-N
LNVBQOJPDQKZTL-GSPSYOTPSA-N	PDSVZUAJOIQXRK-UHFFFAOYSA-N	XIIAYQZJNBULGD-LDHZKLTISA-N	HJOROJKIZHZOCZ-UHFFFAOYSA-N
QYVRGBDFTMKFCS-UNFKLCKYSA-N	VLBAODADJZKAEV-UHFFFAOYSA-N	DJDRQIXLFYUYAA-UHFFFAOYSA-N	IDZZECHGWAZTIB-UHFFFAOYSA-N
CIOTYZFASUOYQU-DWQWOOPWSA-N	OQANPHBRHBJGNZ-UHFFFAOYSA-N	CQIUKKVOEOPUDV-IYSWYEEDSA-N	SFEUTIOWNUGQMZ-UHFFFAOYSA-N
OECIULCWWQFRHD-DXBFTMOHSA-N	KHWCHTKSEGGWEX-UHFFFAOYSA-N	VFLDPWHFBUODDF-FCXRPNKRSA-N	LPHOGVFYEBRXSC-UHFFFAOYSA-N
VODICXPZWAGZPJ-IQOPXXIESA-N	OEPKDBQOTLDTNC-UHFFFAOYSA-N	SWZMSZQQJRKFBP-WZRBSPASSA-N	LADJWZMBZBVBSB-UHFFFAOYSA-N
LIILIPZHPPPYFU-OKZNRKQUSA-N	QYWWSDVPNCBSIA-UHFFFAOYSA-N	ZRJBHWIHUMBLCN-UHFFFAOYSA-N	OXVUXGFZHDKYLS-UHFFFAOYSA-N
OCYCBBRRPFXCKS-AHICOJMPSA-N	JTTMYKSFKOOQLP-UHFFFAOYSA-N	IHLWXZNPOVMUFQ-UHFFFAOYSA-N	YVIVANDTNNUXRH-UHFFFAOYSA-N
ASLLTPUQYLADFR-AMWFOUQDSA-N	KKCIOUWDFWQUBT-AWEZNQCLSA-N	YRRAGUMVDQQZIY-UHFFFAOYSA-N	DYOKDAQBNHPJFD-UHFFFAOYSA-N
CIOTYZFASUOYQU-RZZYQCPZSA-N	QTYCMDBMOLSEAM-UHFFFAOYSA-N	GIWAJLOUUBQKKA-UHFFFAOYSA-N	APTNOIWSCDBIAS-UHFFFAOYSA-N
WSECWTQEYGSNTA-PJVZIQMOSA-N	SJSOFNCYXJUNBT-UHFFFAOYSA-N	MNLRQHMNZILYPY-MDMHTWEWSA-N	IWRAOCFRRTWUDF-UHFFFAOYSA-N
SCIGYBYAZUFDLA-CVZOQTRDSA-N	BCWWDWHFBMPLFQ-VXNCWWDNSA-N	IWRPVTXREVYBHT-QHXXRISESA-N	LLJUCXMVRPAONX-UHFFFAOYSA-N
JTDBVAYGXJVBEC-NABZSAIOSA-N	FSDBXQYHHCUEIE-UHFFFAOYSA-N	KPXIBWGPZSPABK-FXAWDEMLSA-N	UUDZDKPKXAEKLA-UHFFFAOYSA-N
QUFNQUVOPIMKLO-KLEKCWPYSA-N	ZMISODWVFHHWNR-UHFFFAOYSA-N	HLUCICHZHWJHLL-UHFFFAOYSA-N	AVXFIVJSCUOFNT-UHFFFAOYSA-N
VBYKDXNTIBDRNW-UMNHJUIQSA-N	ZDRFDHHANOYUTE-UHFFFAOYSA-N	FTNJWQUOZFUQQJ-NDAWSKJSSA-N	AQASRZOCERRGBL-UHFFFAOYSA-N
VSVLGMOAZFHNOU-VBQJREDUSA-N	CHYBTAZWINMGHA-UHFFFAOYSA-N	NWBWCXBPKTTZNQ-BAERZWJTSA-N	PHASMOUKYDUAOZ-UHFFFAOYSA-N
QVNSZMWPDPTSQS-ZENOOKHLSA-N	XWJUDDGELKXYNO-UHFFFAOYSA-N	XYPPDQHBNJURHU-RHFXQVJCSA-N	WJMMBVSOQPALFO-UHFFFAOYSA-N
ZIIAJIWLQUVGHB-UHFFFAOYSA-N	XJSFLOJWULLJQS-UHFFFAOYSA-N	GPLGAQQQNWMVMM-MYAJQUOBSA-N	LHZZULHOQSQSJN-UHFFFAOYSA-N
XWVQZBKEBNACJR-SJGITPTOSA-N	HDFFVHSMHLDSLO-UHFFFAOYSA-N	PFWHFUPRJSEODI-UHFFFAOYSA-N	HZIBYJCDCHVSPK-UHFFFAOYSA-N
WGIQBOFATIABOV-LOWVWBTDSA-N	JNFBDHNAZPBWTF-UHFFFAOYSA-N	PDAYUJSOJIMKIS-SNAWJCMRSA-N	UAPZTGRENZINFN-UHFFFAOYSA-N
NRLHKHOATMFLMM-DTFGETORSA-N	ZFMVEZFICPFPQL-UHFFFAOYSA-N	AFHJQYHRLPMKHU-WEZNYRQKSA-N	WBYJYPOPDKQBQJ-UHFFFAOYSA-N
PZGVZDSULIQKDB-ZDVIMMQGSA-N	BDBCCQWLFKVQRT-UHFFFAOYSA-N	FDYFHDKFDSGDKM-UHFFFAOYSA-N	PYJMYPPFWASOJX-UHFFFAOYSA-N
DHRIKXYYWQLEMP-RQJABVFESA-N	MEZZCSHVIGVWFI-UHFFFAOYSA-N	REJLGAUYTKNVJM-SGXCCWNXSA-N	QATISCJMIITVAB-UHFFFAOYSA-N
NXCRMGUYKIJISM-RBYVDDFWSA-N	CDONPRYEWWPREK-UHFFFAOYSA-N	QJOZJXNKVMFAET-UHFFFAOYSA-N	XMJAJFVLHDIEHF-UHFFFAOYSA-N
NCGFVCSHBVQLHK-CPCHLZPUSA-N	ATROHALUCMTWTB-WYMLVPIESA-N	UZIIHSGPIUZAET-UHFFFAOYSA-N	GVRNTWSGBWPJGS-UHFFFAOYSA-N
UACOSSPYOFGUGA-IPQUUHLSSA-N	JOATXPAWOHTVSZ-UHFFFAOYSA-N	ZDRBJJNXJOSCLR-YZKQBBCCSA-N	RCINICONZNJXQF-UHFFFAOYSA-N
SJBIQWPGDXXURT-YXRFNAPQSA-N	ISRUGXGCCGIOQO-UHFFFAOYSA-N	DHZBEENLJMYSHQ-UHFFFAOYSA-N	AGIQIKMGJVLKMA-UHFFFAOYSA-N
ASLLTPUQYLADFR-ZDVIMMQGSA-N	ZNRLMGFXSPUZNR-UHFFFAOYSA-N	MHXYWXHKLBMJKL-QBYKQQEBSA-N	HJTVQHVGMGKONQ-UHFFFAOYSA-N
JBDGZKVMZJQSNZ-ZECMHSIISA-N	BMLIZLVNXIYGCK-UHFFFAOYSA-N	WTGQALLALWYDJH-UHFFFAOYSA-N	JMUOPRSXUVOHFE-UHFFFAOYSA-N
GOZGJKYUKRWFOO-HZXVRJMWSA-N	QOJGFAVCVCFMKL-UHFFFAOYSA-N	BGOFCVIGEYGEOF-UJPOAAIJSA-N	ANJTVLIZGCUXLD-UHFFFAOYSA-N
IYEASKNQCFYZNW-UXLLHSPISA-N	BWLUMTFWVZZZND-UHFFFAOYSA-N	BDJRBEYXGGNYIS-UHFFFAOYSA-N	WDKYDMULARNCIS-UHFFFAOYSA-N
JWWGJCYJMFMMOZ-ZECMHSIISA-N	RZILCCPWPBTYDO-UHFFFAOYSA-N	QMNWISYXSJWHRY-XWJCTJPOSA-N	DEBDFZGNZTYPMF-UHFFFAOYSA-N
UQWXAEVMTJFVFA-DATKODIRSA-N	ODQWQRRAPPTVAG-UHFFFAOYSA-N	VOUDTVRGPAGHGA-SQIPALKSSA-N	DCBSHORRWZKAKO-UHFFFAOYSA-N
UQWXAEVMTJFVFA-OHQWPDPXSA-N	VFHVQBAGLAREND-UHFFFAOYSA-N	GKSGTWUNURZTKD-UHFFFAOYSA-N	VZTUIEROBZXUFA-UHFFFAOYSA-N
UQWXAEVMTJFVFA-LAZICMRDSA-N	RROBIDXNTUAHFW-UHFFFAOYSA-N	DGQLVPJVXFOQEV-NGOCYOHBSA-N	QEANLIISUSNNDX-UHFFFAOYSA-N
UQWXAEVMTJFVFA-CMARXEHPSA-N	ZNYIPTYJBRGSSL-UHFFFAOYSA-N	SFPGJACKHKXGBH-UHFFFAOYSA-N	YXHVCZZLWZYHSA-UHFFFAOYSA-N
MGDMYIGOCQPAPQ-YSECXMBVSA-N	MFXFQKMUCYHPFQ-UHFFFAOYSA-N	RFUSYMXYRAILPB-UHFFFAOYSA-N	ALZAZMCIBRHMFF-UHFFFAOYSA-N
CKNOKJMGWBUQGL-LZWOXQAQSA-N	MNJVRJDLRVPLFE-UHFFFAOYSA-N	HZLCGUXUOFWCCN-UHFFFAOYSA-N	BCJMNZRQJAVDLD-UHFFFAOYSA-N
ZKSZEJFBGODIJW-UHFFFAOYSA-N	FDTLQXNAPKJJAM-UHFFFAOYSA-N	GEZHEQNLKAOMCA-RRZNCOCZSA-N	CFUPNMDNSQIWBB-UHFFFAOYSA-N
FBSKJMQYURKNSU-ZLSOWSIRSA-N	WIKAJTNLVCYEQJ-UHFFFAOYSA-N	LVRAKYNQYKVPIK-OZPQTLBISA-N	XKHCEDYSKNATME-UHFFFAOYSA-N
FBCLJCSTWJKZSQ-NTUHNPAUSA-N	NWVVVBRKAWDGAB-UHFFFAOYSA-N	YJGVMLPVUAXIQN-XVVDYKMHSA-N	XWMMEBCFHUKHEX-UHFFFAOYSA-N
YBJRYURJRZXQEU-RBYVDDFWSA-N	UWVQIROCRJWDKL-UHFFFAOYSA-N	AKYHKWQPZHDOBW-YWJGYEEHSA-N	XCDQFROEGGNAER-UHFFFAOYSA-N
SGKIRYPVJGUSPZ-PDGQHHTCSA-N	VGONTNSXDCQUGY-UHFFFAOYSA-N	JYTUSYBCFIZPBE-AMTLMPIISA-N	IUKLSMSEHKDIIP-UHFFFAOYSA-N
GKIMOVAPSAVJHZ-UHFFFAOYSA-N	BDTUDUVSLLJWQK-UHFFFAOYSA-N	RKUNBYITZUJHSG-VFSICIBPSA-N	RHNFCIPJKSUUES-UHFFFAOYSA-N
DMULVCHRPCFFGV-UHFFFAOYSA-N	XBIBUXBARDPHCJ-UHFFFAOYSA-N	NTAHJPYHXKMYBL-UHFFFAOYSA-N	GSKWIWOAUZQVES-UHFFFAOYSA-N
VTTONGPRPXSUTJ-UHFFFAOYSA-N	BNQRPLGZFADFGA-UHFFFAOYSA-N	WSKWDXWDFFVUKX-UHFFFAOYSA-N	WLNDANGOFVYODW-UHFFFAOYSA-N
ICIVTMMHIDPPLT-KYGWDMNQSA-N	UMOWYCSSGJQQHE-UHFFFAOYSA-N	CLGDBTZPPRVUII-USQYZIDUSA-N	JLYBBRAAICDTIS-UHFFFAOYSA-N
YRXONVIIBMJJST-LXGDLNGNSA-N	YIMHRDBSVCPJOV-UHFFFAOYSA-N	SUQFMFHTLHMZNM-SLBLICBISA-N	GQRPJUIKGLHLLN-UHFFFAOYSA-N
PPCBHTAMQFLZHZ-NKVRVIBCSA-N	JBDHZKLJNAIJNC-UHFFFAOYSA-N	FNZSVEHJZREFPF-SSDOTTSWSA-N	OVMSOCFBDVBLFW-UHFFFAOYSA-N
OHXDZYOSEDUXGN-UHFFFAOYSA-N	LDZYRENCLPUXAX-UHFFFAOYSA-N	ZXHLDNILIVGKPC-DLYRPXDVSA-N	XTSVKUJYTUPYRJ-UHFFFAOYSA-N
ZDULEHUJQWOMNK-UHFFFAOYSA-N	VSXIZXFGQGKZQG-UHFFFAOYSA-N	HJESSLHNQMBHEX-LSIGHCQTSA-N	WPPPFZJNKLMYBW-UHFFFAOYSA-N
RFRCQJKUNLZBAM-SYIRRQCNSA-N	FMGSKLZLMKYGDP-USOAJAOKSA-N	HNFPPWVGLWDXQQ-FJPSVTAHSA-N	VGJOYFZLAIERID-UHFFFAOYSA-N
VNBNDOGLQFEJKP-UHFFFAOYSA-N	SBDNJUWAMKYJOX-UHFFFAOYSA-N	SWTDXMBCOHIACK-HJFYQMTDSA-N	YBCOIJNAMJAFSO-UHFFFAOYSA-N
LLSJTZKYHAGGNT-OJDKICFSSA-N	IYAZLDLPUNDVAG-UHFFFAOYSA-N	MKGZDUKUQPPHFM-LPJPOILFSA-N	DBJLNNAUDGIUAE-UHFFFAOYSA-N
LLSJTZKYHAGGNT-KROMFQCDSA-N	ZJTJUVIJVLLGSP-UHFFFAOYSA-N	REDMIYQFNIRTDF-AKZXAPPFSA-N	KRQDMAXNTWLTDZ-UHFFFAOYSA-N
JGIUSUNHAXOJAB-PJDJPNCJSA-N	HKQYGTCOTHHOMP-UHFFFAOYSA-N	YKRGDOXKVOZESV-MRPXEQBUSA-N	NJUXRKMKOFXMRX-UHFFFAOYSA-N
JTDBVAYGXJVBEC-NSLQXCKESA-N	IPROLSVTVHAQLE-ZAOAHOKWSA-N	TZJALUIVHRYQQB-UHFFFAOYSA-N	AGBCLJAHARWNLA-UHFFFAOYSA-N
YWKMKHYQKKHVRS-RSDRSIFPSA-N	OCRHPUCRAFNCMN-UHFFFAOYSA-N	WVTKBKWTSCPRNU-ZSXSBBPPSA-N	MQDZZCJYWRZONM-UHFFFAOYSA-N
JPLKQMQCWCMVJA-VKAVYKQESA-N	VUMQHLSPUAFKKK-UHFFFAOYSA-N	IHVRWFJGOIWMGC-NSCUHMNNSA-N	TYPSVDGIQAOBAD-UHFFFAOYSA-N
YEUSSARNQQYBKH-WKWMBFKWSA-N	YUVKUEAFAVKILW-UHFFFAOYSA-N	WMOWJHFPSNZXSK-GQCTYLIASA-N	QWQSMEDUZQDVLA-UHFFFAOYSA-N
POJKUXRIPCIWMZ-ILKVNBHDSA-N	KKGQTZUTZRNORY-UHFFFAOYSA-N	BXXKRESPUSMTEI-FNORWQNLSA-N	MXOKGWUJNGEKBH-UHFFFAOYSA-N
OYYKBWAFVIAVCP-UHFFFAOYSA-N	SAIKULLUBZKPDA-UHFFFAOYSA-N	FUQGIYDZGLORRC-XBXARRHUSA-N	FOSYZKSOJUQLTD-UHFFFAOYSA-N
VRYZWSZFZYBTFQ-UHFFFAOYSA-N	FWCBATIDXGJRMF-UHFFFAOYSA-N	PBWOIPCULUXTNY-LBKBYZTLSA-N	JSLDLCGKZDUQSH-UHFFFAOYSA-N
KUKQXNQRXXTUEM-UHFFFAOYSA-N	HSRJKNPTNIJEKV-UHFFFAOYSA-N	GNRIZKKCNOBBMO-UHFFFAOYSA-N	HPSWAEGGWLOOKT-UHFFFAOYSA-N
BTAKGODFEIZKSQ-UHFFFAOYSA-N	UURAUHCOJAIIRQ-UHFFFAOYSA-N	AEDDIBAIWPIIBD-ZJKJAXBQSA-N	FHIJMQWMMZEFBL-UHFFFAOYSA-N
WWGFZZYPXWHLAT-UHFFFAOYSA-N	VUNOFAIHSALQQH-UHFFFAOYSA-N	SJRXVLUZMMDCNG-KKPQBLLMSA-N	YMWRMAOPKNYHMZ-UHFFFAOYSA-N
MRXDGVXSWIXTQL-URAIXLCMSA-N	HYIMSNHJOBLJNT-UHFFFAOYSA-N	RODXRVNMMDRFIK-UHFFFAOYSA-N	QURCVMIEKCOAJU-UHFFFAOYSA-N
DYNPEHYVIZVLIF-VJUVZTAMSA-N	JMFYZMAVUHNCPW-UHFFFAOYSA-N	MTTUVGLGBORPBI-UHFFFAOYSA-N	RKFAZBXYICVSKP-UHFFFAOYSA-N
AFUDERYHOUWFDT-RYUDHWBXSA-N	RIGIWEGXTTUCIQ-UHFFFAOYSA-N	ABUBCBFUQXIEAU-UHFFFAOYSA-N	FQTLCLSUCSAZDY-UHFFFAOYSA-N
SDNYTAYICBFYFH-UHFFFAOYSA-N	FOQABOMYTOFLPZ-UHFFFAOYSA-N	YYQLEVUVEAKBKB-UHFFFAOYSA-N	SLRCCWJSBJZJBV-UHFFFAOYSA-N
ANSCENNXWQFDJG-RGLKZGISSA-N	CEUORZQYGODEFX-UHFFFAOYSA-N	CVKZWRTYHCDWTE-XXJMSXTOSA-N	FBMORZZOJSDNRQ-UHFFFAOYSA-N
KGQGDWOXFVFCPE-YOQXHLSKSA-N	PFRYFZZSECNQOL-UHFFFAOYSA-N	RSDDHGSKLOSQFK-RVDMUPIBSA-N	LNJTUUHDKCPQAA-UHFFFAOYSA-N
MYIDQVAFCBPUQH-UHFFFAOYSA-N	IPFBMHOMTSBTSU-UHFFFAOYSA-N	AZELSOYQOIUPBZ-UHFFFAOYSA-N	YIIRVUDGRKEWBV-UHFFFAOYSA-N
WIYRFQHEAQSKER-UHFFFAOYSA-N	VGEREEWJJVICBM-UHFFFAOYSA-N	QEVHRUUCFGRFIF-MDEJGZGSSA-N	DAXSYTVXDSOSIE-UHFFFAOYSA-N
WGGRUXDTCQFMEG-UHFFFAOYSA-N	IAOZJIPTCAWIRG-UHFFFAOYSA-N	DBPWSSGDRRHUNT-UHFFFAOYSA-N	FZAGOOYMTPGPGF-UHFFFAOYSA-N
ZOJHGNFATKVISV-UHFFFAOYSA-N	GWEHVDNNLFDJLR-UHFFFAOYSA-N	UDFPKNSWSYBIHO-UHFFFAOYSA-N	FIAOWYBSINDVNF-UHFFFAOYSA-N
GMXXPJNWXZKGOK-UHFFFAOYSA-N	WJFKNYWRSNBZNX-UHFFFAOYSA-N	MDJRZSNPHZEMJH-MTMZYOSNSA-N	MLGPKWUKOQAAGI-UHFFFAOYSA-N
AKFVOKPQHFBYCA-FHNUDCAGSA-N	WPPOGHDFAVQKLN-UHFFFAOYSA-N	BQPRWZCEKZLBHL-UHFFFAOYSA-N	YJWLCIANOBCQGW-UHFFFAOYSA-N
STTJBBWRTRUGII-PRLQUHOOSA-N	PCLITLDOTJTVDJ-UHFFFAOYSA-N	HJBWJAPEBGSQPR-GQCTYLIASA-N	ULZFTGWWPHYLGI-UHFFFAOYSA-N
GJTQKLKJLXFSOM-STMGPROQSA-N	JRICKEFXPGZPFZ-UHFFFAOYSA-N	ZYGHJZDHTFUPRJ-UHFFFAOYSA-N	XVMZDZFTCKLZTF-UHFFFAOYSA-N
GZXVYCZTRLJOKW-JVGUFPPHSA-N	ZKBBGUJBGLTNEK-UHFFFAOYSA-N	PIPZGJSEDRMUAW-ZKKXXTDSSA-N	CNNRPFQICPFDPO-UHFFFAOYSA-N
LWGFCRLDHIFNQK-OTDJLLNESA-N	XYYVYLMBEZUESM-UHFFFAOYSA-N	FCIKYGUVHWZSJV-UHFFFAOYSA-N	GKAJCVFOJGXVIA-UHFFFAOYSA-N
XSLGFIQRVCXUEU-UHFFFAOYSA-N	JEFHGYSGNIFAEY-UHFFFAOYSA-N	QAIPRVGONGVQAS-DUXPYHPUSA-N	WTFRADBWXYQLMA-UHFFFAOYSA-N
BFVCXYLQNGCSNB-UHFFFAOYSA-N	HYRRKPFGZHWUPQ-UHFFFAOYSA-N	WQLVFSAGQJTQCK-VKROHFNGSA-N	JOKBBQPBIIZMJV-UHFFFAOYSA-N
RKZYQAJFAZGGKD-UHFFFAOYSA-N	YTOPFCCWCSOHFV-UHFFFAOYSA-N	XHKUDCCTVQUHJQ-LCYSNFERSA-N	MUCRYNWJQNHDJH-UHFFFAOYSA-N
XZTQPLIWKFPNAY-UHFFFAOYSA-N	HECJMTPEVWQFCY-UHFFFAOYSA-N	UFYKDFXCZBTLOO-TXICZTDVSA-N	OHVJCFZJKPEJRL-UHFFFAOYSA-N
IVIROPAKYIVJMP-UHFFFAOYSA-N	FJKROLUGYXJWQN-UHFFFAOYSA-N	YJGVMLPVUAXIQN-HAEOHBJNSA-N	JFACETXYABVHFD-UHFFFAOYSA-N
HOQHZAISJNVLMZ-SAZXRXRDSA-N	UZFMTNNVUZWLQV-UHFFFAOYSA-N	UXXCUDYYOMDFPX-GPRFVYSASA-N	ATQBPBZOVWXRTA-UHFFFAOYSA-N
ANLDPEXRVVIABH-FHQZTVGNSA-N	PHNLCHMJDSSPDQ-UHFFFAOYSA-N	DLCJNIBLOSKIQW-UHFFFAOYSA-N	ZYCAGKYWXRKLSN-UHFFFAOYSA-N
QBTIITFMJQCGKE-RYAMINAKSA-N	LRQFRDLKOBFOSG-UHFFFAOYSA-N	ORDAZKGHSNRHTD-UXHICEINSA-N	RIXNFYQZWDGQAE-UHFFFAOYSA-N
APOLYTJSSKGYDB-AEIBXQPUSA-N	MIFOMMKAVSCNKQ-UHFFFAOYSA-N	DFMAXQKDIGCMTL-UHFFFAOYSA-N	MNXGGTWKTCLFDT-UHFFFAOYSA-N
PICZCWCKOLHDOJ-YFWPNMSQSA-N	VRAOBFWNUBUCRN-UHFFFAOYSA-N	IUIHYYSAVUBPQO-UHFFFAOYSA-N	NDYMQXYDSVBNLL-UHFFFAOYSA-N
XGILAAMKEQUXLS-UHFFFAOYSA-N	HDACQVRGBOVJII-UHFFFAOYSA-N	YCIHPQHVWDULOY-FMZCEJRJSA-N	BWCNWXLKMWWVBT-UHFFFAOYSA-N
QEOWCPFWLCIQSL-UHFFFAOYSA-N	QQLJBZFXGDHSRU-UHFFFAOYSA-N	KFKRXESVMDBTNQ-UHFFFAOYSA-N	CWBZAESOUBENAP-UHFFFAOYSA-N
RKUNBYITZUJHSG-PJPHBNEVSA-N	CCLGNFZMWMCRCH-UHFFFAOYSA-N	CFCMMYICHMLDCC-ZSUPRIELSA-N	ARPGURKWJGBPTN-UHFFFAOYSA-N
OWCRARVHWCCRAG-UHFFFAOYSA-N	MICNQLKUSOVNNG-UHFFFAOYSA-N	LCNBIHVSOPXFMR-UHFFFAOYSA-N	ALERZNQPBWWLMW-UHFFFAOYSA-N
YVPXVXANRNDGTA-WDYNHAJCSA-N	DBPWSSGDRRHUNT-CEGNMAFCSA-N	KTEXNACQROZXEV-QLIGOWBFSA-N	UNLDMOJTKKEMOG-UHFFFAOYSA-N
ZBTOEEFERPMYTH-LBPRGKRZSA-N	YLPBXIKWXNRACS-UHFFFAOYSA-N	FCEHFCFHANDXMB-UMEYXWOPSA-N	JMBINOWGIHWPJI-UHFFFAOYSA-N
BMCZTYDZHNTKPR-MRXNPFEDSA-N	GDUPBUZZJUIEDX-UHFFFAOYSA-N	FVTCRASFADXXNN-SCRDCRAPSA-N	UWEHVAXMSWXKRW-UHFFFAOYSA-N
ANOXEUSGZWSCQL-LOYHVIPDSA-N	KXDAEFPNCMNJSK-UHFFFAOYSA-N	AJTULIWKBMDPCJ-JOLKNDTNSA-N	JDGNFRYDHRYXNL-UHFFFAOYSA-N
AUVVAXYIELKVAI-CKBKHPSWSA-N	VHVPQPYKVGDNFY-UHFFFAOYSA-N	SDGDWRYYHQOQOJ-LQGJONKUSA-N	HYFHYPWGAURHIV-UHFFFAOYSA-N
PIJVFDBKTWXHHD-HIFRSBDPSA-N	WWYNJERNGUHSAO-UHFFFAOYSA-N	WPDITXOBNLYZHH-GGLAWTCMSA-N	FNMHEHXNBNCPCI-UHFFFAOYSA-N
OOKZVPUCASIEBL-UHFFFAOYSA-O	PYVOHVLEZJMINC-UHFFFAOYSA-N	VQOXZBDYSJBXMA-NQTDYLQESA-N	OJYKYCDSGQGTRJ-UHFFFAOYSA-N
GGQGUBWFVKJOER-FQEVSTJZSA-N	MCPKSFINULVDNX-UHFFFAOYSA-N	ZCFFYALKHPIRKJ-UHFFFAOYSA-N	OQYBLUDOOFOBPO-UHFFFAOYSA-N
UGQMRVRMYYASKQ-KQYNXXCUSA-N	ZSSWXNPRLJLCDU-UHFFFAOYSA-N	QJJXYPPXXYFBGM-LJIGMGMYSA-N	RDJAFOWISVMOJY-UHFFFAOYSA-N
KYVJVURXKAZJRK-LBPRGKRZSA-N	QDVCOIQHTAYVOM-UHFFFAOYSA-N	LHAMHOYLSNNJQR-UHFFFAOYSA-N	OLZAGZCCJJBKNZ-UHFFFAOYSA-N
IIQSJHUEZBTSAT-VMPREFPWSA-N	HKIQFQKRAQSUJI-UHFFFAOYSA-N	QVVPJFBYFYYVDM-LLVKDONJSA-N	RGOVYLWUIBMPGK-UHFFFAOYSA-N
YJRWQNIRFXVBRB-FQLXRVMXSA-N	UREBDLICKHMUKA-DVTGEIKXSA-N	KCINGKZYPYEEGX-UHFFFAOYSA-N	FPJQGFLUORYYPE-UHFFFAOYSA-N
MXYUKLILVYORSK-HBMCJLEFSA-N	NWUWYYSKZYIQAE-UHFFFAOYSA-N	WCNCDVQMEQJFGH-ZZVYCOLKSA-N	YJWBWQWUHVXPNC-UHFFFAOYSA-N
DPBMWJXWUINLQT-UHFFFAOYSA-N	OLXZPDWKRNYJJZ-UHFFFAOYSA-N	KXFFLWDYUNIJNU-BFUOFWGJSA-N	BMCZTYDZHNTKPR-UHFFFAOYSA-N
SNICXCGAKADSCV-JTQLQIEISA-N	GPXLMGHLHQJAGZ-UHFFFAOYSA-N	XLRKFSDSKCYZBE-KPNJIROHSA-N	DDNCQMVWWZOMLN-UHFFFAOYSA-N
HKTOYUUCGONYEC-ROUUACIJSA-N	OMWSZDODENFLSV-UHFFFAOYSA-N	URGZBBCARSDFSL-PTRNVCADSA-N	GVQOVMKBYJKZSY-UHFFFAOYSA-N
HPWGRUBQQWPQKG-UHFFFAOYSA-N	DUSHUSLJJMDGTE-UHFFFAOYSA-N	SAOOBRUHTPONGX-UANCAJPASA-N	PIPZGJSEDRMUAW-UHFFFAOYSA-N
OBJBIHSGZLMMBX-IRXDYDNUSA-N	BNRNXUUZRGQAQC-UHFFFAOYSA-N	KXFFLWDYUNIJNU-YJYMSZOUSA-N	NEMWYOKGHGSVSC-UHFFFAOYSA-N
QCHFTSOMWOSFHM-WPRPVWTQSA-N	NBMKJKDGKREAPL-UHFFFAOYSA-N	XQOSNJUURCKQGN-AXSGJTORSA-N	NMZBFHDKUAVGLR-UHFFFAOYSA-N
GPTFURBXHJWNHR-UHFFFAOYSA-N	XQZXYNRDCRIARQ-LURJTMIESA-N	CNSUXOYAIZBGRY-AJTZKIQZSA-N	VMMZAMVBGQWOHT-UHFFFAOYSA-N
BHLYRWXGMIUIHG-HNNXBMFYSA-N	OZWKMVRBQXNZKK-UHFFFAOYSA-N	AXXBADPZGFAAHF-ZDUSSCGKSA-N	HXPXUNQUXCHJLL-UHFFFAOYSA-N
INVGWHRKADIJHF-UHFFFAOYSA-N	YXIWHUQXZSMYRE-UHFFFAOYSA-N	JZECOIINDLDHBV-BBRMVZONSA-N	FXUVJKGSDBTXTJ-UHFFFAOYSA-N
STECJAGHUSJQJN-UHFFFAOYSA-N	BATAOFZEDHPRTM-UHFFFAOYSA-N	JXUGSXOSZMZDGF-UHFFFAOYSA-N	PVLHOJXLNBFHDX-UHFFFAOYSA-N
HKODIGSRFALUTA-JTLQZVBZSA-N	QCMHSYZNHGLMAU-UHFFFAOYSA-N	SVQZFPSKTHNMRD-DZCZYSFVSA-N	YIMHGPSYDOGBPI-UHFFFAOYSA-N
SLRCCWJSBJZJBV-UHFFFAOYSA-N	CPJSUEIXXCENMM-UHFFFAOYSA-N	YOTCKRFNSMJTGD-PSWUJVJRSA-N	GYRDSOABOBCYST-UHFFFAOYSA-N
AEQDJSLRWYMAQI-KRWDZBQOSA-N	LCCNCVORNKJIRZ-UHFFFAOYSA-N	OQMUOVSEPOBWMK-FDGFJIMDSA-N	PYWVYCXTNDRMGF-UHFFFAOYSA-N
WVTKBKWTSCPRNU-KYJUHHDHSA-N	WUUGFSXJNOTRMR-UHFFFAOYSA-N	OYRKSWWBFPVHGY-UHFFFAOYSA-N	SRDNLMOBFKJOSD-UHFFFAOYSA-N
YJRWQNIRFXVBRB-WDYNHAJCSA-N	SWTCNSQVRSSFNN-UHFFFAOYSA-N	JQXXWBAHSBAIEK-SHQQJEAKSA-N	RERVSJVGWKIGTJ-UHFFFAOYSA-N
KSVKECXWDNCRTM-GOTSBHOMSA-N	IRSCQMHQWWYFCW-UHFFFAOYSA-N	KDQAABAKXDWYSZ-PNYVAJAMSA-N	UFIFFDILGAASQL-UHFFFAOYSA-N
ATBZZQPALSPNMF-UHFFFAOYSA-N	BKAWJIRCKVUVED-UHFFFAOYSA-N	IEVVSJFLBYOUCJ-UHFFFAOYSA-N	DTOUWTJYUCZJQD-UHFFFAOYSA-N
HSLDNQNDHKZKNZ-UHFFFAOYSA-N	XSLGFIQRVCXUEU-ZUYQSJOLSA-N	WDGFFVCWBZVLCE-UHFFFAOYSA-N	LARPFJIXBULVPK-UHFFFAOYSA-N
LZJRNLRASBVRRX-ZDUSSCGKSA-N	PXPKASSSZWCUJE-UHFFFAOYSA-N	WUFQLZTXIWKION-UHFFFAOYSA-N	LLEMSCWAKNQHHA-UHFFFAOYSA-N
AFGMWONXXNDGGE-FTJBHMTQSA-N	SHFLYPPECXRCFO-UHFFFAOYSA-N	AQTQHPDCURKLKT-JKDPCDLQSA-N	RIPYIJVYDYCPKW-UHFFFAOYSA-N
UFHGABBBZRPRJV-UHFFFAOYSA-N	UONLDZHKYCFZRW-UHFFFAOYSA-N	GSPKOIJAMLDYCY-RMIBZTJPSA-N	WCHBFWOEFOZHMK-UHFFFAOYSA-N
PBEDWPIWZYHNPL-RHKAOURMSA-N	JTJMJGYZQZDUJJ-UHFFFAOYSA-N	DFPMSGMNTNDNHN-CSIAVLANSA-N	YRQJYHITIWJZQN-UHFFFAOYSA-N
DDULCZLFAKVKJB-JIXKVBNCSA-N	HPOCGNHBIFZCAN-UHFFFAOYSA-N	FTVWIRXFELQLPI-ZDUSSCGKSA-N	YGVHOSGNOYKRIH-UHFFFAOYSA-N
HPBKRTWLUQRMNA-PTYDTDROSA-N	OBBLBTCBHPSIMJ-UHFFFAOYSA-N	YRVGYJMSCQFOCA-UHFFFAOYSA-N	WYKQPGOKTKQHQG-UHFFFAOYSA-N
ZOAMBXDOGPRZLP-UHFFFAOYSA-N	RRVIAQKBTUQODI-UHFFFAOYSA-N	CEVGSSZDDUFFQW-HWKANZROSA-N	CYJWWQALTIKOAG-UHFFFAOYSA-N
SEOVTRFCIGRIMH-UHFFFAOYSA-N	KQSABULTKYLFEV-UHFFFAOYSA-N	NXSUIALRPVXVTA-UHFFFAOYSA-N	GBABOYUKABKIAF-UHFFFAOYSA-N
UIQRJAVAEKADLA-IEWQEYRSSA-N	AYIRNRDRBQJXIF-NXEZZACHSA-N	BXNJHAXVSOCGBA-UHFFFAOYSA-N	HARGZZNYNSYSGJ-UHFFFAOYSA-N
IMXKHFILKMPFGB-UHFFFAOYSA-N	KPYSYYIEGFHWSV-UHFFFAOYSA-N	DBJPZCJQDRPOME-UHFFFAOYSA-N	GLYPKDKODVRYGP-UHFFFAOYSA-O
GSCGSSWLDQOMNY-UHFFFAOYSA-N	LPEAVAOTAWKUPC-UHFFFAOYSA-N	FBJHAMGGVKCNEB-PLNGDYQASA-N	NRYNTARIOIRWAB-UHFFFAOYSA-N
XJZZLJBNEVIWCM-UHFFFAOYSA-N	YNELJETWNMPEEH-UHFFFAOYSA-N	YKTRFCJDTCAPSG-AATRIKPKSA-N	XBRXLXOCHNGHBC-UHFFFAOYSA-N
RSLFGGPXMMODGX-UHFFFAOYSA-N	ZBNZXTGUTAYRHI-UHFFFAOYSA-N	UIKROCXWUNQSPJ-VIFPVBQESA-N	MVCCWTMPDBIKCJ-UHFFFAOYSA-N
KXSGCAPYMUMVSH-INRUPRTJSA-N	IAJNXBNRYMEYAZ-UHFFFAOYSA-N	RAYQKHLZHPFYEJ-UHFFFAOYSA-N	MYQKIWCVEPUPIL-UHFFFAOYSA-N
UAVAEWGJORGZNS-RRDHTEHZSA-N	VDLGAVXLJYLFDH-UHFFFAOYSA-N	TZPGGHIYBMWPBI-UHFFFAOYSA-N	MFMQRDLLSRLUJY-UHFFFAOYSA-N
VOJZQYLSWQMIAF-SWYMOLAOSA-N	LNTJJKHTAZFVJJ-UHFFFAOYSA-N	QGQSOVLOEOVNRW-KSHKLCIXSA-N	STFFIQHUWFISBB-UHFFFAOYSA-N
RHDUBBRUOVMSBW-VNTWQREPSA-N	HCRWJJJUKUVORR-UHFFFAOYSA-N	QUSMURJIBTWAOP-WUXMJOGZSA-N	MQUFAARYGOUYEV-UHFFFAOYSA-N
QNTCPRXCVAXEJC-ZOAVGSGNSA-N	PTXUJRTVWRYYTE-UHFFFAOYSA-N	WJPRKOJNQIZCGY-OZOLURDPSA-N	SDGDWRYYHQOQOJ-UHFFFAOYSA-N
UVUVPBUBGSANFJ-SULZKUATSA-N	UGDNEIBQZNPTEF-UHFFFAOYSA-N	IVYXJYNRIKSGRV-UHFFFAOYSA-N	UJZQBMQZMKFSRV-UHFFFAOYSA-N
NSLGLRCZEMNFTE-BSTXMPBESA-N	XUAXVBUVQVRIIQ-UHFFFAOYSA-N	ORXMVTNKIKCWMQ-JBAQQFLCSA-N	XUHJBXVYNBQQBD-UHFFFAOYSA-N
KELSIYWCZZCKIB-AOBDWLIFSA-N	WFPBWVIGMPXUGH-UHFFFAOYSA-O	IHOHGVDNDQTZGL-SHOHFCBWSA-N	XFSBVAOIAHNAPC-UHFFFAOYSA-N
XNGHQBADKGIWEW-KTJLHJPUSA-N	CKICBBJJCUQLPO-UHFFFAOYSA-N	ISHUKYBHEZATMQ-UHFFFAOYSA-N	DUXYWXYOBMKGIN-UHFFFAOYSA-N
DIJPHAVBBAOWBD-ICMYNWHDSA-N	LMUNBZZRYCNYLJ-UHFFFAOYSA-N	YPHMISFOHDHNIV-UHFFFAOYSA-N	HWYBGIDROCYPOE-UHFFFAOYSA-N
SNLCVTUXSIYBKS-ALZOXOPHSA-N	ZWVVKPCCLZHUDJ-UHFFFAOYSA-N	VOYCJQSSBDMXNQ-YZGKFDMESA-N	FNIRVWPHRMMRQI-UHFFFAOYSA-N
RMCBDEDFTHWOOT-UEJNVYAJSA-N	TUBQDCKAWGHZPF-UHFFFAOYSA-N	HGCMCLAKARHJBW-OXWOXFIQSA-N	BROOMPUVDPTGEG-UHFFFAOYSA-N
JLZQBPSKPHZNKL-ZVPOOJICSA-N	SNTQPLDRUZOSDP-UHFFFAOYSA-N	MFIXKYXSBNIMPX-PMLYRHIJSA-N	CZSBHMFVVLYIQQ-UHFFFAOYSA-N
XXAZBHYOBSBVRO-WWRHTYIHSA-N	YOZNZNZSJNNALS-UHFFFAOYSA-N	TZOHVRDKXUMVIU-UHFFFAOYSA-N	HVPKALQHGQMJER-UHFFFAOYSA-N
SOUJZMNYLOOKTJ-KTJLHJPUSA-N	PFDCOZXELJAUTR-UHFFFAOYSA-N	SCUSKAVTYFDOEU-YLHHEPAUSA-N	OWMJDOUOHDOUFG-UHFFFAOYSA-N
CNFSNRBPHGWZSS-NWRCCRPYSA-N	NZCRJKRKKOLAOJ-UHFFFAOYSA-N	AZKQDXZMKREFDY-LGKDJQOASA-N	YNKJSQIXVXWFBK-UHFFFAOYSA-N
FWRMXZJICBUHLB-VEDPMBGDSA-N	YNZFUWZUGRBMHL-UHFFFAOYSA-N	PHPXAJCVSGIDFH-UHFFFAOYSA-N	BTPYUWOBZFGKAI-UHFFFAOYSA-N
AOWMWRDOEYIDQX-AUALTVSOSA-N	BQXQGZPYHWWCEB-UHFFFAOYSA-N	NDSUKTASTPEKBX-LXXMDOISSA-N	DBXFAPJCZABTDR-UHFFFAOYSA-N
LWHAHEISHKQTOC-UFDXSGHFSA-N	NWXMGUDVXFXRIG-UHFFFAOYSA-N	TYXFVKGQQWDJKA-YFXVJPQZSA-N	CNPWIVIIZHULCN-UHFFFAOYSA-N
YBGZDTIWKVFICR-UHFFFAOYSA-N	ZKWQQXZUCOBISE-UHFFFAOYSA-N	FQWLMRXWKZGLFI-PAKBJIOWSA-N	LLXVPTXOKTYXHU-UHFFFAOYSA-N
BFSYFTQDGRDJNV-UHFFFAOYSA-N	RYLNFGJYRKJXQE-UHFFFAOYSA-N	DKYFESWWIPJYTA-DVQDXYAYSA-N	DDDXYRAMQRKPDO-UHFFFAOYSA-N
HKOVMJGGVHCEHW-UHFFFAOYSA-N	NISVZEWKUNUGQQ-UHFFFAOYSA-N	LEXLFIULVWKBPT-FXLGSDSZSA-N	YLYBTZIQSIBWLI-UHFFFAOYSA-N
NPJICTMALKLTFW-UHFFFAOYSA-N	REACWASHYHDPSQ-UHFFFAOYSA-N	XPUOZJJNPJXFTD-UHFFFAOYSA-N	DUNMULOWUUIQIL-UHFFFAOYSA-N
IXORZMNAPKEEDV-UHFFFAOYSA-N	XCEPDLGXLQKFCO-UHFFFAOYSA-N	QOLJILMTPKQQQA-KWEBYEANSA-N	QRMZSPFSDQBLIX-UHFFFAOYSA-N
BPJPBLZKOVIJQD-UHFFFAOYSA-N	PVXVWWANJIWJOO-UHFFFAOYSA-N	PBEXSRJMCVDBFK-UHFFFAOYSA-N	KUFXJZXMWHNCEH-UHFFFAOYSA-N
IAVUBSCVWHLRGE-UHFFFAOYSA-N	DZNJMLVCIZGWSC-UHFFFAOYSA-N	YVOIYLIDBGUQGX-UHFFFAOYSA-N	CVUANYCQTOGILD-UHFFFAOYSA-N
MXYATHGRPJZBNA-UHFFFAOYSA-N	DNTGGZPQPQTDQF-UHFFFAOYSA-N	GJGRGJCMJUMZKN-UHFFFAOYSA-N	KDPFMRXIVDLQKX-UHFFFAOYSA-N
WXTPOHDTGNYFSB-UHFFFAOYSA-N	WZLBVRXZNDXPPW-UHFFFAOYSA-N	CEERFMUHIRRAPN-UHFFFAOYSA-N	UGJAEDFOKNAMQD-UHFFFAOYSA-N
DVLNCWXFKKSRQB-UHFFFAOYSA-N	ZZMVLMVFYMGSMY-UHFFFAOYSA-N	JECOCDKQCZSANH-RFKAOMIISA-N	KTEXNACQROZXEV-UHFFFAOYSA-N
RPMNUQRUHXIGHK-UHFFFAOYSA-N	GBQHJGZKBNIMOF-UHFFFAOYSA-N	PKKTXAMCHLIVDS-UHFFFAOYSA-N	KLXHCGFNNUQTEY-UHFFFAOYSA-N
AUNGANRZJHBGPY-UHFFFAOYSA-N	CJPQIRJHIZUAQP-UHFFFAOYSA-N	ALJXWCROGAMOBL-PMFZVJTOSA-N	OQWKEEOHDMUXEO-UHFFFAOYSA-N
KWVISVAMQJWJSZ-UHFFFAOYSA-N	WPOCIZJTELRQMF-UJHHCITNSA-N	YKXBRUJZXGRVCQ-SJYGTEHGSA-N	FEFAIBOZOKSLJR-UHFFFAOYSA-N
HCXVJBMSMIARIN-UHFFFAOYSA-N	GFEGEDUIIYDMOX-UHFFFAOYSA-N	IPWPEUJWMOPJDG-MOPGFXCFSA-N	VJILFEGOWCJNIK-UHFFFAOYSA-N
VWDLOXMZIGUBKM-UHFFFAOYSA-N	MJAMPGKHIZXVFJ-UHFFFAOYSA-N	KNGBXFMEGLRFHV-PRKJJMSOSA-N	HORZNQYQXBFWNZ-UHFFFAOYSA-N
KUTVNHOAKHJJFL-UHFFFAOYSA-N	RSOILICUEWXSLA-UHFFFAOYSA-N	NWNMAVFXIRDAPM-BTFXEFBNSA-N	ZUGCRBMNFSAUOC-UHFFFAOYSA-N
KOWMJRJXZMEZLD-UHFFFAOYSA-N	OPGCOAPTHCZZIW-UHFFFAOYSA-N	IQAMTZLKUHMPPE-UHFFFAOYSA-N	KDFKJOFJHSVROC-UHFFFAOYSA-N
CIWBSHSKHKDKBQ-UHFFFAOYSA-N	GSCCALZHGUWNJW-UHFFFAOYSA-N	OUMWCYMRLMEZJH-VOXRAUTJSA-N	KUPPZVXLWANEJJ-UHFFFAOYSA-N
QUQPHWDTPGMPEX-UHFFFAOYSA-N	VCAVAURZPNANDQ-UHFFFAOYSA-N	BYWWNDLILWPPJP-REXWONOSSA-N	VEBVPUXQAPLADL-UHFFFAOYSA-N
QLAHWTNCEYYDRR-UHFFFAOYSA-N	PZIRJMYRYORVIT-UHFFFAOYSA-N	HUPGTAGQEXENPN-QIUKOVNNSA-N	XKXYJTIBKZGIPR-UHFFFAOYSA-N
WSRZQBTZCCBWOL-UHFFFAOYSA-N	JTEGQNOMFQHVDC-NKWVEPMBSA-N	YAEGHQJYDLCTMR-DCIPZJNNSA-N	PDAYUJSOJIMKIS-UHFFFAOYSA-N
LELBFTMXCIIKKX-UHFFFAOYSA-N	VZTGWJFIMGVKSN-UHFFFAOYSA-O	RTNGMIUMJUOABT-ONKYJICLSA-N	DCULYKVTBAXAER-UHFFFAOYSA-N
LELBFTMXCIIKKX-QVRQZEMUSA-N	RDLZJCXTAYHYHX-UHFFFAOYSA-N	DRHZNTAKNLCGTI-UHFFFAOYSA-N	PCZOHLXUXFIOCF-UHFFFAOYSA-N
ZQNZRXUXPBMKEO-FLIBITNWSA-N	CYDRXTMLKJDRQH-UHFFFAOYSA-N	LUNCZNVVYHFMOQ-ZCHNZJOUSA-N	QFPLAAZRZNKRRY-UHFFFAOYSA-N
FAZKBTFQSATIIN-XFXZXTDPSA-N	GNOYQZRQXNVAKE-UHFFFAOYSA-N	NDJDZINMNBVVHS-QWPOMPHKSA-N	IVYWRYGMQNKDQB-UHFFFAOYSA-N
XOEPHLACOYECHC-FLIBITNWSA-N	UTGQNNCQYDRXCH-UHFFFAOYSA-N	JMRJLJOBHHWYIV-UHFFFAOYSA-N	NIOHNDKHQHVLKA-UHFFFAOYSA-N
FAXNAEOPEXUENY-UHFFFAOYSA-N	WXUZAHCNPWONDH-UHFFFAOYSA-N	MPMJLHQXZNLSCP-SDNWHVSQSA-N	PULWZCUZNRVAHT-UHFFFAOYSA-N
KHJREOQCERRAME-OWOJBTEDSA-N	DIOGFDCEWUUSBQ-UHFFFAOYSA-N	FBRKYRSUSJWLHH-UHFFFAOYSA-N	ADPAPZVYVYEBGS-UHFFFAOYSA-N
QKJAXHBFQSBDAR-OWOJBTEDSA-N	DSPCPJFHUUUMEV-XBXARRHUSA-N	JNKVBUQSDAHKDQ-VQHVLOKHSA-N	ZMXKPCHQLHYTHY-UHFFFAOYSA-N
JGZKIGWXPPFMRG-YDXUJLGRSA-N	USFPINLPPFWTJW-UHFFFAOYSA-N	POXKBPUNCDMQMW-YLVJLNSGSA-N	SQKPHECGTGXVQW-UHFFFAOYSA-N
RYENLSMHLCNXJT-ZZFXJSOCSA-N	GAAPPIKAFNZRLA-UHFFFAOYSA-N	NONWRJXAJGEWOR-GMTLTCSKSA-N	PXQNZQURQNZGKZ-UHFFFAOYSA-N
NGWSFRIPKNWYAO-SHTIJGAHSA-N	BWHDROKFUHTORW-UHFFFAOYSA-N	NFDKQFGUQFNACT-UTCJRWHESA-N	FIDOCHXHMJHKRW-UHFFFAOYSA-N
SCJZQKFFYIGMCI-SHTIJGAHSA-N	GBHBFLJCRCERFT-UHFFFAOYSA-N	IXQCQOLLSMIABK-UHFFFAOYSA-N	AZIGQTILUNTIQH-UHFFFAOYSA-N
AMBGZHQTMCPRDB-UHFFFAOYSA-N	LQDARGUHUSPFNL-UHFFFAOYSA-N	BMBSGGZMJQTQSO-LURJTMIESA-N	BGTCFSJRFQXBHW-UHFFFAOYSA-N
YFSJBBMDQKSVOR-ZATZQICASA-N	VTRAEEWXHOVJFV-UHFFFAOYSA-N	CPDCJXCECPCPNL-UHFFFAOYSA-N	XRARAKHBJHWUHW-UHFFFAOYSA-N
XHRVINDOXZYNMA-WKBJKPPFSA-N	LKJPSUCKSLORMF-UHFFFAOYSA-N	JGHUOJAZXGSFRI-HOWDAYCMSA-N	WVTKBKWTSCPRNU-UHFFFAOYSA-N
NAQNISJXKDSYJD-DTXGGWOESA-N	FAAWALIHTWKRML-UHFFFAOYSA-N	MPQNEAGCEIDBTL-HQGYOKCVSA-N	YCWDWJWRRMHVMZ-UHFFFAOYSA-N
MCUKVQRALOEREH-TWMUBVTASA-N	SDUQYLNIPVEERB-UHFFFAOYSA-N	RIXHOIPNPVCEHZ-WIYOTWCASA-N	IVXSXOFPZFVZTM-UHFFFAOYSA-N
YLDBWOUPHZGCJG-WKZPBKTESA-N	JPRPBJZUZYPPRN-UHFFFAOYSA-N	YDHSGSSEZHFAJJ-YRJFMNGISA-N	VNPLYCKZIUTKJM-UHFFFAOYSA-N
FBSKJMQYURKNSU-IKLZRKPYSA-N	AGSLYHYWLYGAOU-UHFFFAOYSA-N	NRVMCZSNPIHCNL-KJTZQEHHSA-N	NEQGOKAKPXXESR-UHFFFAOYSA-N
KWTRLMPYWLFXTD-ZOARAGMASA-N	ASWBNKHCZGQVJV-UHFFFAOYSA-N	IJRBORPEVKCEQD-WJUVRXFPSA-N	QKQLSQLKXBHUSO-UHFFFAOYSA-N
DONIPVCAKBPJLH-WKZPBKTESA-N	JRURYQJSLYLRLN-UHFFFAOYSA-N	AEBORMNUOJEQOL-OWDFILOBSA-N	ACVGWSKVRYFWRP-UHFFFAOYSA-N
OXGUCUVFOIWWQJ-HRMUIRTGSA-N	ZOTBXTZVPHCKPN-UHFFFAOYSA-N	JYVLOGILHBWLAE-LTDPXCIYSA-N	PULWRMOKQNWQBD-UHFFFAOYSA-N
XKRIOYOVRGAASD-TWMUBVTASA-N	SKZKKFZAGNVIMN-UHFFFAOYSA-N	KHCCSRVJJDOANA-ZOSGAXDSSA-N	XYHOBCMEDLZUMP-UHFFFAOYSA-N
PUETUDUXMCLALY-UHFFFAOYSA-N	WCYVLAMJCQZUCR-UHFFFAOYSA-N	MFZDFMOKBMJUGB-HHKUBXQUSA-N	HVTCKKMWZDDWOY-UHFFFAOYSA-O
MXLVASHNANBJDZ-UHFFFAOYSA-N	PHYURWGMBQTCSY-UHFFFAOYSA-N	JJGYRVZPUJUFTR-DRWSLCSESA-N	QBUIDYLGKMWNEA-UHFFFAOYSA-O
ABDBGEHAUCOOPP-JZWRZQFLSA-N	UAMJPHUIMPFLOK-UHFFFAOYSA-N	RLTDMRMWVUCOAI-BOVQQMIFSA-N	PGLIMMMHQDNVRS-UHFFFAOYSA-N
ABDBGEHAUCOOPP-QMVVTWNLSA-N	VOXZDWNPVJITMN-UHFFFAOYSA-N	NQXDDVZOWBZZHN-CRSYUQHVSA-N	SDHTXBWLVGWJFT-UHFFFAOYSA-N
HDONDRKCXFRHQQ-HXUWFJFHSA-N	GAOZTHIDHYLHMS-KEOBGNEYSA-N	HZUURLOSYMEMET-QPJJXVBHSA-N	VUMZHZYKXUYIHM-UHFFFAOYSA-N
YILCGOCHVFQMTC-UHFFFAOYSA-N	RFLVMTUMFYRZCB-UHFFFAOYSA-N	XBGJTRDIWPEIMG-YVAUHRMASA-N	QHXGFOCPQQADIF-UHFFFAOYSA-N
PSBWJWZJTFUALX-UHFFFAOYSA-N	AOJJSUZBOXZQNB-UHFFFAOYSA-N	RYELKSRCVWRMQX-IKFNMRHDSA-N	VEZXFTKZUMARDU-UHFFFAOYSA-N
YWSPWKXREVSQCA-UHFFFAOYSA-N	VKYKSIONXSXAKP-UHFFFAOYSA-N	ZQXBVPNSSGEUCM-CVNCRVLDSA-N	JAYVHSBYKLLDJC-UHFFFAOYSA-N
XVPZRKIQCKKYNE-UHFFFAOYSA-N	FFBIRENCNBBTSF-UHFFFAOYSA-O	MQLSOVRLZHTATK-WNCYHATQSA-N	KJCDBAVVDILRMP-UHFFFAOYSA-N
QWQBCZNSORFDRC-UHFFFAOYSA-N	YGFMQPHTQKCJPI-UHFFFAOYSA-N	DFPMSGMNTNDNHN-GORRZPGTSA-N	BLZDSTHKFQEOIU-UHFFFAOYSA-N
VFRBLIGIRLWBKM-UHFFFAOYSA-N	FGIWFCGDPUIBEZ-UHFFFAOYSA-N	QIUYUYOXCGBABP-UHFFFAOYSA-N	REZQBEBOWJAQKS-UHFFFAOYSA-N
NISPVUDLMHQFRQ-XZVRPNCKSA-N	ICTXHFFSOAJUMG-SLHNCBLASA-N	JDBBFQGXBSMMHP-PHINXLAUSA-N	XUARCIYIVXVTAE-UHFFFAOYSA-N
XPEVLOSUULAUFH-UHFFFAOYSA-N	GUGOEEXESWIERI-UHFFFAOYSA-N	UGIFUOHGTIYUFC-AOVQYZRUSA-N	QNBLVYVBWDIWDM-UHFFFAOYSA-N
LWJFULOPSWJZSL-NHEYAVJBSA-N	CHNXZKVNWQUJIB-CEGNMAFCSA-N	RTQZACYXEASSEF-FTOGDFEBSA-N	SXXHVPYRDFJKPG-UHFFFAOYSA-N
DIURMAFIAYOVGU-JVLNKKSHSA-N	NHOWDZOIZKMVAI-UHFFFAOYSA-N	QBKMGAJNGCTGFA-NVNVVJOKSA-N	FMIMFCRXYXVFTA-UHFFFAOYSA-N
QXKHYNVANLEOEG-UHFFFAOYSA-N	JJXNVYMIYBNZQX-UHFFFAOYSA-N	ADDLXGZBTXNVDS-OFNFSOOGSA-N	HMMGKOVEOFBCAU-UHFFFAOYSA-N
MKYUCBXUUSZMQB-UHFFFAOYSA-N	NWIUTZDMDHAVTP-UHFFFAOYSA-N	FZBGZDZLYSLJFE-MVAMGWTESA-N	QIEOAEKNEKYVTH-UHFFFAOYSA-N
BOSPWDGVNSGRFD-KVQIJVPRSA-N	QDNMBJXNLJFNHT-UHFFFAOYSA-N	QBOFNNDGXMMAOI-QXYFZNHMSA-N	PSOUXXNNRFNUAY-UHFFFAOYSA-N
PXPSEALQIQRPQY-UHFFFAOYSA-N	NXHFPNVCAZMTSG-UHFFFAOYSA-N	OEWYUGADRFSLPO-BDRQEEMSSA-N	AXOJRQLKMVSHHZ-UHFFFAOYSA-N
HOFKXXHAUVGETP-ROUHEJHGSA-N	SOUGWDPPRBKJEX-UHFFFAOYSA-N	GOZAGCBVCYGQHP-PRJUEBITSA-N	CDRPUGZCRXZLFL-UHFFFAOYSA-N
SRPHMISUTWFFKJ-ROGYWICCSA-N	AZFQCTBZOPUVOW-UHFFFAOYSA-N	MGEVYVDQMTWJNV-HOPHSATRSA-N	RSIWXFIBHXYNFM-UHFFFAOYSA-N
CFQGYRORPAAHOS-UZEKJELZSA-N	CDZVJFRXJAUXPP-UHFFFAOYSA-N	FIMKKXUVGBDUNE-UHFFFAOYSA-N	YWPVROCHNBYFTP-UHFFFAOYSA-N
LRYKURPAEKHAKB-UHFFFAOYSA-N	YKUCHDXIBAQWSF-UHFFFAOYSA-N	ZVTBPVGTFNEYQP-ZQOOCPEKSA-N	OKPSCKUJXYCMPR-UHFFFAOYSA-N
SOCGNGRJAXUPHI-UHFFFAOYSA-N	YRHRIQCWCFGUEQ-UHFFFAOYSA-N	NBQYBZYBTNQEQG-LSDHHAIUSA-N	CXSXBHMYYCPTHP-UHFFFAOYSA-N
SYUSWGHONLYYEF-UHFFFAOYSA-N	XVAIDCNLVLTVFM-UHFFFAOYSA-N	DKRXODJAISNRGA-KIOYJQFDSA-N	RYHDIBJJJRNDSX-UHFFFAOYSA-N
MNUNUJQYFJZRHQ-UHFFFAOYSA-N	IPZFPROOBOUEIG-UHFFFAOYSA-N	YCOKATFNRPZIIU-WQKMQOEMSA-N	DKKJNZYHGRUXBS-UHFFFAOYSA-N
PVMOACIZALDGDN-LZYOVWALSA-N	DZLFLBLQUQXARW-UHFFFAOYSA-N	HPMCYOSTTZQBAP-ZRWXNEIDSA-N	FQEQMASDZFXSJI-UHFFFAOYSA-N
YJWBWQWUHVXPNC-CQSZACIVSA-N	HDUUZPLYVVQTKN-UHFFFAOYSA-N	RMSKZOXJAHOIER-GGKKSNITSA-N	YYWGABLTRMRUIT-UHFFFAOYSA-N
SVWYOGCKJVQALA-QZXFEGNUSA-N	OMJKFYKNWZZKTK-UHFFFAOYSA-N	FNMHEHXNBNCPCI-KAUJWNRDSA-N	QJKMIJNRNRLQSS-UHFFFAOYSA-N
HYFYMBIOLAVRJT-UHFFFAOYSA-N	RSPURTUNRHNVGF-IOSLPCCCSA-N	KPCWWZLBHGSXPW-CVEARBPZSA-N	MIKUYHXYGGJMLM-UHFFFAOYSA-N
CQZMBKGZISMEKF-JRHQAPDOSA-N	FCDLCPWAQCPTKC-UHFFFAOYSA-N	WKIHBIBUCQPPBY-NQIIRXRSSA-N	RSAIVLRELNGZEY-UHFFFAOYSA-N
UDYISUDUTWQUBB-UHFFFAOYSA-N	OHBQPCCCRFSCAX-UHFFFAOYSA-N	XPLMUADTACCMDJ-LVDCRSFESA-N	HYXITZLLTYIPOF-UHFFFAOYSA-N
GVGJRXSJJHLPGZ-PLXJBOJZSA-N	IICRGUKQYYOPIG-UHFFFAOYSA-N	ZFHSKBJBODQVBX-AXTRIDKLSA-N	KLMZPLYXGZZBCX-UHFFFAOYSA-N
YUCDKZUPUMMPGQ-UHFFFAOYSA-N	CCGPUGMWYLICGL-UHFFFAOYSA-N	KBDOXLBZVFQTMH-RXRQAHPVSA-N	VUVNTYCHKZBOMV-UHFFFAOYSA-N
BSGPJBALTHTFJC-JRJWMTOJSA-N	WLPCAERCXQSYLQ-UHFFFAOYSA-N	HKVGJQVJNQRJPO-GSDSTAPDSA-N	WHFUDAOCYRYAKQ-UHFFFAOYSA-N
YNVJOQCPHWKWSO-UHFFFAOYSA-N	LVUFHVGKGMRSQW-UHFFFAOYSA-N	KQBFNIVRWYGXRN-QJMXJWGSSA-N	YYFOFDHQVIODOQ-UHFFFAOYSA-O
GXFOBPWUVXXUIF-OAHLLOKOSA-N	JMDHCJDATBJFJS-UHFFFAOYSA-N	MFIJTASICGGFJA-LAJFDIHTSA-N	APOGLVUGPAVNAP-UHFFFAOYSA-N
LKYNAQSYQLFTCM-MLIAOTSXSA-N	WUBBRNOQWQTFEX-UHFFFAOYSA-N	MRPJBTFHICBFNE-JKSUJKDBSA-N	YMEVIMJAUHZFMW-UHFFFAOYSA-N
NDYMQXYDSVBNLL-DZNXBTQRSA-N	GQHACZWRCOKKIZ-UHFFFAOYSA-N	FNUPUYFWZXZMIE-CABCVRRESA-N	OJXQLGQIDIPMTE-UHFFFAOYSA-N
COVMVPHACFXMAX-AZAZYMCKSA-N	UKNHQPDCWMADJW-UHFFFAOYSA-N	RTCISXKUWWQSRF-FKGKEHBJSA-N	FPUXKXIZEIDQKW-UHFFFAOYSA-N
TYNHZVDVANHWOT-UHFFFAOYSA-N	BAWFJGJZGIEFAR-HIBWLZFTSA-N	UDIXYHJHYVDNOG-UHFFFAOYSA-N	FJISLLRXVSQIES-UHFFFAOYSA-N
XEQHVCXFKPCQNM-JVLNKKSHSA-N	MIJLZGZLQLAQCM-UHFFFAOYSA-N	STKUCSFEBXPTAY-GSUVRYNNSA-N	DBCAVZSSFGIHQZ-UHFFFAOYSA-N
KQJSQWZMSAGSHN-QRGVSUATSA-N	RVKCCVTVZORVGD-UHFFFAOYSA-N	GOHHRVCULPSXEU-RWORTQBESA-N	GGGUGZHBAOMSFJ-UHFFFAOYSA-N
ZBJCSWVKUJLAAQ-SJLCCBITSA-N	QUNWUDVFRNGTCO-UHFFFAOYSA-N	RVPPNKOUWPOQRX-VAVPTQKHSA-N	QIMGUQIHCNDUKU-UHFFFAOYSA-N
RUZIUYOSRDWYQF-OAHLLOKOSA-N	UFEODZBUAFNAEU-UHFFFAOYSA-N	FHIJMQWMMZEFBL-OPSYHMPNSA-N	BQTYHFZQSAKNQU-UHFFFAOYSA-N
GVVXPMORGFYVOO-CYBMUJFWSA-N	KRAWNIRAZIFPLS-UHFFFAOYSA-N	AKNILCMFRRDTEY-NUGKWEEESA-N	GBJKHDVRXAVITG-UHFFFAOYSA-N
OJEWBDGRZCBGSO-UHFFFAOYSA-N	RXZBMPWDPOLZGW-KMAKEOJNSA-N	LRHHPZILMPIMIY-GGKKSNITSA-N	CDDWAYFUFNQLRZ-UHFFFAOYSA-N
AIGAZQPHXLWMOJ-UHFFFAOYSA-N	DGAIEPBNLOQYER-UHFFFAOYSA-N	DBUOUVZMYWYRRI-YWEKDMGLSA-N	YGCYRQKJYWQXHG-UHFFFAOYSA-N
VDPRNXSAKOKQPO-BTZKZYLUSA-N	XXBDWLFCJWSEKW-UHFFFAOYSA-N	YMWRMAOPKNYHMZ-LLVTZOIGSA-N	YLHQFGOOMKJFLP-UHFFFAOYSA-N
OWTADLKGUKYLCP-UHFFFAOYSA-N	WHODQVWERNSQEO-UHFFFAOYSA-N	NKDFYOWSKOHCCO-MQMWGCQISA-N	VKJLHZZPVLQJKG-UHFFFAOYSA-N
BUPJOLXWQXEJSQ-UHFFFAOYSA-N	PTOAARAWEBMLNO-KVQBGUIXSA-N	PADQINQHPQKXNL-CABCVRRESA-N	DLBLMTCYISHWGP-UHFFFAOYSA-N
UXHSAOFTHSNXMK-UHFFFAOYSA-N	NIONDZDPPYHYKY-SNAWJCMRSA-N	NPVUMVVTBDKDDD-NTQQJVIQSA-N	JPYYWXPAHJBKJX-UHFFFAOYSA-N
QAXBLEMBJSUBCG-WTSWNYQLSA-N	BJQWBACJIAKDTJ-UHFFFAOYSA-N	XMOCLSLCDHWDHP-WFASDCNBSA-N	LLMCZIBSELEBMK-UHFFFAOYSA-N
BCZFSDNVXODRAJ-UHFFFAOYSA-N	LEZWWPYKPKIXLL-UHFFFAOYSA-N	GIWDXQUHEWOAQO-DODNOZFWSA-N	WYDPEADEZMZKNM-UHFFFAOYSA-N
AKNNEGZIBPJZJG-UHFFFAOYSA-N	JVCWUSHFUPUBHQ-UHFFFAOYSA-N	WWYQJKVSCKMFCP-MSOLQXFVSA-N	KFEFLPDKISUVNR-UHFFFAOYSA-N
KYVJVURXKAZJRK-GFCCVEGCSA-N	RWCCWEUUXYIKHB-UHFFFAOYSA-N	MVTLXFDHKDVAIC-LQQBYVAQSA-N	ALYHYIXFUOUIHJ-UHFFFAOYSA-N
ALPSEMFPAVSKJO-NHGSKFCOSA-N	WYWHKKSPHMUBEB-UHFFFAOYSA-N	XTDOKCBBQODVJW-LTDPXCIYSA-N	IAEZLXLDZBZQPU-UHFFFAOYSA-N
BCIUAQVTZYTSHZ-UHFFFAOYSA-N	KHZRTXVUEZJYNE-UHFFFAOYSA-N	OBGPEBYHGIUFBN-UHFFFAOYSA-N	MROYUZKXUGPCPD-UHFFFAOYSA-N
GEZHEQNLKAOMCA-IGPPFNQUSA-N	DGBIGWXXNGSACT-UHFFFAOYSA-N	UHNXUSWGOJMEFO-QNDFHXLGSA-N	GHKISGDRQRSCII-UHFFFAOYSA-N
NVRMYKCCULLFNQ-UHFFFAOYSA-N	RCMRLMJSJGLGEU-UHFFFAOYSA-N	UXJMURXRQMFKJC-JEQMPJCPSA-N	NMLUOJBSAYAYEM-UHFFFAOYSA-N
IOWJIJRXPLIPRQ-UHFFFAOYSA-N	IZJZLXQHMWUCIC-XBXARRHUSA-N	OOGPWQHGQYUIAW-JEWCKWPLSA-N	GAZDXIGXYWVWQX-UHFFFAOYSA-N
KHSCYOFDKADJDJ-UHFFFAOYSA-N	PVNHYDDCQMHWAL-UHFFFAOYSA-N	KRZBCHWVBQOTNZ-PSEXTPKNSA-N	OJYLAHXKWMRDGS-UHFFFAOYSA-N
TWPRESPPOZCYON-LVPDXMKESA-N	HJIAMFHSAAEUKR-UHFFFAOYSA-N	IKSYBPLYPLDCSW-FOEIDLOLSA-N	HNJZOHHIXSIJFG-UHFFFAOYSA-N
IPJWEZOVCXECOG-UHFFFAOYSA-N	LXNHXLLTXMVWPM-UHFFFAOYSA-N	PBLWZMSRSJTRHJ-HVZZXTKSSA-N	ZSBXGIUJOOQZMP-UHFFFAOYSA-N
MLCQEJCKKBNPAY-UHFFFAOYSA-N	CBKGNZGFDXQOEV-UHFFFAOYSA-N	ZGVGUTOTMNVHSX-UHFFFAOYSA-N	LFYJSSARVMHQJB-UHFFFAOYSA-N
NCVWJDISIZHFQS-CQSZACIVSA-N	SMUQFGGVLNAIOZ-UHFFFAOYSA-N	WWVATHTYIDDAQF-DERWZFJFSA-N	JDIORNFCMMYMLF-UHFFFAOYSA-N
WTBZNVRBNJWSPF-YLCCAAFQSA-N	JNTOCHDNEULJHD-UHFFFAOYSA-N	PCSZTTAMZGNQNB-UHFFFAOYSA-N	APZYKUZPJCQGPP-UHFFFAOYSA-N
OHNVJXDBOKZLFC-UHFFFAOYSA-N	LFNHHHWATWJWMO-UHFFFAOYSA-N	MPXXSICHRNCHHK-UHFFFAOYSA-N	JBGSWIBJAGBGOP-UHFFFAOYSA-N
GEZHEQNLKAOMCA-ISDOLZICSA-N	NFACJZMKEDPNKN-UHFFFAOYSA-N	TZCDAGMXXYRIKO-UHFFFAOYSA-N	NIKHGUQULKYIGE-UHFFFAOYSA-N
DDKIZPUZACBOPC-UHFFFAOYSA-N	RRCCBBFPHXTAFB-UHFFFAOYSA-N	OXHVZEZYYQQCRJ-ZLNFVOGTSA-N	SSBZLMMXFQMHDP-UHFFFAOYSA-N
QKYLNUXCPSRUNA-UHFFFAOYSA-N	RAOCRURYZCVHMG-UHFFFAOYSA-N	VJVGTGQETNCOEX-LQDZTQBFSA-N	VEPUCZUJLKAVNM-UHFFFAOYSA-N
BRKFVUOHGCYTSO-UHFFFAOYSA-N	QNBTYORWCCMPQP-JXAWBTAJSA-N	JLMGCBFIPZDHLZ-JKHMXVTDSA-N	SDBITTRHSROXCY-UHFFFAOYSA-N
AXTVNDHMIGPHIQ-OJOIZIRJSA-N	VAIZTNZGPYBOGF-UHFFFAOYSA-N	QZGOQORSUIQVIR-UIXQMLBBSA-N	MXTLAHSTUOXGQF-UHFFFAOYSA-O
IWSJXTCXZSUCNS-UHFFFAOYSA-N	YEGKYFQLKYGHAR-UHFFFAOYSA-N	KOLGVIJQEZBWIQ-UHFFFAOYSA-N	LLEJIEBFSOEYIV-UHFFFAOYSA-N
CWORGVRJZYKBGS-NRFANRHFSA-N	INGSNVSERUZOAK-UHFFFAOYSA-N	POASCAFEUZQXNU-MACSXGQBSA-N	GDXJMOGWONJRHL-UHFFFAOYSA-N
PQOVWWZVVIGRPP-SIDVBRJJSA-N	SODJJEXAWOSSON-UHFFFAOYSA-N	VGRPJNIVIGBNNK-UHFFFAOYSA-N	QGVLYPPODPLXMB-UHFFFAOYSA-N
QQYQHZUMKAJTAA-UHFFFAOYSA-N	LRFVTYWOQMYALW-UHFFFAOYSA-N	OTAFZEHRJNHBDI-GUBURHFBSA-N	FCEXWTOTHXCQCQ-UHFFFAOYSA-N
NIKHGUQULKYIGE-AHPZNTSASA-N	JBKVHLHDHHXQEQ-UHFFFAOYSA-N	RYVGCUJETSKZDU-YQHZJLNZSA-N	HSTZMXCBWJGKHG-UHFFFAOYSA-N
QHIDRSDWHHORCC-UHFFFAOYSA-N	YDZKVIKDXBFPMW-UHFFFAOYSA-N	IZSBMDHDBLUZOI-ITDRTIBASA-N	NWNMAVFXIRDAPM-UHFFFAOYSA-N
PUHJXGNFOQXAFY-UHFFFAOYSA-N	VYNGFCUGSYEOOZ-UHFFFAOYSA-N	LTVCFOSNIVVOBK-RSGHPYSYSA-N	GGQVPULXXVQLRT-UHFFFAOYSA-N
CSJPOEXQYWFUFT-UHFFFAOYSA-N	OQLKNTOKMBVBKV-UHFFFAOYSA-N	ZTRKHQRICPULDJ-UHFFFAOYSA-N	HLOCLVMUASBDDP-UHFFFAOYSA-N
COBBNRKBTCBWQP-UHFFFAOYSA-N	QBHDSQZASIBAAI-UHFFFAOYSA-N	GWEGFCVAOPNYPT-UHFFFAOYSA-N	BDCURAWBZJMFIK-UHFFFAOYSA-N
CGSGRJNIABXQJQ-NJWZYJEISA-N	BATVZJPOLFSGTD-UHFFFAOYSA-N	LLKIVVHUJOPYIV-UHFFFAOYSA-N	RPPYCVULPFKBOG-UHFFFAOYSA-N
JGUYJMIAKPTIAH-UHFFFAOYSA-N	DMOMZPWPIDCLMB-UHFFFAOYSA-N	AOUZZRQCLQLQIF-UHFFFAOYSA-N	XZPNBJLXZMBECP-UHFFFAOYSA-N
SJUQVJAGIYBTCQ-UHFFFAOYSA-N	YZBLFMPOMVTDJY-BFPKLJSTSA-N	UFNCPOJSDHJVEL-DQUVJYIYSA-N	APMICFQMLNFXRZ-UHFFFAOYSA-N
NLOAQXKIIGTTRE-ULXGSGNMSA-N	GLFDLEXFOHUASB-UHFFFAOYSA-N	QNYOCAYOHKMFCQ-OLPWHGRMSA-N	INIPQDKLXQHEAJ-UHFFFAOYSA-N
RMZUOIQVOIREPM-UHFFFAOYSA-N	QRYFCNPYGUORTK-UHFFFAOYSA-N	NLLJGJGLOHFJMI-FDPZVKDNSA-N	PGOYMURMZNDHNS-UHFFFAOYSA-N
ZOVNGEHLBNZAPT-UHFFFAOYSA-N	SGOIRFVFHAKUTI-ZCFIWIBFSA-N	XCRBJSLPMIXFOO-UHFFFAOYSA-N	FPMQKXQOBKDVHF-UHFFFAOYSA-N
YGVSZJJKFQFKBE-UHFFFAOYSA-N	GUEIZVNYDFNHJU-UHFFFAOYSA-N	NFMZRMNYRASNPY-UHFFFAOYSA-N	ZOUJKJNUAOXJGL-UHFFFAOYSA-N
BZODLVUNDCEFAE-UHFFFAOYSA-N	CXOFVDLJLONNDW-UHFFFAOYSA-N	ZZVZUHRMTUSANL-XACBXLEPSA-N	VOZDDCMEFRAJHD-UHFFFAOYSA-N
VMXHNZVSJOTYTP-ZEGQCKKHSA-N	VDEUYMSGMPQMIK-UHFFFAOYSA-N	FTGKHGAVFGGOMW-UHFFFAOYSA-N	HJRVLGWTJSLQIG-UHFFFAOYSA-N
JNDKKEJUGVBPDJ-UHFFFAOYSA-N	UUWJNBOCAPUTBK-UHFFFAOYSA-N	LSHAJDRFVTXNOB-UHFFFAOYSA-N	SMZYCXAYGPGYRS-UHFFFAOYSA-N
SVEQTWAMENTLBK-UHFFFAOYSA-N	OSBSFAARYOCBHB-UHFFFAOYSA-N	LBZXZXIGWNHGTB-UHFFFAOYSA-N	KYWSCMDFVARMPN-UHFFFAOYSA-N
MSSLTRFQXPFMPH-UHFFFAOYSA-N	XGHOVGYJHWQGCC-UHFFFAOYSA-N	MFLWBVVCOWPUBA-UHFFFAOYSA-N	LLPWNQMSUYAGQI-UHFFFAOYSA-N
PCRIYRYJISADPS-UHFFFAOYSA-N	YICAMJWHIUMFDI-UHFFFAOYSA-N	ZUUPZDSDPDQRJK-VXPJCVMDSA-N	UCDVIBNDYLUWFP-UHFFFAOYSA-N
MQHYCNRALPIGFM-UHFFFAOYSA-N	XRVCXZWINJOORX-UHFFFAOYSA-N	LOTLMZWGLBOKFL-UHFFFAOYSA-N	HELXLJCILKEWJH-UHFFFAOYSA-N
FCRRDBSGFPBRDY-UHFFFAOYSA-N	WYWIFABBXFUGLM-UHFFFAOYSA-N	YPZBTERWDWUANF-UHFFFAOYSA-N	FGJGLFPNIZXRLV-UHFFFAOYSA-N
NNDHDYDFEDRMGH-UHFFFAOYSA-N	SKVPTPMWXJSBTF-UHFFFAOYSA-N	ZSSVYEUXLNVQMH-UHFFFAOYSA-N	KBTWMQRNUHIETA-UHFFFAOYSA-N
CBLCGZHNLSSEEU-UHFFFAOYSA-N	UWJUQVWARXYRCG-UHFFFAOYSA-N	MIPXDZVPQOJPHM-RGYKTBPFSA-N	PDHAOJSHSJQANO-UHFFFAOYSA-N
BKVFIRMUQHJJEK-UHFFFAOYSA-N	SDAXMMUAZRUWNL-UHFFFAOYSA-N	PVCLMZBWMWIHKX-UHFFFAOYSA-N	RDNRIBOBEOTFJG-UHFFFAOYSA-N
JMIAZDVHNCCPDM-RWMSTWDBSA-N	NIFKBBMCXCMCAO-UHFFFAOYSA-N	MOLPUWBMSBJXER-YSXCXNLVSA-N	PUQSUZTXKPLAPR-UHFFFAOYSA-N
NWZWWVQUZDXNAO-XBQDHHPDSA-N	SDQJTWBNWQABLE-UHFFFAOYSA-N	AMOGMTLMADGEOQ-OOLNSWIYSA-N	VQEONGKQWIFHMN-UHFFFAOYSA-N
VAMJZLUOKJRHOW-FXAWDEMLSA-N	ZCGNOVWYSGBHAU-UHFFFAOYSA-N	VNXYHRRGEDIKJZ-UHFFFAOYSA-N	ILRCGYURZSFMEG-UHFFFAOYSA-N
XXZOQSSCBPFYEH-LFHAJOBJSA-N	WBPYTXDJUQJLPQ-UHFFFAOYSA-N	GSAWBDXYMSQMRT-UHFFFAOYSA-N	URQAEFLEDPPPFX-UHFFFAOYSA-N
HNZGKRAKJFZQAY-JDGJECNUSA-N	YDICVVYPXSZSFA-UHFFFAOYSA-N	FOWZPEXPOVXJSN-MIYBPCGNSA-N	LZJRNLRASBVRRX-UHFFFAOYSA-N
NDHJXXLIRWAMEN-NSHDSACASA-N	ZNEOHLHCKGUAEB-UHFFFAOYSA-N	OIMUSOLEDHKDCV-WJHJMGTLSA-N	WBDNTJSRHDSPSR-UHFFFAOYSA-N
XLTANAWLDBYGFU-UHFFFAOYSA-N	QYWVQMLYIXYLRE-UHFFFAOYSA-N	HVNMJMDAMCBOTE-BMPWFYMVSA-N	GRTOGORTSDXSFK-UHFFFAOYSA-N
SWZMSZQQJRKFBP-GMXVVIOVSA-N	HQGPKMSGXAUKHT-UHFFFAOYSA-N	VVRNYAJXAUQHEN-BNFZFUHLSA-N	ZXAGLUIVEUDJAR-UHFFFAOYSA-N
SWZMSZQQJRKFBP-DMDPSCGWSA-N	AJRJPORIQGYFMT-UHFFFAOYSA-N	HBCGNAJUSBIBGA-UHFFFAOYSA-N	MZNIJRAPCCELQX-UHFFFAOYSA-N
FFVRRQMGGGTQRH-MQHCISQASA-N	OUYCCCASQSFEME-UHFFFAOYSA-N	JYQIWENZJDPRSV-WHJIMDRXSA-N	KTASKRCJBXZGMH-UHFFFAOYSA-N
IGWLUOQYFVDTGR-UHFFFAOYSA-N	SFNPDDSJBGRXLW-UHFFFAOYSA-N	BUOADWXGPJXKRM-UHFFFAOYSA-N	HMJSBVCDPKODEX-UHFFFAOYSA-N
TYPMTMPLTVSOBU-WATMCTIVSA-N	ZONYXWQDUYMKFB-UHFFFAOYSA-N	AFYIWKNGSIYXCQ-ARTOWFLDSA-N	UPUMEBJDZQEUFC-UHFFFAOYSA-N
FFVRRQMGGGTQRH-FCWLYJFLSA-N	MADUVMLGQASXOK-UHFFFAOYSA-N	JJWKFIISZGZPHY-PTNCSMPOSA-N	JBDMZGKDLMGOFR-UHFFFAOYSA-N
METLQVFFFUYXNT-CQURBHOASA-N	JIVZKJJQOZQXQB-UHFFFAOYSA-N	BMKQPAJRQUUYGC-UHFFFAOYSA-N	SKYPPFSYUDCEQR-UHFFFAOYSA-N
GCVROCDNUNQXAD-UKRRQHHQSA-N	YAPQBXQYLJRXSA-UHFFFAOYSA-N	LARSXHUKWMVHRB-UHFFFAOYSA-N	CLEXYFLHGFJONT-UHFFFAOYSA-N
DPBYCORQBMMFJZ-UHFFFAOYSA-N	GNEAAXYJEIDVFX-UHFFFAOYSA-N	LOUBNBRAJPSMEC-GYBIIRLBSA-N	AOXXVRDKZLRGTJ-UHFFFAOYSA-N
VGDQBNXQAOYMPS-IAEDBGICSA-N	COSSPXYCRNRXRX-UHFFFAOYSA-N	ZHECNBLIOXZXBL-TVDJWTRXSA-N	KQJSQWZMSAGSHN-UHFFFAOYSA-N
MBXJCHZRHROMQA-BQDGRKTJSA-N	JNGWGQUYLVSFND-UHFFFAOYSA-N	JGGRFKDDIGORCC-LHYXFQTCSA-N	YOQAQNKGFOLRGT-UHFFFAOYSA-N
AUVZFRDLRJQTQF-IZLMFEGDSA-N	YKBGVTZYEHREMT-UHFFFAOYSA-N	NZBYUSXAWFZDAY-SDCBSSCYSA-N	XIMQDJNNBMWDIH-UHFFFAOYSA-N
FNGGIPWAZSFKCN-AKQSQHNNSA-N	XCJJCRPRQYXLRE-UHFFFAOYSA-N	CGZNTHDUAFIKOH-BMVMOQKNSA-N	SNGHLUWTFLYPMT-UHFFFAOYSA-N
MMAYTCMMKJYIAM-WFHFRTIESA-N	CUKXSBOAIJILRY-UHFFFAOYSA-N	FCIZPHNZRNLUJD-UHFFFAOYSA-N	XIGBHUXQOPWGDK-UHFFFAOYSA-N
ROIHYOJMCBKEER-UHFFFAOYSA-N	NGWGVNKWZALWFL-UHFFFAOYSA-N	YXOATFKTEDZPFL-UHFFFAOYSA-N	LPZSTPCYWWRQFU-UHFFFAOYSA-N
FOGTVYCUHQOMDW-UHFFFAOYSA-N	UHDGCWIWMRVCDJ-UHFFFAOYSA-N	MSWJSDLNPCSSNW-UHFFFAOYSA-N	MDFCJNFOINXVSU-UHFFFAOYSA-N
JDGNFRYDHRYXNL-UHFFFAOYSA-N	OCWYEMOEOGEQAN-UHFFFAOYSA-N	VOCGSQHKPZSIKB-FQEVSTJZSA-N	IIQSJHUEZBTSAT-UHFFFAOYSA-N
QAAYWVNRGVTWRB-UHFFFAOYSA-N	IVYJQUYTOJAORN-UHFFFAOYSA-N	YKRGDOXKVOZESV-RMNZJSDUSA-N	PYBFXJMIKJNNAJ-UHFFFAOYSA-N
JWYUAQRXXHLQRX-UHFFFAOYSA-N	FKPXGNGUVSHWQQ-UHFFFAOYSA-N	QQUHMASGPODSIW-ICECTASOSA-N	FBSKJMQYURKNSU-UHFFFAOYSA-N
RPYYNECGOSGRFR-UHFFFAOYSA-N	GHOKWGTUZJEAQD-UHFFFAOYSA-N	LATYEZNGPQKAIK-BRVOSZROSA-N	HKAAPKXOAPZXLY-UHFFFAOYSA-N
ITGZZZYNPULRNZ-CYBMUJFWSA-N	DMDPGPKXQDIQQG-UHFFFAOYSA-N	WEWBWVMTOYUPHH-GXUZYPEDSA-N	BVLHMPZMQVWDGX-UHFFFAOYSA-N
RUNKBNVIYGVBMW-GFCCVEGCSA-N	OIPILFWXSMYKGL-UHFFFAOYSA-N	HHNCJFKRMZDTHW-WZUFQYTHSA-N	JMFRWRFFLBVWSI-UHFFFAOYSA-N
DPLLCJFNXPKFPB-UHFFFAOYSA-N	GOTYRUGSSMKFNF-UHFFFAOYSA-N	GQLQVPZSTWXDBQ-ZOKOZUFBSA-N	FBSFWRHWHYMIOG-UHFFFAOYSA-N
ANOXEUSGZWSCQL-UHFFFAOYSA-N	RJOXFJDOUQJOMQ-UHFFFAOYSA-N	MLOMRDQPPYHSAX-QSDFBURQSA-N	ZTVSGQPHMUYCRS-UHFFFAOYSA-N
XIOGHHPVBVXQIV-UHFFFAOYSA-N	OJMMVQQUTAEWLP-UHFFFAOYSA-N	AQRNEKDRSXYJIN-IRFILORWSA-N	JYGAZEJXUVDYHI-UHFFFAOYSA-N
DRFKGEXJGBDLKF-UHFFFAOYSA-N	GMSNIKWWOQHZGF-UHFFFAOYSA-N	YXSQSVWHKZZWDD-UHFFFAOYSA-N	VLEUZFDZJKSGMX-UHFFFAOYSA-N
SOAVILVXYQVSFU-UIOOFZCWSA-N	GMZVRMREEHBGGF-UHFFFAOYSA-N	MXPXAZNVQUWDFH-NSISKUIASA-N	DSVMWGREWREVQQ-UHFFFAOYSA-N
NMVDXQMYKKNYFO-CYBMUJFWSA-N	NYHBQMYGNKIUIF-UHFFFAOYSA-N	DNABNTQMDXKPON-ZIIYPAMZSA-N	XVPBINOPNYFXID-UHFFFAOYSA-N
YLOJOYVVROBKHA-CYBMUJFWSA-N	AGVKXDPPPSLISR-UHFFFAOYSA-N	HPSPCMSCDNHZJM-CHHVJCJISA-N	WZRCQWQRFZITDX-UHFFFAOYSA-N
CUGGKIILVINTTG-UHFFFAOYSA-N	UVCPHBWNKAXVPC-UHFFFAOYSA-N	ZTDFZLVUIVPZDU-VANIYDICSA-N	GVKKJJOMQCNPGB-UHFFFAOYSA-N
LELIMMPCIOEWFG-UHFFFAOYSA-N	KCXZNSGUUQJJTR-UHFFFAOYSA-N	KUPPZVXLWANEJJ-UXPPPGSFSA-N	NFWKVWVWBFBAOV-UHFFFAOYSA-N
KJCQZBUNNXWJCE-UHFFFAOYSA-N	HLIAVLHNDJUHFG-UHFFFAOYSA-N	MAGQQZHFHJDIRE-BNFZFUHLSA-N	SBQCRXRVLAINNJ-UHFFFAOYSA-N
VBEWJSMISIWDQM-NPWWZGLVSA-N	PFWLFWPASULGAN-UHFFFAOYSA-N	RRHCDWLSHIIIIT-WZUFQYTHSA-N	SWWQQSDRUYSMAR-UHFFFAOYSA-N
LRJFCTOUXFAGON-UHFFFAOYSA-N	UJHKVYPPCJBOSG-UHFFFAOYSA-N	QIWWLKDHHMGRQL-QJIBEZHESA-N	SWGKAHCIOQPKFW-UHFFFAOYSA-N
LDBVYQSHIPCQPT-CFFJQOGOSA-N	IAGUPODHENSJEZ-UHFFFAOYSA-N	OLCVEOSSVCAFGR-CUYWLFDKSA-N	ZKTMLINFIQCERN-UHFFFAOYSA-O
RIHQHYIWKHVLRH-NYNBTILPSA-N	GOCUAJYOYBLQRH-UHFFFAOYSA-N	XDSHNNRBLSBDAP-SNAWJCMRSA-N	UVDQDNQWGQFIAO-UHFFFAOYSA-N
NFYYATWFXNPTRM-YTEXMZLWSA-N	UQRLKWGPEVNVHT-UHFFFAOYSA-N	UFCLZKMFXSILNL-PSEXTPKNSA-N	YLRXAIKMLINXQY-UHFFFAOYSA-O
CWXVIZDGZSQOSO-JESRCGNNSA-N	SGKRLCUYIXIAHR-UHFFFAOYSA-N	MTQVPZUZBBTLNO-HSLVGEKZSA-N	TWSZDJCOYVYRGM-UHFFFAOYSA-N
WLTRJQPEAXRLHQ-HNNXBMFYSA-N	JUZXDNPBRPUIOR-UHFFFAOYSA-N	SZLZWPPUNLXJEA-QEGASFHISA-N	PJTYPIGQKDTERS-UHFFFAOYSA-N
FVXASYPCGFVDHL-UHFFFAOYSA-N	RRZXIRBKKLTSOM-XPNPUAGNSA-N	SFLMUHDGSQZDOW-FAOXUISGSA-N	GWTUHAXUUFROTF-UHFFFAOYSA-N
AVAGQVZSHJYDED-CTAYYORJSA-N	TUZYXOIXSAXUGO-UHFFFAOYSA-N	IOUVKUPGCMBWBT-QNDFHXLGSA-N	ONMDPPVVEFWDOD-UHFFFAOYSA-N
LWHLMCCRIWZBQO-GCDUIGNNSA-N	LUKBXSAWLPMMSZ-OWOJBTEDSA-N	ZPINJJOPURFFNV-UHFFFAOYSA-N	INBSFHNHCNZEOY-UHFFFAOYSA-N
GVWSMQKNQGVTAK-RFMQOLPOSA-N	FWQYJOPJMIEKHZ-UHFFFAOYSA-N	MMDUKUSNQNWVET-UHFFFAOYSA-N	RWIALJIVPUCERT-UHFFFAOYSA-N
KCRFVILSVQNHOR-MEAOTZBNSA-N	SONNWYBIRXJNDC-UHFFFAOYSA-N	MYXNWGACZJSMBT-UHFFFAOYSA-N	NAHTXVIXCMUDLF-UHFFFAOYSA-N
LNVBQOJPDQKZTL-RQJABVFESA-N	OEQNVWKWQPTBSC-UHFFFAOYSA-N	LYGRISUQIZNHGM-UHFFFAOYSA-N	DHYLGBJCEGEBGQ-UHFFFAOYSA-N
WELCNKRQSNXMDQ-OJDYBEQGSA-N	HJKGBRPNSJADMB-UHFFFAOYSA-N	WJXSYUJKJSOJOG-UHFFFAOYSA-N	FSBUXLDOLNLABB-UHFFFAOYSA-N
CDNGTOVFEUSMMG-YPGVXHCWSA-N	RVEJOWGVUQQIIZ-UHFFFAOYSA-N	FYZYXYLPBWLLGI-AUOPOVQUSA-N	NJPDRQDELKMUTI-UHFFFAOYSA-N
HPNSFSBZBAHARI-RUDMXATFSA-N	WVLBCYQITXONBZ-UHFFFAOYSA-N	XOKVHFNTYHPEHN-UHFFFAOYSA-N	AJUACYVEKRAXEB-UHFFFAOYSA-N
MJBWDEQAUQTVKK-IAGOWNOFSA-N	QIGBRXMKCJKVMJ-UHFFFAOYSA-N	AQLCKWUMMOZIEY-UHFFFAOYSA-N	QVTPQPDYCBHPCC-UHFFFAOYSA-N
UTSVPXMQSFGQTM-DCXZOGHSSA-N	JZUFKLXOESDKRF-UHFFFAOYSA-N	ZLPLFUBVEZVYDX-UHFFFAOYSA-N	UPROOJBJZLZCGS-UHFFFAOYSA-N
RWQKHEORZBHNRI-BMIGLBTASA-N	DNXHEGUUPJUMQT-UHFFFAOYSA-N	ZJDOESGVOWAULF-OGJQONSISA-N	KBGJRGWLUHSDLW-UHFFFAOYSA-N
NLUGUZJQJYVUHS-IDXDZYHTSA-N	NXFQHRVNIOXGAQ-UHFFFAOYSA-N	WEKCEGQSIIQPAQ-IRBNZIFYSA-N	BURJAQFYNVMZDV-UHFFFAOYSA-N
KEEQQEKLEZRLDS-FLGSVKSYSA-N	ACQVQJHUIZBTTB-UHFFFAOYSA-N	DAELTTGCCPRYTP-ZLQZEYEISA-N	CGGWHBLPUUKEJC-UHFFFAOYSA-N
OUMWCYMRLMEZJH-VOXRAUTJSA-N	HJZZQNLKBWJYPD-UHFFFAOYSA-N	MVOUGOXRXQDXDC-RSPRXDBDSA-N	ZYEMGPIYFIJGTP-UHFFFAOYSA-N
MIZMDSVSLSIMSC-VYLWARHZSA-N	ICMGLRUYEQNHPF-UHFFFAOYSA-N	OJISWUQNQQWEND-FCVLBCLDSA-N	WTDRDQBEARUVNC-UHFFFAOYSA-N
FFRFGVHNKJYNOV-DOVUUNBWSA-N	AYDBLCSLKNTEJL-UHFFFAOYSA-N	FNVCLGWRMXTDSM-WOJBJXKFSA-N	BOPIMTNSYWYZOC-UHFFFAOYSA-N
KHYSBNREYPBDKG-CNBLXTPZSA-N	QYTDEUPAUMOIOP-UHFFFAOYSA-N	JWWFVRMFYKPZNE-VVIWCBLHSA-N	NETSQGRTUNRXEO-UHFFFAOYSA-N
RAEUGRGHBWANBJ-GDIQOAEFSA-N	SUPKOOSCJHTBAH-UHFFFAOYSA-N	PEWFWDOPJISUOK-UHFFFAOYSA-N	PLQMEXSCSAIXGB-UHFFFAOYSA-N
XKSITPSJHORSIH-JLRRTUJNSA-N	QXTOLYZIJUDOIT-UHFFFAOYSA-N	UHWIZIJICYWABA-UHFFFAOYSA-N	IWQURBSTAIRNAE-UHFFFAOYSA-N
WYWMUKDQAWPLPW-CMEURUHUSA-N	GSPPFJJUCULBDC-UHFFFAOYSA-N	XYPWCJWXFYYGPA-UHFFFAOYSA-N	DFQOXFIPAAMFAU-UHFFFAOYSA-O
PKAUQLRHGHNHIE-YWAWVVHHSA-N	OGQYPPBGSLZBEG-UHFFFAOYSA-N	VPGIGLKLCFOWDN-UHFFFAOYSA-N	YQHMWTPYORBCMF-UHFFFAOYSA-N
JRCWYCAEAZEYNW-MEPLYZCMSA-N	REFJWTPEDVJJIY-UHFFFAOYSA-N	RNKMOGIPOMVCHO-SJMVAQJGSA-N	WBHHMMIMDMUBKC-UHFFFAOYSA-N
JJWITJNSXCXULM-NUKUKFHCSA-N	GPSDUZXPYCFOSQ-UHFFFAOYSA-N	HKIKAXXIWJHWLY-UHFFFAOYSA-N	YLYLCQRQSRDSQR-UHFFFAOYSA-N
JJWITJNSXCXULM-JNOSEJNHSA-N	QVWCHVAUHZEAAT-UHFFFAOYSA-N	RNWHJFUXZQBBLK-UHFFFAOYSA-N	LGZSMXJRMTYABD-UHFFFAOYSA-N
NIFWUEKSTXQEMM-BVWFIQRISA-N	SCKYRAXSEDYPSA-UHFFFAOYSA-N	FOINLJRVEBYARJ-UHFFFAOYSA-N	PREBVFJICNPEKM-UHFFFAOYSA-N
WWUJVTWKCIUWTB-NWWKHKJESA-N	LXOFYPKXCSULTL-UHFFFAOYSA-N	KLXHCGFNNUQTEY-AATRIKPKSA-N	CLWOXNLVWMXBRD-UHFFFAOYSA-O
IKWGNDOJHGXHQF-QPJJXVBHSA-N	RWTNPBWLLIMQHL-UHFFFAOYSA-N	IVRQZYXJBVMHCW-OTCFHACESA-N	OGHYZHNTIINXEO-UHFFFAOYSA-N
JXWAQRJFONLTSI-UHFFFAOYSA-N	OROAFUQRIXKEMV-LDADJPATSA-N	BZYKNVLTMWYEFA-ZJKJAXBQSA-N	ZHYQCBCBTQWPLC-UHFFFAOYSA-N
ZROGCCBNZBKLEL-MPRHSVQHSA-N	UXOWGYHJODZGMF-QORCZRPOSA-N	JYESOAFLKFHYHP-SFHVURJKSA-N	RETRVWFVEFCGOK-UHFFFAOYSA-N
IKIIZLYTISPENI-ZFORQUDYSA-N	AJPOOWWMZOPUCG-UHFFFAOYSA-N	KHSCYOFDKADJDJ-NQLMQOPMSA-N	AZAZKLKDEOMJBJ-UHFFFAOYSA-N
HSTZMXCBWJGKHG-UPHRSURJSA-N	FBUKVWPVBMHYJY-UHFFFAOYSA-N	QZUNAFWZEXJWGD-UHFFFAOYSA-N	GOHMRMDXUXWCDQ-UHFFFAOYSA-N
QXIPXNZUEQYPLZ-QSUZLTIMSA-N	KBTQMAFDKPKMEJ-UYNYGYNWSA-N	HSWIRQIYASIOBE-UHFFFAOYSA-N	JUZGXATTXYZBGK-UHFFFAOYSA-N
IQVQXVFMNOFTMU-FLIBITNWSA-N	UHPXXKLAACDXGS-UHFFFAOYSA-N	NSFCLBVWJYYZMR-DNVFCKCGSA-N	XMVBNLMKPMPWAX-UHFFFAOYSA-N
XVPBINOPNYFXID-LHDUFFHYSA-N	AWDRATDZQPNJFN-VAYUFCLWSA-N	XRWVZSPWRNDJNS-UHFFFAOYSA-N	XLPAINGDLCDYQV-UHFFFAOYSA-N
LPLVUJXQOOQHMX-MOGLOQIBSA-N	WPYMKLBDIGXBTP-UHFFFAOYSA-N	AVJUQDMJJVFSTK-LCYFTJDESA-N	ZDZSFWLPCFRASW-UHFFFAOYSA-N
LNOHXHDWGCMVCO-NTKSAMNMSA-N	FXCMGCFNLNFLSH-UHFFFAOYSA-N	YVMUBJPWZKUGBC-NUTNSJPXSA-N	YJBVHJIKNLBFDX-UHFFFAOYSA-N
UELXHSTUMJXXBK-BPZZSBNFSA-N	SHGAZHPCJJPHSC-YCNIQYBTSA-N	YLEKEQNOOIMZQM-UHFFFAOYSA-N	YTVGSCZIHGRVAV-UHFFFAOYSA-N
MANUURYPOJRHJB-CYBMUJFWSA-N	MBMBGCFOFBJSGT-KUBAVDMBSA-N	JYHXDMQYXCMDPF-UHFFFAOYSA-N	KOOCQNIPRJEMDH-UHFFFAOYSA-N
ODZQBEPDXUFJRX-UXLLHSPISA-N	LGEQQWMQCRIYKG-DOFZRALJSA-N	BXZJZDQDHHZIIB-UHFFFAOYSA-N	PBKJAWKRZRAQQO-UHFFFAOYSA-N
WHUUTDBJXJRKMK-VKHMYHEASA-N	OMNVYXHOSHNURL-WPRPVWTQSA-N	BYGXUUOADNRIED-UHFFFAOYSA-N	PBFGAFDJVQAMRS-UHFFFAOYSA-N
CKLJMWTZIZZHCS-REOHCLBHSA-N	YRYOXRMDHALAFL-UHFFFAOYSA-N	MKYUCBXUUSZMQB-MKZMYESJSA-N	XQVKQEFQGYTUAR-UHFFFAOYSA-N
ZQCQBKSAEOIDQN-UHFFFAOYSA-N	JAZBEHYOTPTENJ-JLNKQSITSA-N	UOUFYEQUUCSLPP-UHFFFAOYSA-N	RNHLYDFRRIHVAM-UHFFFAOYSA-N
RFQNLMWUIJJEQF-UHFFFAOYSA-N	DXOCDBGWDZAYRQ-AURDAFMXSA-N	IHZRLGRBBLFVBQ-JXMROGBWSA-N	ORKLEZFXASNLFJ-UHFFFAOYSA-N
ZXUMUPVQYAFTLF-UHFFFAOYSA-N	SPOIYSFQOFYOFZ-UHFFFAOYSA-N	CCDSRPQULZAXRF-RHXAROHWSA-N	CHACNMULAGKUQN-UHFFFAOYSA-N
DDPMGIMJSRUULN-UHFFFAOYSA-N	KOPWGKUEIMDQOP-YSEGPLCXSA-N	LRLROPFPFABQRF-CBYQQGIISA-N	WRPAFPPCKSYACJ-UHFFFAOYSA-N
HKYRAGBVPCSLII-UHFFFAOYSA-N	RURHILYUWQEGOS-VOTSOKGWSA-N	CALDIMUKIDAVEP-UHFFFAOYSA-N	UXDFUVFNIAJEGM-UHFFFAOYSA-N
JHYXBPPMXZIHKG-UHFFFAOYSA-N	GCCFMSAXQJECNH-UHFFFAOYSA-N	QKEJRKXVLGOJMB-LFPZOBASSA-N	FVIZARNDLVOMSU-UHFFFAOYSA-N
USNPULRDBDVJAO-FXCAAIILSA-O	WFRLANWAASSSFV-FPLPWBNLSA-N	UWNADLMLMRTPFL-UHFFFAOYSA-N	RPYRMTHVSUWHSV-UHFFFAOYSA-N
IIRJJZHHNGABMQ-WPRPVWTQSA-N	CCVYRRGZDBSHFU-UHFFFAOYSA-N	CWUFYVAGTYUTRR-UHFFFAOYSA-N	CULUKMPMGVXCEI-UHFFFAOYSA-N
VVPRQWTYSNDTEA-LLVKDONJSA-N	BHTRKEVKTKCXOH-LBSADWJPSA-N	HIKQPXPTFKUOGM-POVULIOGSA-N	JVBLTQQBEQQLEV-UHFFFAOYSA-N
JGSARLDLIJGVTE-MBNYWOFBSA-N	ISWSIDIOOBJBQZ-UHFFFAOYSA-N	WEJWYRUDUWBNIB-AYSRZSOGSA-N	DATAGRPVKZEWHA-UHFFFAOYSA-N
WWUZIQQURGPMPG-KRWOKUGFSA-N	FRIRHJVKXFYECW-ZTERCDMUSA-N	BQIVXBUAUNSLAJ-UHFFFAOYSA-N	IUSBVFZKQJGVEP-UHFFFAOYSA-N
ZJTJUVIJVLLGSP-UHFFFAOYSA-N	HXYVTAGFYLMHSO-UHFFFAOYSA-N	ZSVLMDBFFSSVAK-WJYWFEJASA-N	HRYLQFBHBWLLLL-UHFFFAOYSA-N
KZSNJWFQEVHDMF-BYPYZUCNSA-N	HXIPUYVSSGKLFF-UHFFFAOYSA-N	SORYERHBQFTRIK-AMVXUGKJSA-N	RBRPTFMVULVGIC-UHFFFAOYSA-N
KJPRLNWUNMBNBZ-QPJJXVBHSA-N	XUJNEKJLAYXESH-REOHCLBHSA-N	FALZOOWSJAQSFX-OATHEDFASA-N	OFEZSBMBBKLLBJ-UHFFFAOYSA-N
SHZBFDWXFJTSEI-UHFFFAOYSA-N	PFTAWBLQPZVEMU-DZGCQCFKSA-N	AALLCALQGXXWNA-LZDJLBIOSA-N	HCUSLQJBGQJQCB-UHFFFAOYSA-N
REKDGTQCGUHKPX-UHFFFAOYSA-N	BHQCQFFYRZLCQQ-PGHAKIONSA-N	RUMMZUFGTMKLMC-UHFFFAOYSA-N	TURHTASYUMWZCC-UHFFFAOYSA-N
LNOSKWBJSJXJQZ-UHFFFAOYSA-N	KYGIKEQVUKTKRR-UHFFFAOYSA-N	LEOHDQKUMQKLMP-NDXZNEAXSA-N	ORJVQPIHKOARKV-UHFFFAOYSA-N
OLIIDXSQKLXOMR-UHFFFAOYSA-N	SQQWBSBBCSFQGC-JLHYYAGUSA-N	BOZILQFLQYBIIY-PJXHJHJJSA-N	VATOSFCFMOPAHX-UHFFFAOYSA-N
KHJKVIYTWUJJCR-UHFFFAOYSA-N	AUJVQJHODMISJP-UHFFFAOYSA-N	DQBXBQIOPVLJEV-SLTMLOGKSA-N	RSWGJHLUYNHPMX-UHFFFAOYSA-N
BKEAGYXWWHQODD-UHFFFAOYSA-N	NCYCYZXNIZJOKI-OVSJKPMPSA-N	CRULJZWXPCYLAC-UHFFFAOYSA-N	YKPUWZUDDOIDPM-UHFFFAOYSA-N
FFMVFEKGIADAGY-UHFFFAOYSA-N	YKAKNMHEIJUKEX-UHFFFAOYSA-N	RJHSXEZOOUJAQE-ZSOIEALJSA-N	XVULBTBTFGYVRC-UHFFFAOYSA-N
LCCYAZMUOOTPDR-UHFFFAOYSA-N	FIHPLICEAUNEFV-UHFFFAOYSA-N	ZVMGKOAHBAIHLO-SOFGYWHQSA-N	JNRJLCSYIQFLDS-UHFFFAOYSA-N
AWCCLYKTCVGTAF-UHFFFAOYSA-N	OGHAROSJZRTIOK-KQYNXXCUSA-O	WQQJTVODGXZMHF-XAYMNHNBSA-N	NKTORRNHKYVXSU-UHFFFAOYSA-N
GEFWLZQQJKNTLU-UHFFFAOYSA-N	GVQIFYBFFGQRGS-UHFFFAOYSA-N	NFQFDMJGZPLWGI-ADWAJRLUSA-N	QORVDGQLPPAFRS-UHFFFAOYSA-N
GJNDXQBALKCYSZ-UHFFFAOYSA-N	JPUKWEQWGBDDQB-QSOFNFLRSA-N	CPMZLIRNESDGDD-RTKYVFNWSA-N	KPKYWYZPIVAHKU-UHFFFAOYSA-N
DJPXNKUDJKGQEE-BZSNNMDCSA-N	GGHOMCWJOMBZEK-LHYQPRBASA-N	WEDIEMBZPFJDNC-BZNITXMSSA-N	DTTPWCNKTMQMTE-UHFFFAOYSA-N
MODKMHXGCGKTLE-UHFFFAOYSA-N	VQAYFKKCNSOZKM-IOSLPCCCSA-N	ZSAUXCVJDYCLRS-XSIRQHFTSA-N	ASPCIAWQVXVATP-UHFFFAOYSA-N
XJZVECLAJOTPHE-PZTXTRHNSA-N	CVNYHSDFZXHMMJ-VPUMZWJWSA-N	HRNMOJZLZGYPOJ-KHMKGEHISA-N	ZZZYHIMVKOHVIH-UHFFFAOYSA-N
OSOBJVBBIPUOIN-VOJFVSQTSA-N	RWZYAGGXGHYGMB-UHFFFAOYSA-N	OZXFMXVSIMKHPG-UHFFFAOYSA-N	WXHUQVMHWUQNTG-UHFFFAOYSA-N
QJMJSLBHDYZDDN-UHFFFAOYSA-O	VQYVTRPNVGUOGV-WLAKMJJWSA-N	CXFDTBRNJQYDLK-UHFFFAOYSA-N	YCXUCEXEMJPDRZ-UHFFFAOYSA-N
QFIQHHCXUZIGRL-LQFQNGICSA-N	VZCCETWTMQHEPK-QNEBEIHSSA-N	XQUGJIFOYBNDBQ-UHFFFAOYSA-N	GKRBWXABVALDGQ-UHFFFAOYSA-N
FWBYBHVDDGVPDF-UHFFFAOYSA-N	VFFNZZXXTGXBOG-UHFFFAOYSA-N	ZFKOTULZHLMUJE-UHFFFAOYSA-N	HPVWWHYNAAZHQR-UHFFFAOYSA-N
XGAZVNBIWTUFAV-UHFFFAOYSA-N	SQTAVUCHOVVOFD-GAMFLDECSA-N	RRGRXDIGPVAQIW-UHFFFAOYSA-N	KEOITPILCOILGM-UHFFFAOYSA-N
PTAWTRFFYYUWRS-UHFFFAOYSA-N	SRRQPVVYXBTRQK-XMMPIXPASA-N	GFMGOVRWOOAPMN-UHFFFAOYSA-N	WRYJYFCCMSVEPQ-UHFFFAOYSA-N
ZJMWCILJIZUHCR-UHFFFAOYSA-N	QRMZSPFSDQBLIX-UHFFFAOYSA-N	SLGMSTJSVRGVPB-BESLVFPPSA-N	FVFSMBDVZVUETN-UHFFFAOYSA-N
VTHFJSPYJODWKX-UHFFFAOYSA-N	LRQKBLKVPFOOQJ-YFKPBYRVSA-N	MFQDKOXWQXOOAO-YAHSWYSTSA-N	VQQGPFFHGWNIGX-UHFFFAOYSA-N
KVLLQKCXHRVZME-UHFFFAOYSA-N	MQIUGAXCHLFZKX-UHFFFAOYSA-N	LBRPLJCNRZUXLS-WVGNTDMYSA-N	OIVDEBIGYOTPKV-UHFFFAOYSA-N
RKXLUXSTSOYJOS-UHFFFAOYSA-N	JGCSKOVQDXEQHI-UHFFFAOYSA-N	ZTYDPVHKIPHQAR-YXSASFKJSA-N	VUEGHZSQVJADCO-UHFFFAOYSA-N
ZDQJJRBIBRHMDH-UHFFFAOYSA-N	BHTRKEVKTKCXOH-BJLOMENOSA-N	PKLGRWSJBLGIBF-JMQWPVDRSA-N	GMTJIWUFFXGFHH-UHFFFAOYSA-N
DVSXLPKXNQNXQO-UHFFFAOYSA-N	GHCZAUBVMUEKKP-NHIHLBCISA-N	ORFNMFQBYRQSRP-IUBLYSDUSA-N	DFOCUWZXJBAUSQ-UHFFFAOYSA-N
KWBWRZRXYOWOGQ-UHFFFAOYSA-N	MBLBDJOUHNCFQT-XAMCCFCMSA-N	WWNYZTBMVRRLJM-GOLBOHCDSA-N	AJDSYFQMQGZVPS-UHFFFAOYSA-N
ABFLXZVYEZUBTD-IHPSCJCPSA-N	DKPMWHFRUGMUKF-KWXDGCAGSA-N	OFKKQTQFWWIRBD-BZVDQRPCSA-N	XSQFDXNJFMCRGJ-UHFFFAOYSA-N
HADQIRSOUZIFBL-PCQCCCDKSA-N	PHSRRHGYXQCRPU-UHFFFAOYSA-N	FPJJIWCMASJCHO-NXRGQNTBSA-N	OCDGBSUVYYVKQZ-UHFFFAOYSA-N
COFIVWDWWDQMEE-MKOWRNCCSA-N	YCIMNLLNPGFGHC-UHFFFAOYSA-N	VSHUQLRHTJOKTA-XBXARRHUSA-N	XUHLIQGRKRUKPH-UHFFFAOYSA-N
LLMFFOXSSQHNFR-UHFFFAOYSA-N	FBPFZTCFMRRESA-NQAPHZHOSA-N	CZCOHVXNUPVUBC-UHFFFAOYSA-N	LIHLSLRANKCHLV-UHFFFAOYSA-N
DUBQOEOGAJJVNF-KCPJHIHWSA-N	GHCZAUBVMUEKKP-GYPHWSFCSA-N	KFLQGJQSLUYUBF-PMACEKPBSA-N	QHBZHVUGQROELI-UHFFFAOYSA-N
JBFOLLJCGUCDQP-BWZUQWQCSA-N	CRCIHGGZGGATGM-UHFFFAOYSA-N	WWBNBPSEKLOHJU-QPQZIUDZSA-N	JSIGICUAXLIURX-UHFFFAOYSA-N
BOBOZCQHYNJTCF-WJRKJMBXSA-N	VWHGTYCRDRBSFI-ZETCQYMHSA-N	RNPABQVCNAUEIY-YFHOBTAISA-N	AOHCBEAZXHZMOR-UHFFFAOYSA-N
LXDFBARENKGKHR-SLSRKFMISA-N	GWYFCOCPABKNJV-UHFFFAOYSA-N	DWQNDLRNUNNJHX-NZNOAPCVSA-N	XLHIYUYCSMZCCC-UHFFFAOYSA-N
OEUOSMBXDAFURH-UHFFFAOYSA-N	WILLZMOKUUPJSL-UHFFFAOYSA-N	KDHNUTVJWLXEHG-UHFFFAOYSA-N	QWCNQXNAFCBLLV-UHFFFAOYSA-N
LHEIVBONGUZWEW-UHFFFAOYSA-N	OYHQOLUKZRVURQ-HZJYTTRNSA-N	DNWUYCUUEGGVPR-CLTKARDFSA-N	SSZZFAJCDFWCJW-UHFFFAOYSA-N
WKNSSWRPDRZCAQ-UHFFFAOYSA-N	JKEJEOJPJVRHMQ-UHFFFAOYSA-N	QAUDHOGPLBDVAX-GZFODPQLSA-N	AYMYWHCQALZEGT-UHFFFAOYSA-N
HHGKPVQSNIVPPF-UHFFFAOYSA-N	IYRMWMYZSQPJKC-UHFFFAOYSA-N	DBVYXSAJCKJIRR-UHFFFAOYSA-N	KHPCPRHQVVSZAH-UHFFFAOYSA-N
CPTGMLIRCHKJMU-UHFFFAOYSA-N	WQEPLUUGTLDZJY-UHFFFAOYSA-N	TXFYYWHRTDECTR-UHFFFAOYSA-N	YTRAYUIKLRABOQ-UHFFFAOYSA-N
ZSDNZCZWBNLQOW-UHFFFAOYSA-N	NIQCNGHVCWTJSM-UHFFFAOYSA-N	IJOCZMKYIFYFQK-UHFFFAOYSA-N	CGIBCVBDFUTMPT-UHFFFAOYSA-N
TWMOOIMHAQAGDL-UHFFFAOYSA-N	IGMNYECMUMZDDF-UHFFFAOYSA-N	FITAKYVPWCVTII-QBFSEMIESA-N	BCIWKKMTBRYQJU-UHFFFAOYSA-N
ICQHPGGINLTYDG-UHFFFAOYSA-N	MQHNKCZKNAJROC-UHFFFAOYSA-N	VJSCHQMOTSXAKB-YCRREMRBSA-N	AIULWNKTYPZYAN-UHFFFAOYSA-N
HZVWNPNAIHDPFA-UHFFFAOYSA-N	SYEOWUNSTUDKGM-UHFFFAOYSA-N	YPFUHFNAEWURDN-ZKPBLSLZSA-N	SZMZXQWCICMUFH-UHFFFAOYSA-N
UGOMTIBMXXAAHQ-UHFFFAOYSA-N	JWZBXKZZDYMDCJ-UHFFFAOYSA-N	PONPPNYZKHNPKZ-BAHCCNBTSA-N	ZMKZIKHBSPDWEF-UHFFFAOYSA-N
OECMWWMYKNJXHL-OCAHFIFXSA-N	IPOLTUVFXFHAHI-WHIOSMTNSA-N	YLELSNOPYHTYTB-UHFFFAOYSA-N	HNGAZJABJOAMSW-UHFFFAOYSA-N
ZPRWGNIYRGILHV-UHFFFAOYSA-N	PTJWIQPHWPFNBW-GBNDHIKLSA-N	WCVUIHQUPRXYKT-RGCIIANRSA-N	FPECZWKKKKZPPP-UHFFFAOYSA-N
SDQMLBJBRCIBHM-UHFFFAOYSA-N	MJALVONLCNWZHK-UHFFFAOYSA-N	UCJHITBUIWHISE-GMMZNBDUSA-N	HNOSJVWYGXOFRP-UHFFFAOYSA-N
NPQJTPHMCZYCNP-UHFFFAOYSA-N	UWKNPULCJWBBDD-JRUKXMRZSA-N	NDXWYVRAUFPPEJ-UHFFFAOYSA-N	QDQJWSSPAMZRIA-UHFFFAOYSA-N
WAQIWFFEZIMVBD-UHFFFAOYSA-N	USVMJSALORZVDV-SDBHATRESA-N	LBVPDFGFLMFDPI-UHFFFAOYSA-N	ISNDTNDJSXYNKT-UHFFFAOYSA-N
RWIPSJUSVXDVPB-SREVYHEPSA-N	DRTQHJPVMGBUCF-XVFCMESISA-N	CJDRUOGAGYHKKD-FYGXBCQKSA-N	ZDZOTLJHXYCWBA-UHFFFAOYSA-N
IZFGRAGOVZCUFB-HJWRWDBZSA-N	RJZVWDTYEWCUAR-JOCHJYFZSA-N	BDDNYDPRCCDQQJ-PBHICJAKSA-N	ZJRDCQWLAILQHR-UHFFFAOYSA-N
OFIDNKMQBYGNIW-ZKWNWVNESA-N	WMBWREPUVVBILR-WIYYLYMNSA-N	AEQDJSLRWYMAQI-UHFFFAOYSA-N	OHJWWOZXCKEOGK-UHFFFAOYSA-N
WTTJVINHCBCLGX-NQLNTKRDSA-N	XSOLDPYUICCHJX-UHFFFAOYSA-N	MFMBOHMTFYYVAI-SSDOTTSWSA-N	AQTQHPDCURKLKT-UHFFFAOYSA-N
QHATYOWJCAQINT-JPFHKJGASA-N	WBYWAXJHAXSJNI-VOTSOKGWSA-N	NBMBQDMXBCIEMX-UHFFFAOYSA-N	VTDZPALYKJNMNV-UHFFFAOYSA-N
ZYNDJIBBPLNPOW-KHPPLWFESA-N	XSOLDPYUICCHJX-HTWZWKQOSA-N	IWINXMWZYVGFKC-JHLWKMQHSA-N	MCPFEAJYKIXPQF-UHFFFAOYSA-N
JNSUZRHLHDQGPN-HJWRWDBZSA-N	HBJXRRXWHSHZPU-PDBXOOCHSA-N	CARMWCSYOJNGRD-FFPTXMBDSA-N	QELDJEKNFOQJOY-UHFFFAOYSA-N
ZFYHVMQCJIKTLP-UHFFFAOYSA-N	NGSWKAQJJWESNS-ZZXKWVIFSA-N	NUENJLVLKHHYJS-KOPIJTNESA-N	XJQPQKLURWNAAH-UHFFFAOYSA-N
QRMLGBWNPDNAHQ-UHFFFAOYSA-N	FIXDIFPJOFIIEC-UHFFFAOYSA-N	MXFUJXIOAUPXPT-LAGVYOHYSA-N	BDXYPHKGNUGUFG-UHFFFAOYSA-N
TWJNBXBSOPSJCB-UHFFFAOYSA-N	RETSEGNZNUBJRB-UHFFFAOYSA-N	BVDHPBILFRQGEC-UHFFFAOYSA-N	NVSLBOBPSCMMSO-UHFFFAOYSA-N
ZFUSDYXRBKYLMJ-UHFFFAOYSA-N	QNAYBMKLOCPYGJ-REOHCLBHSA-N	PHKSUFCCGLWIMC-UHFFFAOYSA-N	WIONIXOBNMDJFJ-UHFFFAOYSA-N
JEDIPLFNJDRCFD-SREVYHEPSA-N	PHIQHXFUZVPYII-UHFFFAOYSA-N	NLDDIKRKFXEWBK-CQSZACIVSA-N	CZCIKBSVHDNIDH-UHFFFAOYSA-N
RCINICONZNJXQF-MZXODVADSA-N	MWAYRGBWOVHDDZ-UHFFFAOYSA-N	SWVDNEGGBBYXGS-UWVAXJGDSA-N	PXOYOCNNSUAQNS-UHFFFAOYSA-N
NWXMGUDVXFXRIG-WESIUVDSSA-N	ILRYLPWNYFXEMH-WHFBIAKZSA-N	PPUVIGSDWLRHCY-PSOPSSQASA-N	UVJYAKBJSGRTHA-UHFFFAOYSA-N
BLGXFZZNTVWLAY-DIRVCLHFSA-N	XCZVBYOXRSFQBH-UHFFFAOYSA-N	GPTFURBXHJWNHR-UHFFFAOYSA-N	XOXYHGOIRWABTC-UHFFFAOYSA-N
DZGWFCGJZKJUFP-UHFFFAOYSA-N	WNRCJJWBAXNAPE-HXUWFJFHSA-N	WKNXOKHAEDTQCX-CQSZACIVSA-N	BJRNKVDFDLYUGJ-UHFFFAOYSA-N
JYGXADMDTFJGBT-CZFMHFDVSA-N	WWUZIQQURGPMPG-KRWOKUGFSA-N	XGODCDTVQAHYAH-QBSPZKBFSA-N	SDXKZPQOVUDXIY-UHFFFAOYSA-N
IAVREABSGIHHMO-UHFFFAOYSA-N	SLEHROROQDYRAW-KQYNXXCUSA-N	STNNWPKHRBGYMO-CMDGGOBGSA-N	UXUFMIJZNYXWDX-UHFFFAOYSA-N
HCZHHEIFKROPDY-UHFFFAOYSA-N	BOWVQLFMWHZBEF-KTKRTIGZSA-N	RAZHULSADOGMPF-BQYQJAHWSA-N	RWSXRVCMGQZWBV-UHFFFAOYSA-N
NYPYHUZRZVSYKL-ZETCQYMHSA-N	FVMDYYGIDFPZAX-UHFFFAOYSA-N	CPHPAWJXZHHPEN-PSOPSSQASA-N	HUJXHFRXWWGYQH-UHFFFAOYSA-O
QAIPRVGONGVQAS-RQOWECAXSA-N	OVSQVDMCBVZWGM-QSOFNFLRSA-N	MQEOTHTYNCMSAN-UHFFFAOYSA-N	KYVJVURXKAZJRK-UHFFFAOYSA-N
CBQJSKKFNMDLON-JTQLQIEISA-N	VVPRQWTYSNDTEA-LLVKDONJSA-N	ZWUABKNXVCUVCG-HHPBHMTBSA-N	CWMIROLCTHMEEO-UHFFFAOYSA-N
WLJVNTCWHIRURA-UHFFFAOYSA-N	FGKJLKRYENPLQH-UHFFFAOYSA-N	MIWPBXQTBYPJEF-XBXARRHUSA-N	VSJKWCGYPAHWDS-UHFFFAOYSA-N
JLSKPBDKNIXMBS-UHFFFAOYSA-N	MAFJMPFLJJCSTB-FQBQTYDJSA-N	WTDIRAZPDUAJEB-UHFFFAOYSA-N	GPTFURBXHJWNHR-UHFFFAOYSA-N
KSEBMYQBYZTDHS-HWKANZROSA-N	XBSQTYHEGZTYJE-UHFFFAOYSA-N	SNKFFCBZYFGCQN-FTNWOIIGSA-N	DFBIRQPKNDILPW-UHFFFAOYSA-N
RFDAIACWWDREDC-MZMBZMQMSA-N	TZWZKDULKILUPV-UHFFFAOYSA-N	XQXPVVBIMDBYFF-UHFFFAOYSA-N	RFKQJTRWODZPHF-UHFFFAOYSA-N
ULSIYEODSMZIPX-UHFFFAOYSA-N	PSXQJZDFWDKBIP-NNWQCNCGSA-N	YSFPWLQJKYZZEG-DEQVHRJGSA-N	DGLDSNPMIYUWGN-UHFFFAOYSA-N
UIJIQXGRFSPYQW-UHFFFAOYSA-N	NPDBDJFLKKQMCM-SCSAIBSYSA-N	RGTONEMDTVVDMY-UHFFFAOYSA-N	KFCMFABBVSIHTB-UHFFFAOYSA-N
QPEJHSFTZVMSJH-UHFFFAOYSA-N	QAIPRVGONGVQAS-DUXPYHPUSA-N	YRXIDKUVBPMNRA-UHFFFAOYSA-N	YWJGYBXHXATAQY-UHFFFAOYSA-N
YJCJVMMDTBEITC-UHFFFAOYSA-N	QWDBCIAVABMJPP-UHFFFAOYSA-N	ZAWXOCUFQSQDJS-VIFPVBQESA-N	LFKQVVDFNHDYNK-UHFFFAOYSA-N
UBQKCCHYAOITMY-UHFFFAOYSA-N	OVYNGSFVYRPRCG-KQYNXXCUSA-N	PQQRNPDHSJDAGV-UHFFFAOYSA-N	NZFHALOWQAKLRX-UHFFFAOYSA-N
HYVABZIGRDEKCD-UHFFFAOYSA-N	ZQYUKJFJPJDMMR-UHFFFAOYSA-N	ZZVZUHRMTUSANL-UHFFFAOYSA-N	GXWUEMSASMVWKO-UHFFFAOYSA-N
BVWTXUYLKBHMOX-UHFFFAOYSA-N	IQPNAANSBPBGFQ-UHFFFAOYSA-N	GWDZRGQRNHELQM-UHFFFAOYSA-N	AYWNHWGQTMCQIV-UHFFFAOYSA-N
FCCDDURTIIUXBY-UHFFFAOYSA-N	QWIZNVHXZXRPDR-WSCXOGSTSA-N	SETVRSKZJJWOPA-FLDGXQSCSA-N	JJURGRVZASRDDE-UHFFFAOYSA-N
WJXSWCUQABXPFS-UHFFFAOYSA-N	TYFQFVWCELRYAO-UHFFFAOYSA-N	AODPJRSAPFUPKT-FCUXXRGKSA-N	ROLIIKCIEQNTMT-UHFFFAOYSA-N
ZIYVHBGGAOATLY-UHFFFAOYSA-N	XSOLDPYUICCHJX-QZEPYOAJSA-N	JWVXCFSNEOMSHH-UHFFFAOYSA-N	PCWTUTJLXXOQPR-UHFFFAOYSA-N
ALEXXDVDDISNDU-UHFFFAOYSA-N	YNCMLFHHXWETLD-UHFFFAOYSA-N	PVNIQBQSYATKKL-UHFFFAOYSA-N	KVKRFLVYJLIZFD-UHFFFAOYSA-N
QIAFMBKCNZACKA-UHFFFAOYSA-N	DFPAKSUCGFBDDF-UHFFFAOYSA-N	ZZJWOZRTELCMHU-BGAWVSDISA-N	QMGGMESMCJCABO-UHFFFAOYSA-N
ZHSOTLOTTDYIIK-UHFFFAOYSA-N	WFRQXTUCHBFZII-UHFFFAOYSA-N	RFWIDAUHTKMSQG-BYJBMJJDSA-N	PTDAHAWQAGSZDD-UHFFFAOYSA-N
RGHHSNMVTDWUBI-UHFFFAOYSA-N	GEEHOLRSGZPBSM-KUBAVDMBSA-N	CXTGMKVLPBAFQU-CUXNAULPSA-N	OUHBKBTZUPLIIA-UHFFFAOYSA-N
DIVQKHQLANKJQO-UHFFFAOYSA-N	YHQWACJRIRKIAL-QYURMBASSA-N	FOTIZMVVUPTZTE-BOOJFYDZSA-N	CYBWUNOAQPMRBA-UHFFFAOYSA-N
WGQKYBSKWIADBV-UHFFFAOYSA-N	DWRXFEITVBNRMK-JXOAFFINSA-N	GUKFMTQRQBETIA-RECCIDHHSA-N	PHMHDRYYFAYWEG-UHFFFAOYSA-N
LOAUVZALPPNFOQ-UHFFFAOYSA-N	FNPHNLNTJNMAEE-UHFFFAOYSA-N	ZLFZRYIAWSHWJZ-NUEZMRMQSA-N	XSYCDVWYEVUDKQ-UHFFFAOYSA-N
QZAYGJVTTNCVMB-UHFFFAOYSA-N	FLKPEMZONWLCSK-UHFFFAOYSA-N	URECVIHFNYVHHN-AGPHHGIASA-N	MBYNDKVOZOAOIS-UHFFFAOYSA-N
HNXQXTQTPAJEJL-UHFFFAOYSA-N	SMEROWZSTRWXGI-WFVDQZAMSA-N	HLOSJHYMSBYQBB-KKBFQYJISA-N	SRPHMISUTWFFKJ-UHFFFAOYSA-N
ALYNCZNDIQEVRV-UHFFFAOYSA-N	KIQFUORWRVZTHT-UHFFFAOYSA-N	ZZRGFLVYILOXAK-XAGYIBRRSA-N	WXQHVBNTINGJJR-UHFFFAOYSA-N
CDAWCLOXVUBKRW-UHFFFAOYSA-N	UNUYMBPXEFMLNW-DWVDDHQFSA-N	QYLNHIFWNMHHOK-JBQLTYABSA-N	VUWOVGXVRYBSGI-UHFFFAOYSA-N
OZJPLYNZGCXSJM-UHFFFAOYSA-N	ZAYHVCMSTBRABG-JXOAFFINSA-N	GVEDTRDLMYCMDC-QEEMTAIZSA-N	AJPXZTKPPINUKN-UHFFFAOYSA-N
ZDXPYRJPNDTMRX-VKHMYHEASA-N	RDHQFKQIGNGIED-QMMMGPOBSA-N	DCLPKYWRYCMQBW-INVSXZCOSA-N	PHEDXBVPIONUQT-UHFFFAOYSA-N
VVIUBCNYACGLLV-UHFFFAOYSA-N	WVULKSPCQVQLCU-XMPMLJJQSA-N	BNOFKGXXHHZEMK-VJZQUVOGSA-N	GDGZMMDZJVKXTP-UHFFFAOYSA-N
AYFVYJQAPQTCCC-GBXIJSLDSA-N	MTCFGRXMJLQNBG-REOHCLBHSA-N	WIECKRBAELCFOB-WCVPGHNESA-N	GCMGJWLOGKSUGX-UHFFFAOYSA-N
KDCGOANMDULRCW-UHFFFAOYSA-N	IKQUESGRCDRZTI-UHFFFAOYSA-N	DQKMNCLZNGAXNX-UHFFFAOYSA-N	ZRKGVMOZKMBTHF-UHFFFAOYSA-N
SQVRNKJHWKZAKO-PFQGKNLYSA-N	DTOSIQBPPRVQHS-PDBXOOCHSA-N	CKLUFKYOOVYBNN-WFFHTSENSA-N	KWRQPASKWCJCPI-UHFFFAOYSA-N
YGPSJZOEDVAXAB-QMMMGPOBSA-N	GCWCVCCEIQXUQU-UHFFFAOYSA-N	UOKYBFHTUSDWJW-HYLXNHFUSA-N	FXFHFOSEURHWMO-UHFFFAOYSA-N
UHDGCWIWMRVCDJ-XVFCMESISA-N	WTFXTQVDAKGDEY-HTQZYQBOSA-N	ZSSDNNYGRLHTQX-BNKWPBLOSA-N	YTPBUIWNJRGZFW-UHFFFAOYSA-N
XUJNEKJLAYXESH-REOHCLBHSA-N	DOICJCCMIBBSOO-UHFFFAOYSA-N	FUAMADNNXPYZCX-OVXWJCGASA-N	BNMGUJRJUUDLHW-UHFFFAOYSA-N
RHGKLRLOHDJJDR-BYPYZUCNSA-N	RHCPKKNRWFXMAT-RRWYKFPJSA-N	ZCHDZACIKMGEJU-UHFFFAOYSA-N	QGMUCGXWCKWHRJ-UHFFFAOYSA-N
XOAAWQZATWQOTB-UHFFFAOYSA-N	FEGCPHIPSRBREU-UHFFFAOYSA-N	JNJIQAXRAOPBBH-NECWGFRUSA-N	UQCUBQIHIKJPHI-UHFFFAOYSA-N
PVNIIMVLHYAWGP-UHFFFAOYSA-N	TYWACVZIFBZIQZ-BSFUXZNJSA-N	OZNPZPANGNPSFZ-OHYPFYFLSA-N	AFEVCSJFNQWWDF-UHFFFAOYSA-N
BTCSSZJGUNDROE-UHFFFAOYSA-N	LZOSYCMHQXPBFU-UHFFFAOYSA-N	YRPHVWIPWPROPM-HYOGKJQXSA-N	JXTOWLUQSHIIDP-UHFFFAOYSA-N
OPTASPLRGRRNAP-UHFFFAOYSA-N	CXTATJFJDMJMIY-CYBMUJFWSA-N	DWSYDIFXHASAJD-HIWPVBICSA-N	GFPLPBCJRRNZHM-UHFFFAOYSA-N
AGPKZVBTJJNPAG-WHFBIAKZSA-N	YVYMBNSKXOXSKW-HXUWFJFHSA-N	AAKBCFNYQADTIH-YZTYGCCUSA-N	JDCPEKQWFDWQLI-UHFFFAOYSA-N
CIWBSHSKHKDKBQ-JLAZNSOCSA-N	XKLJLHAPJBUBNL-UHFFFAOYSA-N	FBSFVQLIMBQJDP-RUUVMHMZSA-N	VVLPFXAEVKKWTK-UHFFFAOYSA-N
UFIVEPVSAGBUSI-UHFFFAOYSA-N	IVOMOUWHDPKRLL-ASCDQALMSA-N	FWWKWLAGVGBURZ-NMSHJFGGSA-N	VFPFQHQNJCMNBZ-UHFFFAOYSA-N
HXEACLLIILLPRG-YFKPBYRVSA-N	ZQAYHOXXVBVXPZ-UHFFFAOYSA-N	FOJARNPMBSAHNV-IUTHSNSWSA-N	RERZNCLIYCABFS-UHFFFAOYSA-N
DHMQDGOQFOQNFH-UHFFFAOYSA-N	NEVPBIQTDNVVMK-CSKARUKUSA-N	AENKZDZJGNAFQJ-AGIWQJESSA-N	NCAZLDCEJHFJDT-UHFFFAOYSA-N
GFFGJBXGBJISGV-UHFFFAOYSA-N	YQFJJDSGBAAUPW-UHFFFAOYSA-N	KUMWKGUQSASISW-HGWNRXBPSA-N	GYFFKZTYYAFCTR-UHFFFAOYSA-N
WUUGFSXJNOTRMR-IOSLPCCCSA-N	UMOAAMQGRRCHPA-GJCOWUBNSA-N	MRWHKENJCXAILM-UHFFFAOYSA-N	VAMJZLUOKJRHOW-UHFFFAOYSA-N
PXQPEWDEAKTCGB-UHFFFAOYSA-N	PSHXNVGSVNEJBD-LJQANCHMSA-N	OXILJHHLTAQMJV-KKBFQYJISA-N	PQHNJDATPYXLIX-UHFFFAOYSA-N
LRFVTYWOQMYALW-UHFFFAOYSA-N	ZOCYQVNGROEVLU-UHFFFAOYSA-N	KVLSXISIBOLLDR-UYTXTCNLSA-N	ITVGXXMINPYUHD-UHFFFAOYSA-N
LEVWYRKDKASIDU-IMJSIDKUSA-N	JRLGPAXAGHMNOL-LURJTMIESA-N	HIQKXJJFHLCCFB-QITDBGOUSA-N	MIBATSHDJRIUJK-UHFFFAOYSA-N
DJJCXFVJDGTHFX-XVFCMESISA-N	YGSDEFSMJLZEOE-UHFFFAOYSA-N	CRYOBNPWDCXTLB-UKTFANMASA-N	WZLJFFOIPJDGBU-UHFFFAOYSA-N
RWQNBRDOKXIBIV-UHFFFAOYSA-N	PCMORTLOPMLEFB-ONEGZZNKSA-N	RMMXLENWKUUMAY-UHFFFAOYSA-N	MSKVJEAKVWAQTA-UHFFFAOYSA-N
JVTAAEKCZFNVCJ-REOHCLBHSA-N	FPUGCISOLXNPPC-IOSLPCCCSA-N	OZWKMVRBQXNZKK-LLVKDONJSA-N	KZLDMAIXPXOZCX-UHFFFAOYSA-N
DRTQHJPVMGBUCF-XVFCMESISA-N	KZNIFHPLKGYRTM-UHFFFAOYSA-N	URAYPUMNDPQOKB-UHFFFAOYSA-N	ZTQSADJAYQOCDD-UHFFFAOYSA-N
CQOVPNPJLQNMDC-ZETCQYMHSA-N	COLNVLDHVKWLRT-QMMMGPOBSA-N	GLZWNFNQMJAZGY-UHFFFAOYSA-N	SXILFEBNQCRWAL-UHFFFAOYSA-N
DFPAKSUCGFBDDF-UHFFFAOYSA-N	DOIRQSBPFJWKBE-UHFFFAOYSA-N	YZUUTMGDONTGTN-UHFFFAOYSA-N	ZRBFCAALKKNCJG-UHFFFAOYSA-N
COLNVLDHVKWLRT-QMMMGPOBSA-N	MUPFEKGTMRGPLJ-ZQSKZDJDSA-N	DTPCFIHYWYONMD-UHFFFAOYSA-N	UOJAEODBOCLNBU-UHFFFAOYSA-N
NCMVOABPESMRCP-SHYZEUOFSA-N	AYFVYJQAPQTCCC-STHAYSLISA-N	MRUAUOIMASANKQ-UHFFFAOYSA-O	SEBIKDIMAPSUBY-UHFFFAOYSA-N
FDGQSTZJBFJUBT-UHFFFAOYSA-N	JHIXEZNTXMFXEK-UHFFFAOYSA-N	QGCUAFIULMNFPJ-UHFFFAOYSA-O	GBXXXUUAOFPGRP-UHFFFAOYSA-N
CVSVTCORWBXHQV-UHFFFAOYSA-N	ZJFKKPDLNLCPNP-UHFFFAOYSA-N	JAWPQJDOQPSNIQ-UHFFFAOYSA-N	XJOTXMLDNWCDRH-UHFFFAOYSA-N
[truncated: 21,253 more rows]

## Sheet: Table S3
figure_inchikey
inchikey_list	count	library
IYDKWWDUBYWQGF-NNAZGLEUSA-N	1	GNPS
KNGPFNUOXXLKCN-ZNCJFREWSA-N	1	GNPS
WXDBUBIFYCCNLE-NSCMQRKRSA-N	1	GNPS
CGZKSPLDUIRCIO-RPCRKUJJSA-N	2	GNPS
USXIYWCPCGVOKF-LERJCCFDSA-N	1	GNPS
USXIYWCPCGVOKF-NOENWEJRSA-N	6	GNPS
WCNJVJCYRBJSLC-BCJYPDSRSA-N	2	GNPS
NAIKIJSSBJHCBL-VIPNTUGYSA-N	4	GNPS
GWGKNTICBPKKKW-LBBUGJAGSA-N	2	GNPS
NAIKIJSSBJHCBL-IPUGVWFUSA-N	2	GNPS
KZVHAGNFWJIOMX-YIEYWENTSA-N	1	GNPS
FFCLYSVFZQXUHI-XUVLUQBSSA-N	1	GNPS
KZVHAGNFWJIOMX-GDKFLGFMSA-N	4	GNPS
GRJSOZDXIUZXEW-PFTKNCRBSA-N	2	GNPS
UGNRFJOMRFTXSQ-ITRHSTPOSA-N	1	GNPS
DEUCVOIWOGPZGS-ZNEWLNCYSA-N	2	GNPS
UGNRFJOMRFTXSQ-DTQAZKPQSA-N	1	GNPS
ODAZGDXFSFEAAA-SHNDDRJUSA-N	2	GNPS
XZDDLHQSVWZOPD-MYGLTJDJSA-N	1	GNPS
QXWOTWUQMDHDCF-UEPNLWJJSA-N	5	GNPS
LWUJNFXMOSWRGO-HXWZHSPTSA-N	3	GNPS
MFDHYPQDDSVRFS-KLNBHVKMSA-N	1	GNPS
UZMVEOVJASEKLP-BYPNWZLWSA-N	4	GNPS
ZRWKFXOGNFQPMY-SKZIAFMESA-N	2	GNPS
BRWIYXLUWTZWGU-PBQPNXEGSA-N	2	GNPS
LLWMPGSQZXZZAE-JZFVXYNCSA-N	1	GNPS
VCAGNEUDNVLWPT-WTPQGBEESA-N	1	GNPS
LNZVLFKJDOYTAA-VEJWXMCGSA-N	1	GNPS
KXUJXPZXILTXDA-JHMIWIOGSA-N	2	GNPS
CRQZWNMPCIFJKX-AMXJBSLBSA-N	2	GNPS
ZSYPDXOLYNZQGO-CSWQYCJFSA-N	2	GNPS
QURRTAYEASAREY-OOVPVTRWSA-N	3	GNPS
YQLQWGVOWKPLFR-SFLKYZCSSA-N	1	GNPS
AHDUXXXZGSWYHF-IXGGKXOYSA-N	2	GNPS
JSPPQWVTDRBUIB-VGPDEBLWSA-N	2	GNPS
OHBCWVJHZZYAHJ-QODGRZNGSA-N	2	GNPS
NHKCCADZVLTPPO-UHFFFAOYSA-N	35	GNPS
JPTGQNMDWMSVSF-DUENCVSESA-N	2	GNPS
VCQKVUNLUXMOER-FNMPZSNGSA-N	1	GNPS
VJSNPXXBMRWPEJ-CEDBRAGKSA-N	6	GNPS
SATIISJKSAELDC-UHFFFAOYSA-N	2	GNPS
PHKOJKSYBBXXED-OCENJLCRSA-N	2	GNPS
HEWGADDUUGVTPF-CVZHIFNESA-N	2	GNPS
GRVRRAOIXXYICO-XVBWCICRSA-N	2	GNPS
LZACOZXZESEOFK-CVZHIFNESA-N	4	GNPS
OFDNQWIFNXBECV-VFSYNPLYSA-N	1	GNPS
CTBBEXWJRAPJIZ-VHPBLNRZSA-N	2	GNPS
MLDFWFKDAWCBSV-RHXOOYMASA-N	1	GNPS
JXOFEBNJOOEXJY-NLKHYCKVSA-N	4	GNPS
NZZSDJHUISSTSC-QIXKQXDESA-N	1	GNPS
BTVYFIMKUHNOBZ-ODRIEIDWSA-N	2	GNPS
MNBBBIJBVPWYSD-AIIVTHQSSA-N	1	GNPS
HKSZLNNOFSGOKW-UHFFFAOYSA-N	3	GNPS
ORRFIXSGNXBETO-WQNYIDMUSA-N	3	GNPS
HQPIKMNKCMXJQC-ONEGZZNKSA-N	2	GNPS
MNASOWORUXKEPP-RKVCBYGQSA-N	3	GNPS
LMOADMWPBSXHHB-PGFTWLJKSA-N	1	GNPS
WRIPSIKIDAUKBP-MDWZMJQESA-N	1	GNPS
GKWSTXDESFGCFI-JCWQUROISA-N	1	GNPS
GMYBARKHHWBGAC-LHLJFWNOSA-N	2	GNPS
NHLBOKNHQIEJIH-IWHCYLEESA-N	4	GNPS
HQEBGENSMXBRMP-GZMZQGJJSA-N	3	GNPS
LGNSRQOKLMYSFC-ONTIZHBOSA-N	3	GNPS
WNMROEVYEZDXEL-OITYILOZSA-N	1	GNPS
BKUKTJSDOUXYFL-METIAKLXSA-N	1	GNPS
NIFSOTSGUFBSPF-CVZHIFNESA-N	3	GNPS
QWSYKJZSJYRUSS-RGQYTZIJSA-N	2	GNPS
LJNGIVUAMWQJIA-WDZYBAFLSA-N	3	GNPS
IURIYLBJXOYFRR-CFLUNQOMSA-N	6	GNPS
XCGGFKXEWPNQFS-ABXPXLQLSA-N	3	GNPS
LMAFSGDNHVBIHU-XUIWWLCJSA-N	3	GNPS
UTERRJKSLJLXTA-UHFFFAOYSA-N	1	GNPS
PFYSYVJVRRSPAP-PVRLSMEHSA-N	1	GNPS
NHPBYMFQSUHYPK-UQVNRYHBSA-N	2	GNPS
LCVJEYNJCXTRIQ-UHFFFAOYSA-N	2	GNPS
DLSUXMZHOIJLGM-MNCMQQDLSA-N	4	GNPS
BFQWBQIYMSVPOL-VRAZQQLKSA-N	1	GNPS
GZNRNQVZDUCYFB-SOVGUPCDSA-N	1	GNPS
PRVBXXHHHXSICY-YIEYWENTSA-N	1	GNPS
SVDMAXBQMZIUPX-QEBOZNLESA-N	1	GNPS
XYKNXOJYKRVXBX-ZAUPHERQSA-N	1	GNPS
PHYRFZDJEDWWKT-UJWQCDCRSA-N	2	GNPS
OUTOCBREWFCORV-MSWWGIQISA-N	1	GNPS
WRHBDNJXUOKAGU-JKHSHXPWSA-N	3	GNPS
MBVQTLXBQHZLRO-YFKTTZPYSA-N	7	GNPS
FUCBQNSQRCPSGC-BOUYHWOHSA-N	3	GNPS
VYIQDOVNWPEWRJ-JVQIYTTCSA-N	2	GNPS
UWPWCNUBZQKCGV-YJJKLKRJSA-N	1	GNPS
AJORQYDPWJZVAU-KCIYAEAGSA-N	6	GNPS
XDNKUKQCGIZSCU-BQYQJAHWSA-N	2	GNPS
LHHYLZXXVYIJMX-CMDGGOBGSA-N	1	GNPS
VHETUFZJAFEOIC-UHFFFAOYSA-N	1	GNPS
SSJXRCYFOOLEKV-RDTKOLQBSA-N	1	GNPS
ZBAMSLOMNLECFR-IEAZIUSSSA-N	2	GNPS
SCYRNRIZFGMUSB-STOGWRBBSA-N	3	GNPS
SBOIIYFHQBOEPC-IFYMMUEESA-N	2	GNPS
BXQZTMMXFKFJIY-UHFFFAOYSA-N	1	GNPS
HSLFSTFEVGMTFF-KGLIPLIRSA-N	1	GNPS
JGSPEFLRDJUZIE-UITAMQMPSA-N	1	GNPS
JFFANXXIOVCBBG-PYIPWEHNSA-N	1	GNPS
UUFOMZNZQYHUJH-XTVPCCRVSA-N	1	GNPS
IXBQSRWSVIBXNC-HSKGSTCASA-N	28	GNPS
PRVBXXHHHXSICY-GDKFLGFMSA-N	4	GNPS
BAYCKSGCVUIVNR-MJEAVDSUSA-N	4	GNPS
QYPABEUQMXOENV-NMOSBCMXSA-N	4	GNPS
KKNYIFDIQAVMQG-CSGRTZOKSA-N	2	GNPS
FVYMRVAKZSUKNW-UHFFFAOYSA-N	1	GNPS
OEGLIHPBLJQCGW-DRBFKITJSA-N	2	GNPS
LRFQMOZAQWOOPZ-IBFZZIGPSA-N	4	GNPS
KKNYIFDIQAVMQG-ZWSUVBHBSA-N	1	GNPS
STGNMXQTWDOGSE-FUVSMVGWSA-N	4	GNPS
QJJZOVMGNCPTJN-WDSAYIENSA-N	1	GNPS
WWYBIFCBAWCPFI-AVCHBABLSA-N	3	GNPS
ASRBKZHDORPEHO-KYJIWOQOSA-N	3	GNPS
SVRNCBGWUMMBQB-UHFFFAOYSA-N	8	GNPS
ZYDGCYWJDWIJCS-UHFFFAOYSA-N	2	GNPS
JGCSKOVQDXEQHI-UHFFFAOYSA-N	19	GNPS
KPZYYKDXZKFBQU-UHFFFAOYSA-N	3	GNPS
PCNDJXKNXGMECE-UHFFFAOYSA-N	10	GNPS
CEIUIHOQDSVZJQ-UHFFFAOYSA-N	3	GNPS
VRTHPBIMOLQLGL-MXZFKARLSA-N	3	GNPS
YNCMLFHHXWETLD-UHFFFAOYSA-N	16	GNPS
PJECCKYLTMQOCP-IJGXQDLJSA-Q	3	GNPS
JKMXMRTVIHXWDO-SJDJHHIXSA-N	1	GNPS
FNEADFUPWHAVTA-CQKLCUKKSA-N	1	GNPS
BGHABCOWYJWZFY-JGJGRNSPSA-N	1	GNPS
CQUSWWXXDXWZBS-QSNRJONTSA-N	1	GNPS
HEIHBBPLLFNNDR-ONVIIIJXSA-N	1	GNPS
LSUFAULIQMLCNF-WRSRUUDBSA-N	1	GNPS
RJURFGZVJUQBHK-IIXSONLDSA-N	19	GNPS
FZTCTTODSSJQQB-UHFFFAOYSA-N	2	GNPS
KLYPRXGLYCCNGZ-PFIKXURKSA-N	3	GNPS
LQGUBLBATBMXHT-UHFFFAOYSA-N	101	GNPS
CQIUKKVOEOPUDV-FSPLSTOPSA-N	2	GNPS
ZFDAUYPBCXMSBF-ACRUOGEOSA-N	4	GNPS
NJGWOFRZMQRKHT-JJOFFGPYSA-N	5	GNPS
GCGQHSSXJBSDGG-BBRMVZONSA-N	1	GNPS
BZMYFWODEQYLTK-UHFFFAOYSA-N	1	GNPS
PBEDWPIWZYHNPL-GVTRCXRLSA-N	5	GNPS
DDULCZLFAKVKJB-RDRXQRDJSA-N	5	GNPS
FCFNRCROJUBPLU-ZJUJSLGGSA-N	4	GNPS
WLBDLEIVQGMNCG-KSMPANLRSA-N	8	GNPS
QZBUWPVZSXDWSB-RYUDHWBXSA-N	7	GNPS
SZJNCZMRZAUNQT-IUCAKERBSA-N	7	GNPS
DSPNTLCJTJBXTD-IRNRRZNASA-N	10	GNPS
QPDMOMIYLJMOQJ-STQMWFEESA-N	5	GNPS
SGNVZIXACLYNAJ-UHFFFAOYSA-N	21	GNPS
VDMMFAOUINDEGC-UHFFFAOYSA-N	6	GNPS
NETARJWZTMGMRM-JRTPPQMASA-N	8	GNPS
IJASURGZDJYQGF-GBNRTHSESA-N	5	GNPS
RYFZBPVMVYTEKZ-KBPBESRZSA-N	5	GNPS
AAABMNXUOFPYQK-GRMLSQNXSA-N	5	GNPS
XLUAWXQORJEMBD-YUMQZZPRSA-N	6	GNPS
MUIYUSOHHCEUTC-LBPRGKRZSA-N	1	GNPS
MUIYUSOHHCEUTC-GFCCVEGCSA-N	1	GNPS
AOYVKXINNGYRMC-ZDUSSCGKSA-N	1	GNPS
AOYVKXINNGYRMC-CYBMUJFWSA-N	1	GNPS
BOLGBOZCCGUULF-IRXDYDNUSA-N	1	GNPS
BOLGBOZCCGUULF-IAGOWNOFSA-N	1	GNPS
ROQRBGPOJLWCGH-ROUUACIJSA-N	1	GNPS
ROQRBGPOJLWCGH-QZTJIDSGSA-N	1	GNPS
ZVXLOXYROPHNQQ-ROUUACIJSA-N	1	GNPS
ZVXLOXYROPHNQQ-QZTJIDSGSA-N	1	GNPS
KNGPFNUOXXLKCN-KKCRFZLHSA-N	2	GNPS
BFQWBQIYMSVPOL-MVDSRTOYSA-N	1	GNPS
NVXHLYRVFXNJGK-UHFFFAOYSA-N	2	GNPS
KMRMSYHYOVGWCM-UHFFFAOYSA-N	1	GNPS
VQQFJLCUEFKGHJ-JGCGQSQUSA-N	1	GNPS
FXNACVVCWBVCGD-MGBGTMOVSA-N	1	GNPS
DCIHLTIBNFDPMW-UUWRZZSWSA-N	1	GNPS
SLKDGVPOSSLUAI-UHFFFAOYSA-N	10	GNPS
ZYZCGGRZINLQBL-GWRQVWKTSA-N	31	GNPS
VJFRQMMMXJJUSM-VZGZUROSSA-N	10	GNPS
JFWABYMXSVHLEW-ZUDVWZRRSA-N	1	GNPS
MQIAICAGVFTAAN-ZIYJYRAWSA-N	1	GNPS
XKZZUWLVOGBTLH-LGUYJGFTSA-N	1	GNPS
KSVGOBQTQGOLQM-WBJGGQTMSA-N	1	GNPS
QOZZMIMTOTZWNP-KWOQDFNWSA-N	1	GNPS
NGPDQWFWZNXVLZ-AYGLBTBXSA-N	1	GNPS
ZATXZWLJJMKQDB-AOWMEVDFSA-N	1	GNPS
RZGOIGKRVXBOMH-KTJCIETHSA-N	1	GNPS
MGFJRQUGYNFFDQ-WYUUTHIRSA-N	2	GNPS
YMYRNIMWOZETPY-OVQJPPBNSA-N	5	GNPS
BPYKTIZUTYGOLE-IFADSCNNSA-N	23	GNPS
ZPJLQAOTGYKOBJ-OVYGPGRDSA-N	4	GNPS
XNBNKCLBGTWWSD-UHFFFAOYSA-N	9	GNPS
VCCUOZSDXVZCSK-UHFFFAOYSA-N	9	GNPS
UBQYURCVBFRUQT-UHFFFAOYSA-N	22	GNPS
XETDAWMNFAQXQO-UHFFFAOYSA-N	1	GNPS
WQZGKKKJIJFFOK-UHFFFAOYSA-N	10	GNPS
UYRHHBXYXSYGHA-UHFFFAOYSA-N	2	GNPS
KKRXDNYRUZGPFM-UHFFFAOYSA-N	2	GNPS
ZNMZYHOEYPCVMP-MITQYPHISA-N	1	GNPS
SKVKIGSFTGVBOX-MGBGTMOVSA-N	2	GNPS
VOHAPZCYHVKGHA-ZSIBMOKUSA-N	2	GNPS
LVIQQCFQNQKTNJ-UEEXXYTCSA-N	2	GNPS
CHHLANXNIQPKBE-HFZVATKISA-N	2	GNPS
MRGBMROKFAMEML-RPZYTNQHSA-N	1	GNPS
HBZNVZIRJWODIB-NHCUFCNUSA-N	4	GNPS
BMBUWKNHXZNMFT-BVEGXQDJSA-N	1	GNPS
SSRRIJSEUKHYFB-DFCPKGTFSA-N	3	GNPS
LUTADWBBHJXPTH-UHGNNPBBSA-N	1	GNPS
CZOSTDZGCCEZTJ-WMHOIYFHSA-N	5	GNPS
JQKOHRZNEOQNJE-DJEJVYNPSA-N	5	GNPS
YHHSONZFOIEMCP-UHFFFAOYSA-O	27	GNPS
CUOJDWBMJMRDHN-UHFFFAOYSA-N	12	GNPS
URNFYIZZIFNDJC-GVJKXZECSA-N	3	GNPS
IQZSNBAQPVKMLG-UHFFFAOYSA-N	1	GNPS
SHUNBVWMKSXXOM-UNOMPAQXSA-N	1	GNPS
ZCFFYALKHPIRKJ-UHFFFAOYSA-N	7	GNPS
ONQBBCUWASUJGE-UHFFFAOYSA-N	1	GNPS
DAAUVFZUXIGOCK-UHFFFAOYSA-N	1	GNPS
AUNGANRZJHBGPY-SCRDCRAPSA-N	146	GNPS
BBIKPGRUAMIMIA-UHFFFAOYSA-N	2	GNPS
NMEMNUVHBNAERZ-UJKMTWAASA-N	1	GNPS
TXVROFQRFWFJGU-UHFFFAOYSA-N	2	GNPS
AFWTZXXDGQBIKW-DZESRJJCSA-N	10	GNPS
NJGWOFRZMQRKHT-WGVNQGGSSA-N	19	GNPS
NKBNWSFCCFKPIT-VKBYPPDESA-N	1	GNPS
YMFYPHGOLKNWQN-WMJMADPPSA-N	7	GNPS
SQDCBBWHYFBJCF-FQAFZQKHSA-N	4	GNPS
IXZWXEVFYZMXCG-ZRBNMRFGSA-N	2	GNPS
QXNYALKSDQNMBV-JLHYYAGUSA-N	3	GNPS
HIYSWASSDOXZLC-HKOYGPOVSA-N	1	GNPS
BRWIYXLUWTZWGU-UHFFFAOYSA-N	3	GNPS
ABBPFXQJIWUCKF-CXRCMLCDSA-N	2	GNPS
WBQWYSKGOKXFTF-OHAAWPAWSA-N	2	GNPS
BMZNIKPIYJQVSG-UHFFFAOYSA-N	1	GNPS
DXBJHRPKFQGVGZ-NCELDCMTSA-N	1	GNPS
MPTMYAPJXMRAGQ-SCGRGBBVSA-N	1	GNPS
HVIYMDRGURCMHG-UHFFFAOYSA-N	1	GNPS
MFEPAAMYDYMBSN-XHPQRKPJSA-N	1	GNPS
FWGUGBNIAQFVCD-VMUCWRCRSA-N	1	GNPS
YFSXYWAZCKMYJN-UHFFFAOYSA-N	1	GNPS
VOQDGNVUKIHJKD-ORXZFWEQSA-N	1	GNPS
FKLMOAHXSWVYLL-ASLZBUMRSA-N	1	GNPS
PHDNRQWSNXDWOT-RUWJBGHDSA-N	2	GNPS
XKVWLOFORMSNMF-GTQQSVPYSA-N	1	GNPS
CFVMHFBQVNKLLW-UHQQYSDHSA-N	1	GNPS
MRAKKDQIGHDJRU-NZUHCZHHSA-N	1	GNPS
HXKDYOMOSLXUTR-UTORHBOWSA-N	1	GNPS
ULGZDMOVFRHVEP-RWJQBGPGSA-N	86	GNPS
SBUJHOSQTJFQJX-NOAMYHISSA-N	18	GNPS
UCSJYZPVAKXKNQ-HZYVHMACSA-N	36	GNPS
MYPYJXKWCTUITO-LYRMYLQWSA-N	33	GNPS
AABZZWPMCAZHFC-UHFFFAOYSA-N	2	GNPS
LULQRLKBANNSOX-AFCHNXSNSA-N	2	GNPS
ZIOIITMDKMWZOA-LHIKJTPQSA-N	1	GNPS
KYHUYMLIVQFXRI-SJPGYWQQSA-N	3	GNPS
CKVQLVKUIHIXIC-WSWSWPEESA-N	3	GNPS
APKFDSVGJQXUKY-INPOYWNPSA-N	7	GNPS
IVKHEMNXMUUOJV-MOISPTHTSA-N	2	GNPS
LBZHBTVSBILXAE-KULIEHOTSA-N	2	GNPS
MUZYOAHCGSIXJH-UHFFFAOYSA-N	1	GNPS
OINDWIFDMFYGDX-UHFFFAOYSA-N	1	GNPS
REFJWTPEDVJJIY-UHFFFAOYSA-N	649	GNPS
KZNIFHPLKGYRTM-UHFFFAOYSA-N	259	GNPS
YZXBAPSDXZZRGB-UHFFFAOYSA-N	2	GNPS
HVYWMOMLDIMFJA-UHFFFAOYSA-N	361	GNPS
MFYSYFVPBJMHGN-UHFFFAOYSA-N	7	GNPS
ASWBNKHCZGQVJV-UHFFFAOYSA-N	8	GNPS
YAMUFBLWGFFICM-UHFFFAOYSA-N	4	GNPS
ZQPPMHVWECSIRJ-UHFFFAOYSA-N	77	GNPS
AERBNCYCJBRYDG-UHFFFAOYSA-N	3	GNPS
PCMORTLOPMLEFB-UHFFFAOYSA-N	491	GNPS
XYLWKHKCYHMVMA-UHFFFAOYSA-N	1	GNPS
RBEJCQPPFCKTRZ-UHFFFAOYSA-N	1	GNPS
WWUZIQQURGPMPG-UHFFFAOYSA-N	1	GNPS
APJYDQYYACXCRM-UHFFFAOYSA-N	115	GNPS
XNEFYCZVKIDDMS-UHFFFAOYSA-N	8	GNPS
CXVGEDCSTKKODG-UHFFFAOYSA-N	27	GNPS
MRUAUOIMASANKQ-UHFFFAOYSA-N	2	GNPS
WSSJONWNBBTCMG-UHFFFAOYSA-N	1	GNPS
FMJSMJQBSVNSBF-UHFFFAOYSA-N	9	GNPS
DANYIYRPLHHOCZ-UHFFFAOYSA-N	277	GNPS
FTODBIPDTXRIGS-UHFFFAOYSA-N	30	GNPS
FTVWIRXFELQLPI-UHFFFAOYSA-N	439	GNPS
ORJDDOBAOGKRJV-UHFFFAOYSA-N	7	GNPS
UINZSMIFSIQGBZ-CPTKKBKASA-N	1	GNPS
WEPBGSIAWZTEJR-UHFFFAOYSA-N	21	GNPS
KMOUJOKENFFTPU-QNDFHXLGSA-N	66	GNPS
BDCDNTVZSILEOY-UHFFFAOYSA-N	54	GNPS
FXNFHKRTJBSTCS-UHFFFAOYSA-N	142	GNPS
RTIXKCRFFJGDFG-UHFFFAOYSA-N	645	GNPS
VCCRNZQBSJXYJD-UHFFFAOYSA-N	245	GNPS
QUQPHWDTPGMPEX-QJBIFVCTSA-N	95	GNPS
AIONOLUJZLIMTK-UHFFFAOYSA-N	1102	GNPS
OVSQVDMCBVZWGM-XXRZTOGGSA-N	1	GNPS
IYRMWMYZSQPJKC-UHFFFAOYSA-N	237	GNPS
IQPNAANSBPBGFQ-UHFFFAOYSA-N	457	GNPS
YXOLAZRVSSWPPT-UHFFFAOYSA-N	147	GNPS
IKGXIBQEEMLURG-QYNJVRNOSA-N	1	GNPS
ABRULANJVVJLFI-PFGYYPEHSA-N	1	GNPS
DVGGLGXQSFURLP-QYMPFQNBSA-N	1	GNPS
FIAAVMJLAGNUKW-RVVCDYOLSA-N	1	GNPS
GTLXLANTBWYXGW-CEGNZRHUSA-M	2	GNPS
SLKDGVPOSSLUAI-PGUFJCEWSA-N	7	GNPS
BMBWFDPPCSTUSZ-MGDILKBHSA-M	1	GNPS
LDWIWSHBGAIIMV-ODZMYOIVSA-M	2	GNPS
ORHBXUUXSCNDEV-UHFFFAOYSA-N	344	GNPS
PVJNLMXWZXXHSZ-UHFFFAOYSA-N	1	GNPS
FJKROLUGYXJWQN-UHFFFAOYSA-N	83	GNPS
QAIPRVGONGVQAS-DUXPYHPUSA-N	99	GNPS
CWVRJTMFETXNAD-PCNKEKKESA-N	3	GNPS
AFSDNFLWKVMVRB-UHFFFAOYSA-N	795	GNPS
LNTHITQWFMADLM-UHFFFAOYSA-N	369	GNPS
LMJMJHGFJXZGDE-WKMLJHOTSA-N	1	GNPS
NGSWKAQJJWESNS-ZZXKWVIFSA-N	92	GNPS
DOUMFZQKYFQNTF-ZZXKWVIFSA-N	12	GNPS
YGSDEFSMJLZEOE-UHFFFAOYSA-N	657	GNPS
PCMORTLOPMLEFB-ONEGZZNKSA-N	83	GNPS
IKIIZLYTISPENI-FBYGNRARSA-N	2	GNPS
RYYVLZVUVIJVGH-UHFFFAOYSA-N	439	GNPS
ZQSIJRDFPHDXIC-UHFFFAOYSA-N	519	GNPS
JNLNEIIZZQABDP-GYXAJMFLSA-N	1	GNPS
ZPINJJOPURFFNV-WJWAULOUSA-N	1	GNPS
QATUWZPYBIHFFR-UVXIKMMUSA-N	1	GNPS
WSTYNZDAOAEEKG-JCNSEWGNSA-N	1	GNPS
AEDDIBAIWPIIBD-ZJKJAXBQSA-N	8	GNPS
VABYUUZNAVQNPG-BQYQJAHWSA-N	33	GNPS
OXGUCUVFOIWWQJ-HQBVPOQASA-N	95	GNPS
CXQWRCVTCMQVQX-LSDHHAIUSA-N	34	GNPS
UINZSMIFSIQGBZ-PYCLNWOXSA-N	1	GNPS
OVSQVDMCBVZWGM-LQSBFMDOSA-N	1	GNPS
IKGXIBQEEMLURG-GGFYDIPBSA-N	1	GNPS
ABRULANJVVJLFI-DGHBBABESA-N	1	GNPS
DVGGLGXQSFURLP-HBRSJUJESA-N	1	GNPS
GGUNGDGGXMHBMJ-UHFFFAOYSA-N	1	GNPS
WZZGVUSWZMBPPL-UHFFFAOYSA-N	2	GNPS
ZMMKQTMMGUIIJM-UHFFFAOYSA-N	1	GNPS
XRVKCURQKFTZGG-UHFFFAOYSA-N	1	GNPS
ATBTWVUHMOVISW-UHFFFAOYSA-N	1	GNPS
ZHVAHWMKMXITOD-IOCIALSMSA-N	2	GNPS
JAYJEXYYCNLGOQ-UHFFFAOYSA-N	1	GNPS
DTEBAJZTWHMPEF-UHFFFAOYSA-N	1	GNPS
RNCIERMYMLFYAO-UHFFFAOYSA-N	2	GNPS
WQOZASFQHLTUGJ-UHFFFAOYSA-N	2	GNPS
IHPMURIXWRKEKD-UHFFFAOYSA-N	2	GNPS
TVOFUERNMZTYRM-UHFFFAOYSA-N	2	GNPS
GFSAAWPDCQHEAN-UHFFFAOYSA-N	3	GNPS
VBJYPSPIKMUCLP-UHFFFAOYSA-N	1	GNPS
NZMLLYZLUYBOGO-UHFFFAOYSA-N	2	GNPS
ITDOFWOJEDZPCF-AATRIKPKSA-N	5	GNPS
PRIHHXHWVNIQPJ-UHFFFAOYSA-N	2	GNPS
QZPQTZZNNJUOLS-UHFFFAOYSA-N	16	GNPS
SRAZIDLUTMRWNZ-UHFFFAOYSA-N	3	GNPS
FUNKMUPZVKBZEC-MEAUJJKLSA-N	1	GNPS
JYMSPANBDPOHPX-UHFFFAOYSA-N	2	GNPS
ICNOFNFXLJFTLZ-UHFFFAOYSA-N	3	GNPS
NHUYGTCSYVBPOA-UHFFFAOYSA-N	1	GNPS
WVILKFILAZPSRT-MEAUJJKLSA-N	3	GNPS
CGYNVHQAIUIQLZ-OVGYQCSBSA-N	1	GNPS
MGHXTRIJAXFCOA-UHFFFAOYSA-N	1	GNPS
PJWHOPKRRBUSDH-UHFFFAOYSA-N	11	GNPS
OVRABUAZHGSQBY-UHFFFAOYSA-N	2	GNPS
PIJVFDBKTWXHHD-UHFFFAOYSA-N	228	GNPS
NDYMQXYDSVBNLL-LKTQYHBLSA-N	1	GNPS
NISPVUDLMHQFRQ-DRMFCQGMSA-N	1	GNPS
IXORZMNAPKEEDV-OYEYCCDTSA-N	2	GNPS
NWBJYWHLCVSVIJ-UHFFFAOYSA-N	39	GNPS
QANMHLXAZMSUEX-UHFFFAOYSA-N	182	GNPS
HTMCLLSRQWRPTN-OKMRAYSCSA-N	2	GNPS
YEIAHHGCPUIGOQ-ZMIPQNLBSA-N	1	GNPS
NIKHGUQULKYIGE-ADPGWCSISA-N	3	GNPS
WUADCCWRTIWANL-UHFFFAOYSA-N	234	GNPS
HKQYGTCOTHHOMP-UHFFFAOYSA-N	281	GNPS
TZBJGXHYKVUXJN-UHFFFAOYSA-N	774	GNPS
GAOZTHIDHYLHMS-QPJULDDXSA-N	2	GNPS
UNFGCPCUYMXWDG-OOQPEQBFSA-N	2	GNPS
JLJAVUZBHSLLJL-DQEHQXCCSA-N	3	GNPS
JLJAVUZBHSLLJL-GKHNXXNSSA-N	3	GNPS
ISBKEYQPAWAMRF-HKKFXGGESA-N	1	GNPS
RKSBJQZDPAGEQW-IRTBSJMASA-N	2	GNPS
SCZVLDHREVKTSH-UHFFFAOYSA-N	22	GNPS
IRZVHDLBAYNPCT-UHFFFAOYSA-N	139	GNPS
BJYHZSNSMVEQEH-SJORKVTESA-N	4	GNPS
JFFHVIUZNPTGGR-WJLGXSQGSA-N	4	GNPS
RYBHZNMPMHOBAR-POHAHGRESA-N	2	GNPS
BWRZDLYJNURUHS-XUXIUFHCSA-N	2	GNPS
LOILTCBRRAVDAF-JINALETGSA-N	2	GNPS
DDRDDFBLSIAXPP-WMFJGPPASA-N	2	GNPS
LJMOAYAQYBADNI-WHIWGDFCSA-N	1	GNPS
PFTAWBLQPZVEMU-DZGCQCFKSA-N	160	GNPS
PFTAWBLQPZVEMU-UKRRQHHQSA-N	193	GNPS
XMOCLSLCDHWDHP-IUODEOHRSA-N	67	GNPS
HXHKKYNHNQVAAX-HNNXBMFYSA-N	1	GNPS
BMVJFNLJSZHNNS-ZXRHVTAXSA-N	1	GNPS
BMVJFNLJSZHNNS-YUDFMKBLSA-N	1	GNPS
YTFVRYKNXDADBI-SNAWJCMRSA-N	101	GNPS
HPXUNEGPCPQBQY-BQYQJAHWSA-N	3	GNPS
WAGZSQGCUXDBOA-UHFFFAOYSA-N	2	GNPS
OJRCBJBIGZHIRA-GQCTYLIASA-N	1	GNPS
SDVHSXZSEQRFSU-BQYQJAHWSA-N	2	GNPS
VUGQIIQFXCXZJU-UHFFFAOYSA-N	1	GNPS
FQGIBHQUVCGEAC-UHFFFAOYSA-N	1	GNPS
UVDYUDNYSNKZRV-OAHLLOKOSA-N	1	GNPS
FKZUTWSVQLXKQE-OAHLLOKOSA-N	1	GNPS
WUQMVSOZWZOUJR-FUMNGEBKSA-N	1	GNPS
BHTWZQKERRCPRZ-RYRKJORJSA-N	1	GNPS
NTWOKQCCNHKEIU-UHFFFAOYSA-N	2	GNPS
WQJZXSSAMGZVTM-UHFFFAOYSA-N	1	GNPS
LTHWZZOUNJCHES-UHFFFAOYSA-N	2	GNPS
VOWJSEYJDXBICY-UHFFFAOYSA-N	3	GNPS
NLZUEZXRPGMBCV-UHFFFAOYSA-N	89	GNPS
MFFQNMFIVBUMBX-UHFFFAOYSA-N	3	GNPS
QMZIONVGEYVZHY-UHFFFAOYSA-N	1	GNPS
YFSUTJLHUFNCNZ-UHFFFAOYSA-N	27	GNPS
XRASPMIURGNCCH-UHFFFAOYSA-N	1	GNPS
NBMKJKDGKREAPL-DVTGEIKXSA-N	2	GNPS
JBDGDEWWOUBZPM-XYPYZODXSA-N	1	GNPS
USRHYDPUVLEVMC-FQEVSTJZSA-N	1	GNPS
KWGRBVOPPLSCSI-WPRPVWTQSA-N	17	GNPS
MOTZDAYCYVMXPC-UHFFFAOYSA-N	17	GNPS
MJJALKDDGIKVBE-UHFFFAOYSA-N	9	GNPS
SUBDBMMJDZJVOS-XMMPIXPASA-N	2	GNPS
XUOQKQRMICQUQC-AOIWGVFYSA-N	5	GNPS
VCJRIJKZDDFALD-AABGKKOBSA-N	1	GNPS
XPAOPAPDCRLMTR-UHFFFAOYSA-N	2	GNPS
OLNTVTPDXPETLC-XPWALMASSA-N	8	GNPS
WXURHACBFYSXBI-GQKYHHCASA-N	8	GNPS
URKOMYMAXPYINW-UHFFFAOYSA-N	6	GNPS
NPDKTSLVWGFPQG-UHFFFAOYSA-N	2	GNPS
AYXYPKUFHZROOJ-UHFFFAOYSA-N	1	GNPS
IZQSVPBOUDKVDZ-UHFFFAOYSA-N	316	GNPS
XJWIEWPGHRSZJM-CZFNFOJSSA-N	1	GNPS
ZKLPARSLTMPFCP-OAQYLSRUSA-N	7	GNPS
DRLFMBDRBRZALE-UHFFFAOYSA-N	183	GNPS
WBXPDJSOTKVWSJ-UHFFFAOYSA-N	1	GNPS
VGYFMXBACGZSIL-MCBHFWOFSA-N	1	GNPS
RBQOQRRFDPXAGN-UHFFFAOYSA-N	18	GNPS
NOFOAYPPHIUXJR-APNQCZIXSA-N	17	GNPS
JIEVJXRUYDZFTD-PZHSVMLJSA-N	1	GNPS
VCBNPTWPJQLHQN-NYAJDEOCSA-N	3	GNPS
ZAVWGRCRKSHIMO-OALUTQOASA-N	1	GNPS
XKKFNYKNDDHAQC-IRFCIJBXSA-N	1	GNPS
WKHHFWJJIRCXHA-INIZCTEOSA-N	1	GNPS
NEQVOBXBOFZEMR-UHFFFAOYSA-N	2	GNPS
XFZJEEAOWLFHDH-NFJBMHMQSA-N	47	GNPS
YZOIGUQJFCQTJK-UHFFFAOYSA-N	1	GNPS
VZTUKBKUWSHDFM-CYBMUJFWSA-N	2	GNPS
IAJBQAYHSQIQRE-UHFFFAOYSA-N	27	GNPS
DAINMNHDGRVBQF-UHFFFAOYSA-N	2	GNPS
BMQBFTBKHPYZFM-UHFFFAOYSA-N	1	GNPS
IHBVMUCQCZEAPW-YBSDSQCQSA-N	3	GNPS
PEFNSGRTCBGNAN-QNDFHXLGSA-N	44	GNPS
MYXNWGACZJSMBT-VJXVFPJBSA-N	44	GNPS
SJGXLSYEYLGFRT-SIAGYLGLSA-N	3	GNPS
PVFGJHYLIHMCQD-UHFFFAOYSA-N	31	GNPS
CIEYTVIYYGTCCI-UHFFFAOYSA-N	122	GNPS
MXXWOMGUGJBKIW-YPCIICBESA-N	110	GNPS
FKIYLTVJPDLUDL-SLNHTJRHSA-N	10	GNPS
LUZRJRNZXALNLM-JGRZULCMSA-N	4	GNPS
DSVUOBIQVPVZST-UHFFFAOYSA-N	5	GNPS
AAWZDTNXLSGCEK-TUNDHVGDSA-N	2	GNPS
DYJIDGJHOLTGBO-ZETCQYMHSA-N	2	GNPS
DZZWHBIBMUVIIW-DTORHVGOSA-N	5	GNPS
GSDSWSVVBLHKDQ-UHFFFAOYSA-N	31	GNPS
FABPRXSRWADJSP-MEDUHNTESA-N	4	GNPS
MYSWGUAQZAJSOK-UHFFFAOYSA-N	41	GNPS
GSDSWSVVBLHKDQ-JTQLQIEISA-N	24	GNPS
XUBOMFCQGDBHNK-UHFFFAOYSA-N	13	GNPS
ROCUOVBWAWAQFD-UHFFFAOYSA-N	140	GNPS
BYDOCEQRHMZXMS-IUNYYKFTSA-N	1	GNPS
QZJVBGCZOLNWHW-AWEZNQCLSA-N	2	GNPS
QVZXVDWBZHYCGL-UHFFFAOYSA-N	2	GNPS
BZQDHZDSIXPDSS-CYDVCVIESA-N	1	GNPS
LUJAXSNNYBCFEE-UHFFFAOYSA-N	2	GNPS
AOLOMULCAJQEIG-UHFFFAOYSA-N	2	GNPS
OBGBGHKYJAOXRR-UHFFFAOYSA-N	1	GNPS
HSHNITRMYYLLCV-UHFFFAOYSA-N	120	GNPS
UDFPKNSWSYBIHO-UHFFFAOYSA-N	12	GNPS
MGZOXZPZHVOXQB-UHFFFAOYSA-N	1	GNPS
LIIALPBMIOVAHH-UHFFFAOYSA-N	111	GNPS
HXVZGASCDAGAPS-UHFFFAOYSA-N	25	GNPS
NHMMAMIRMITGRD-UHFFFAOYSA-N	1	GNPS
MELHVRFNTXYFMN-UHFFFAOYSA-N	1	GNPS
GJIALGLHOBXNAT-KPOBHBOGSA-N	4	GNPS
CEBXXEKPIIDJHL-UHFFFAOYSA-N	74	GNPS
MTOHOIPTYJIUCH-KPOBHBOGSA-N	1	GNPS
KRZBCHWVBQOTNZ-XAIBDRPMSA-N	2	GNPS
MZNIJRAPCCELQX-MHYYFZQMSA-N	2	GNPS
UFCLZKMFXSILNL-XAIBDRPMSA-N	2	GNPS
MVIJSQNWYLPBGP-CMBGVUEGSA-N	2	GNPS
PHQCFARQBSPGHM-XUDVLBGNSA-N	2	GNPS
BQZBPAFALHFIMA-GBNJDRHDSA-N	1	GNPS
CWVRJTMFETXNAD-KWXNVWGOSA-N	2	GNPS
BMRSEYFENKXDIS-FASCMIHUSA-N	1	GNPS
GYFFKZTYYAFCTR-PCNKEKKESA-N	2	GNPS
PLAPMLGJVGLZOV-YJQKKJGLSA-N	2	GNPS
SGEWCQFRYRRZDC-YJQKKJGLSA-N	2	GNPS
PZZRDJXEMZMZFD-ODPGBAFUSA-N	2	GNPS
RGNXWPVNPFAADO-NSIKDUERSA-N	2	GNPS
AYMYWHCQALZEGT-ORCRQEGFSA-N	1	GNPS
VSCSJMRNBGGEEP-AWEZNQCLSA-N	1	GNPS
PXUALOWHEHOKSO-SOXOQJGTSA-N	1	GNPS
BFIFMYVVBKSDFE-KNMPCJSWSA-N	1	GNPS
AKYUFOZFLOQQQL-VXPUYCOJSA-N	1	GNPS
KHBPQPUZXNFKKR-ZDRWWRSCSA-N	1	GNPS
UIKYAUSFWRLFDK-KAGYGMCKSA-N	1	GNPS
ILZBYZQNJIYYNP-TUWFYMLYSA-N	1	GNPS
YPYRMWFNCMDUIB-UHFFFAOYSA-N	1	GNPS
IUPCWCLVECYZRV-JZMZINANSA-N	1	GNPS
AUJXLBOHYWTPFV-CVLRASHMSA-N	1	GNPS
DSHIIBUGOWQFSO-YVLHZVERSA-N	1	GNPS
YDNKGFDKKRUKPY-UHFFFAOYSA-N	13	GNPS
ZNTUDOOZDLMYAG-DHZHZOJOSA-N	1	GNPS
VJNXGGVCMFEVSM-ZABMOCCYSA-N	1	GNPS
HVAUUPRFYPCOCA-AREMUKBSSA-N	4	GNPS
APKFDSVGJQXUKY-HXSTXIQVSA-N	1	GNPS
XTEPSHPZFXYBOW-UHFFFAOYSA-N	1	GNPS
JGQQLQAYZXPOJS-UHFFFAOYSA-N	1	GNPS
KDPBLDOVCGAWNQ-UHFFFAOYSA-N	1	GNPS
HZMKSGSOBKQGJX-UHFFFAOYSA-N	1	GNPS
UPUZGXILYFKSGE-UHFFFAOYSA-N	2	GNPS
CJEZLXXESOYJHS-UHFFFAOYSA-N	1	GNPS
WCIZHDREQJXEQO-UHFFFAOYSA-N	1	GNPS
LPCWDYWZIWDTCV-UHFFFAOYSA-N	1	GNPS
QJAZVTOBOGKESU-UHFFFAOYSA-N	1	GNPS
PCVCHIVLKSOTJT-UHFFFAOYSA-N	1	GNPS
GVPOXQWXNHAESS-UHFFFAOYSA-N	1	GNPS
NCKCFKKDTKRSBR-UHFFFAOYSA-N	1	GNPS
HGJNRQMRLNGOJH-UHFFFAOYSA-N	1	GNPS
MVVRNAUFPUDQIB-UHFFFAOYSA-N	1	GNPS
ASKMIGSIGYTPAT-UHFFFAOYSA-N	1	GNPS
VRGXPRJRDIGSKC-UHFFFAOYSA-N	1	GNPS
MUMCCPUVOAUBAN-UHFFFAOYNA-N	1	GNPS
NBDNEUOVIJYCGZ-CYBMUJFWNA-N	1	GNPS
KDSRELQBKSKBAR-UHFFFAOYSA-N	1	GNPS
XLCYXINIUJNTPF-UHFFFAOYSA-N	2	GNPS
VOMZEVDJNHHMLC-UHFFFAOYSA-N	1	GNPS
XVNJBDKWBSRNOE-UHFFFAOYSA-N	1	GNPS
WRFCJLBPEINJNJ-UHFFFAOYSA-N	1	GNPS
KLAFICXHZAHAGT-UHFFFAOYSA-N	2	GNPS
GUWPOJDUVLSBQT-UHFFFAOYSA-N	1	GNPS
DYVUUJWYBBENAM-UHFFFAOYSA-N	1	GNPS
OZOYGQPOXFKXHD-UHFFFAOYSA-N	1	GNPS
KMQWWGLIGSFYAT-UHFFFAOYSA-N	2	GNPS
TWLKTIVRWZMGCT-UHFFFAOYSA-N	1	GNPS
LWXUPDPSLGLZAL-UHFFFAOYSA-N	1	GNPS
RAHSBPPVFHSPRF-UHFFFAOYSA-N	1	GNPS
VXHZXOQAKXSCOH-UHFFFAOYSA-N	1	GNPS
PIKRCPZZFYHEJP-UHFFFAOYSA-N	1	GNPS
LRKGYZSAGLZIFQ-UHFFFAOYSA-N	1	GNPS
YFCZJZFKQUAEGT-UHFFFAOYSA-N	1	GNPS
UMOXGPJLBBKEJV-UHFFFAOYSA-N	1	GNPS
LXMNWKJHYOZUQL-UHFFFAOYSA-N	1	GNPS
TXODBIOSWNNKJM-UHFFFAOYSA-N	2	GNPS
KLKDPRUXCGOLFU-UHFFFAOYSA-N	1	GNPS
CKUAYXRLIBAUTH-UHFFFAOYSA-N	1	GNPS
ICCCQEGUOIWMQK-UHFFFAOYSA-N	1	GNPS
GRIMQKMDNNAKOA-UHFFFAOYSA-N	1	GNPS
XPEXQXQNICTMKI-UHFFFAOYSA-N	1	GNPS
OSEUKBRRZPIOHX-UHFFFAOYSA-N	1	GNPS
DKRYYIIVJRUKGL-UHFFFAOYSA-N	1	GNPS
CRSLSKBTGDMSFL-UHFFFAOYSA-N	1	GNPS
GWDIJRQTFFNFPS-UHFFFAOYSA-N	1	GNPS
OWQLBLNRUZULFV-UHFFFAOYSA-N	4	GNPS
BYRZLWJKTOLLBX-UHFFFAOYSA-N	1	GNPS
CUZZLIJKCADKLX-UHFFFAOYSA-N	2	GNPS
OOCUGTZJHIRSOO-UHFFFAOYSA-N	1	GNPS
RHIGOVYZLUVMOO-UHFFFAOYSA-N	1	GNPS
HSWSVOSUEWPULW-UHFFFAOYSA-N	1	GNPS
VTCHHTCQMAFJHP-UHFFFAOYSA-N	2	GNPS
XYABHURTMBEOGW-UHFFFAOYSA-N	1	GNPS
MUBZACKCHQIRSY-UHFFFAOYSA-N	1	GNPS
XXGBTWBCSQCNMH-UHFFFAOYSA-N	1	GNPS
YXNFWYUMRBFXJO-UHFFFAOYSA-N	1	GNPS
RLIACMHWGOIUBV-ZIBLCDJTSA-N	1	GNPS
NLKSLCYYSLLAMB-ZDIYHFSASA-N	1	GNPS
OACSANJOUKCFPQ-UEGKKISVSA-N	1	GNPS
NOERPJFUTRUZHQ-JUIRBOJBSA-N	1	GNPS
OFUTZNNUWRTXHO-NPOOFSFMSA-N	1	GNPS
UKVKACNHLXTJKA-MLFCXMCDSA-N	1	GNPS
DIRGAGXDBYDWQB-HPBBMIDOSA-N	1	GNPS
DQOWHTFHFLRPDX-URDKQJIJSA-N	1	GNPS
IXGXYZXRENQKBA-ICLUKFGZSA-N	1	GNPS
WWNWMZIUAQDDRB-WQZXIQLZSA-N	2	GNPS
KVZUCOGWKYOPID-UHFFFAOYSA-N	6	GNPS
LPLVUJXQOOQHMX-RTFWCYLVSA-N	2	GNPS
AKNNEGZIBPJZJG-QZTJIDSGSA-N	1	GNPS
ZENOXNGFMSCLLL-UHFFFAOYSA-N	2	GNPS
RMSKZOXJAHOIER-RQTAXCTMSA-N	2	GNPS
WTTGIVJDHDPLCL-UHFFFAOYSA-N	2	GNPS
GGNGEESEARSAMF-UHFFFAOYSA-N	3	GNPS
WSQWAMGRHJQANC-UHFFFAOYSA-N	4	GNPS
VJJZJBUCDWKPLC-UHFFFAOYSA-N	112	GNPS
DDNPCXHBFYJXBJ-UHFFFAOYSA-N	20	GNPS
SDTFURCSGWUESP-UHFFFAOYSA-N	2	GNPS
DWZAJFZEYZIHPO-UHFFFAOYSA-N	23	GNPS
ADNCDMHZHONBRR-UHFFFAOYSA-N	2	GNPS
LLDTYMGZAXZDDU-UHFFFAOYSA-N	20	GNPS
XZKJITYVVLNMNW-UHFFFAOYSA-N	1	GNPS
BJRNKVDFDLYUGJ-RMPHRYRLSA-N	46	GNPS
KWGRBVOPPLSCSI-UHFFFAOYSA-N	15	GNPS
LPLVUJXQOOQHMX-CDEQOFMISA-N	1	GNPS
AKNNEGZIBPJZJG-MSOLQXFVSA-N	37	GNPS
SQOJOAFXDQDRGF-UHFFFAOYSA-N	75	GNPS
FPUXKXIZEIDQKW-VKMVSBOZSA-N	4	GNPS
SEBFKMXJBCUCAI-UHFFFAOYSA-N	163	GNPS
RGCKGOZRHPZPFP-UHFFFAOYSA-N	36	GNPS
POJWUDADGALRAB-UHFFFAOYSA-N	523	GNPS
ZFXYFBGIUFBOJW-UHFFFAOYSA-N	264	GNPS
QCHFTSOMWOSFHM-UHFFFAOYSA-N	22	GNPS
ZYGHJZDHTFUPRJ-UHFFFAOYSA-N	157	GNPS
XQYZDYMELSJDRZ-UHFFFAOYSA-N	217	GNPS
LOUPRKONTZGTKE-LHFMAAMQSA-N	1	GNPS
RHMXXJGYXNZAPX-UHFFFAOYSA-N	160	GNPS
YAPQBXQYLJRXSA-UHFFFAOYSA-N	159	GNPS
MWOOGOJBHIARFG-UHFFFAOYSA-N	523	GNPS
BLGXFZZNTVWLAY-SCYLSFHTSA-N	28	GNPS
AUVVAXYIELKVAI-YMLRZMTOSA-N	1	GNPS
RNQMHXMGXVQRMV-UHFFFAOYSA-J	1	GNPS
XKUKFJXRMIGFKU-QHUKCZFVSA-N	1	GNPS
PXDYILJJHOVNLO-NDJYQBQTSA-N	2	GNPS
WAEXFXRVDQXREF-UHFFFAOYSA-N	4	GNPS
MKBNTPDMOZKDSO-ZIVKBKJYSA-N	1	GNPS
AJACDNCVEGIBNA-KQYNXXCUSA-N	1	GNPS
DWRXFEITVBNRMK-JAGXHNFQSA-N	1	GNPS
FZTCTTODSSJQQB-XKDMFOEASA-N	1	GNPS
HCAJQHYUCKICQH-VPENINKCSA-N	1	GNPS
YKBGVTZYEHREMT-KVQBGUIXSA-N	70	GNPS
VBYYGSMHUKZIND-UHFFFAOYSA-N	2	GNPS
HPIOIUSFXDCSLD-KEVLTHRLSA-N	2	GNPS
LLZGZWBVBWCMRA-GKWUPCQWSA-N	2	GNPS
QEQPUTKQRURHAG-RMKUKBDQSA-N	2	GNPS
FDYWPCLQYXMCJD-AXSDUEMKSA-N	3	GNPS
KXUJXPZXILTXDA-CKIYSKEDSA-N	3	GNPS
OFUDGDJEKOUEKG-MBNNSLKJSA-N	1	GNPS
FDYWPCLQYXMCJD-DFLPIBHLSA-N	2	GNPS
JEOAJYYDZYNEAH-YJSIEXFISA-N	3	GNPS
MDIRDFOZMJDCMK-UHFFFAOYSA-N	2	GNPS
AERWTVOXUHXGAE-UHFFFAOYSA-N	2	GNPS
VBKOUAVWXRGGDI-UHFFFAOYSA-N	2	GNPS
JFESWTBLTSUPGK-UHFFFAOYSA-N	2	GNPS
XGTYSLIGRKUXED-UHFFFAOYSA-N	2	GNPS
CYZZFSCFKCNCLO-XMPFBODESA-N	2	GNPS
LGYQYCWMQRMLJJ-DAAXTDNESA-N	3	GNPS
PNDDYPOQKFXUHY-JOSACIENSA-N	2	GNPS
DWQQWNRHLJPIDV-QMWBYZKLSA-N	2	GNPS
DSHVEBDLSYMWSX-MRGDGBMUSA-N	3	GNPS
FTGOWEQDZZMPNJ-GUMZKTDUSA-N	5	GNPS
HKSURPHWRMGDOZ-NKHCFBCYSA-N	4	GNPS
RQOFTLFCRJDAJR-OKVZEMHRSA-N	2	GNPS
UJRQFLBBBCLATN-UHFFFAOYSA-N	2	GNPS
FDEFKOBGABILIC-XQHQYKGYSA-N	2	GNPS
LYCKQMCCONKVPQ-CXGOSFSJSA-N	3	GNPS
XNSXDDHLEKKURV-PJYKFWTKSA-N	3	GNPS
UZVWRTZJFCDKBF-OODLVNIASA-N	3	GNPS
BEUWKFSFCQGVEY-QJQSJIDVSA-N	3	GNPS
RVIIZRJMWFSNER-LJCLWVHTSA-N	3	GNPS
ZHHYANZIARLNFJ-FWKFCYAVSA-N	2	GNPS
KGWATBYKCMCFLC-ZFCZOSEKSA-N	1	GNPS
BQKZAAFVKZMCPR-XLXWSZPNSA-N	2	GNPS
UGBGKUYYYCTXAK-DJNKVENRSA-N	2	GNPS
PPHWDUZMWNUINO-QAJUQPOASA-N	2	GNPS
OJSUENRPBJADBN-KJTFKGMVSA-N	1	GNPS
OHDXGZAYYBMHCY-QSUIEZAASA-N	1	GNPS
HEFNNWSXXWATRW-UHFFFAOYSA-N	12	GNPS
GCYCNNNVEBIXIM-SKOSDCFOSA-N	2	GNPS
FMHCCRKQMUIWGQ-OVOQHVDUSA-N	1	GNPS
JJWITJNSXCXULM-SHYZFUQISA-N	2	GNPS
CVUGQYANPDQHFV-JEDUBMGFSA-N	4	GNPS
QBTIITFMJQCGKE-ACGLZCOSSA-N	2	GNPS
JTQGDUZPPCNAOZ-GIIMQJSPSA-N	3	GNPS
SZJNCZMRZAUNQT-BDAKNGLRSA-N	1	GNPS
MOYLWFAZPQYOGQ-VURMDHGXSA-N	2	GNPS
VLFJWLVMFJQJEU-HWOCEHATSA-N	3	GNPS
FCLRMHVOEFMMCX-RRWZXMNXSA-N	3	GNPS
YXJMPPIPGTWBHE-YNOBPPCASA-N	1	GNPS
OYDHIJZSLWXELA-RRWZXMNXSA-N	3	GNPS
CKVBWFBLCKTQEC-FOCFSEODSA-N	3	GNPS
VNDCVHMWISOLKI-DVBYZVISSA-N	2	GNPS
JJWITJNSXCXULM-YVUMSICPSA-N	2	GNPS
LTNUWWZNTOSEML-NUATZEMDSA-N	3	GNPS
VDLVEKYIPCXLKO-HLBCGAFCSA-N	1	GNPS
FNXUKINBHTXZPS-UHFFFAOYSA-N	3	GNPS
BCGKTBJHEZXJFM-UHFFFAOYSA-N	3	GNPS
XSLDIFFYKBQCGW-VFNNOXKTSA-N	1	GNPS
HQXAVJAVLMJBRC-MDZDMXLPSA-N	1	GNPS
JUSRSHKQWKDVMR-CMDGGOBGSA-N	2	GNPS
XZRJSQZEIIRBCI-CMDGGOBGSA-N	1	GNPS
PTFIPECGHSYQNR-UHFFFAOYSA-N	1	GNPS
ADFWQBGTDJIESE-UHFFFAOYSA-N	1	GNPS
ZKWZWUUWZMUNAN-UHFFFAOYSA-N	2	GNPS
UESKGTSLDNVZTD-UHFFFAOYSA-N	1	GNPS
AFDSGPNKWBGVCV-UHFFFAOYSA-N	1	GNPS
SQSAOEAQCNWNBE-UHFFFAOYSA-N	2	GNPS
ZBZVXBGUYOPNAE-JNCVKUDUSA-N	3	GNPS
KJHOCLYVJRTASU-SQMFLSJESA-N	3	GNPS
SLVFVSVYCYGPJP-UHFFFAOYSA-N	2	GNPS
LHCSWSWUUPWSCQ-UHFFFAOYSA-N	2	GNPS
VMSAVZHJSSTNMD-UHFFFAOYSA-N	2	GNPS
VLZBAUBSGZIQDU-UHFFFAOYSA-N	2	GNPS
ZCPCQTFJJJQCGQ-UHFFFAOYSA-N	1	GNPS
RTUJIYBESVJPOD-UHFFFAOYSA-N	2	GNPS
NYFMYHQFRBQXEY-UHFFFAOYSA-N	3	GNPS
FMPIFABORGZGFA-UHFFFAOYSA-N	1	GNPS
HDGBHYXZLPCUJI-UHFFFAOYSA-N	1	GNPS
OMXAYACYQBTOQS-UHFFFAOYSA-N	1	GNPS
BLLVLMYXVKOFGW-UHFFFAOYSA-N	3	GNPS
NMHMUVNIGSQOII-UHFFFAOYSA-N	1	GNPS
DWMBEPKCENULIA-OCCSQVGLSA-N	1	GNPS
PJHHQGQQTSEDMC-HOCLYGCPSA-N	1	GNPS
WCAGMWBIBKPNGA-UHFFFAOYSA-N	3	GNPS
HWPDFDJPHXQHIO-UHFFFAOYSA-N	1	GNPS
OQIQSTLJSLGHID-UHFFFAOYSA-N	11	GNPS
GRBXNADBNJGZRK-UHFFFAOYSA-N	1	GNPS
VXSZBEKMOUAWID-IQEALIBRSA-N	1	GNPS
RUYOLBUZCDHXSS-MPVGJAMNSA-N	1	GNPS
QHVAQCHLFYOGDB-WMCSLGIDSA-N	1	GNPS
QQZJCNSHAVQKIC-DDKJXSSXSA-N	2	GNPS
KOTACARTLSNDDK-UHDSGEJPSA-N	1	GNPS
NPRMKCREBUKCFL-YZZIULDPSA-N	1	GNPS
KJDLCCSAVYUQIT-NGFBJTOHSA-N	1	GNPS
UKFUHWPKKCYCQR-UHFFFAOYSA-N	1	GNPS
OAIXARWNIYCAGK-UHFFFAOYSA-N	1	GNPS
CGUNOWXWUXNOPE-SWBALTNESA-N	1	GNPS
QGGFZZLFKABGNL-IWMXXZSESA-N	1	GNPS
NHAFYGMKGLAVPH-OBTRSYAJSA-N	1	GNPS
FDHFJXKRMIVNCQ-OSIZZBRKSA-N	1	GNPS
JVXZRQGOGOXCEC-UHFFFAOYSA-N	103	GNPS
XHEFDIBZLJXQHF-UHFFFAOYSA-N	242	GNPS
UKQUNUSSEKGBDS-UZNMPDEFSA-N	2	GNPS
TXAXFBCPBAPIKN-UZNMPDEFSA-N	1	GNPS
XOKVHFNTYHPEHN-UHFFFAOYSA-N	23	GNPS
MJOGVUMPZLEYIH-UHFFFAOYSA-N	2	GNPS
CFCNZKAZHHLTLD-VQHVLOKHSA-N	2	GNPS
OKGLROPOZIVCCZ-HQPKTYMTSA-N	2	GNPS
FQHXRDDMWDQLPV-VQHVLOKHSA-N	1	GNPS
ACXODXBUYIMEFD-CSKARUKUSA-N	1	GNPS
GFHBTMZMBLDKKA-CSKARUKUSA-N	1	GNPS
ZUXHELCHEWQXKW-JDUCZRBWSA-N	1	GNPS
QYRAHJVRFPJIQW-JDUCZRBWSA-N	1	GNPS
YAGQIZPAJNEIKG-JHMFTDMYSA-N	1	GNPS
PNJDFZNVNWQTFD-CWOOBJQPSA-N	1	GNPS
VIKRIYAAOWJXCT-RSWHNJNYSA-N	1	GNPS
CNTMYVFPLVDMFY-HIVUMZBNSA-N	1	GNPS
CSKRCVQJKJFWGN-UIOOFZCWSA-N	1	GNPS
YXWXVUSGNDTEJY-LRXDAGSUSA-N	1	GNPS
WUKYEOQJBJKFPH-FWHMDRLRSA-N	1	GNPS
JXDWMFMAEDSXNI-QZTJIDSGSA-N	1	GNPS
CKLBWKCMVPEXKM-HXUWFJFHSA-N	1	GNPS
XYRSQOXRWJBEIG-PXODQFSGSA-N	1	GNPS
WXIJHVRXTHDGKV-HZPDHXFCSA-N	1	GNPS
SLYDIPAXCVVRNY-VQLMMIJESA-N	1	GNPS
BUJILYZAKYQVCV-OVOOIQHOSA-N	1	GNPS
SNBGJGNOQURXCI-UHFFFAOYSA-N	1	GNPS
VXOZCESVZIRHCJ-KGHQQZOUSA-N	1	GNPS
AVIRMQMUBGNCKS-OAQKJQOQSA-N	2	GNPS
CQIUKKVOEOPUDV-IYSWYEEDSA-N	74	GNPS
JWOGUUIOCYMBPV-GMFLJSBRSA-N	4	GNPS
HZWIJOWMGPTNRA-GTXHIHIZSA-N	2	GNPS
GWLHFNKLJRZBAI-KGKLHAENSA-N	2	GNPS
CVULDJMCSSACEO-VMPREFPWSA-N	1	GNPS
CVULDJMCSSACEO-UHFFFAOYSA-N	72	GNPS
YYWUABJYAOCACI-NRFANRHFSA-N	1	GNPS
DRYDKQOPVBDZMQ-XFJVJOSVSA-N	1	GNPS
CYNJYGDSSURTLH-CPNJWEJPSA-N	1	GNPS
OKLOELQSMKXXGE-RCCKNPSSSA-N	2	GNPS
HTPODFYRHLWACU-UHFFFAOYSA-N	1	GNPS
PHEDXBVPIONUQT-RGYGYFBINA-N	3	GNPS
DGOSGFYDFDYMCW-MWRBZVGOSA-N	2	GNPS
BOJKFRKNLSCGHY-HXGSDTCMSA-N	2	GNPS
PYGCSAAZMAASLA-UHFFFAOYSA-N	1	GNPS
QKUUVGNHUMKUAN-UHFFFAOYSA-N	1	GNPS
BUSZTTGPPRHCRZ-UHFFFAOYSA-N	1	GNPS
OVZSCDODFBUOPL-SNAWJCMRSA-N	1	GNPS
ZKCUSCDHGAMOSP-UHFFFAOYSA-N	1	GNPS
YJRLSCDUYLRBIZ-UHFFFAOYSA-N	20	GNPS
FFWOKTFYGVYKIR-UHFFFAOYSA-N	114	GNPS
VUUONEBXXLQCQX-UHFFFAOYSA-N	2	GNPS
MMHTXEATDNFMMY-UHFFFAOYSA-N	100	GNPS
CBQSPNLMOXKZHJ-UHFFFAOYSA-N	1	GNPS
NQGSPODDMCKPBZ-UHFFFAOYSA-N	1	GNPS
LCSDQFNUYFTXMT-UHFFFAOYSA-N	109	GNPS
IILJSEXGGMGEMF-ZCEPNZLZSA-N	1	GNPS
JSBSVMCRQHPARV-MFWIRICFSA-N	1	GNPS
BUTLVTAFDGYVNP-UGHAWNMTSA-N	4	GNPS
KMFKNAATJIDJKG-QIYAOHMLSA-N	1	GNPS
CNTMYVFPLVDMFY-HKLHDHSASA-N	2	GNPS
UHTOUBUBRNIMLK-UIOOFZCWSA-N	1	GNPS
WIOKWEJDRXNVSH-UHFFFAOYSA-N	1	GNPS
KMAKOBLIOCQGJP-UHFFFAOYSA-N	66	GNPS
ZRZQXSGEIJXJEO-RBBKRZOGSA-N	20	GNPS
CVWJKBJRSZXDIW-IUEPNFFLSA-N	1	GNPS
BNZZZUQOYBAEPR-VNSGFCDMSA-N	1	GNPS
WWSNTLOVYSRDEL-FBWQAJLLSA-N	1	GNPS
AJLFOPYRIVGYMJ-DRHLORRRSA-N	1	GNPS
UUNPIWCQMVNINR-UHFFFAOYSA-N	3	GNPS
WSRCOMOWYVKWBE-UHFFFAOYSA-N	1	GNPS
UPNQAUFZWGKHGZ-IAURBROLSA-N	5	GNPS
YZQRMJFPWMHAJV-DTOWOETDSA-N	1	GNPS
IMABPJDBODVJSN-HKZMUHMQSA-N	2	GNPS
HXDZMNFJQNZXKW-RCCKNPSSSA-N	1	GNPS
TWDKBDSVUUKABK-UHFFFAOYSA-N	1	GNPS
JDUWHZOLEDOQSR-JKPSMKLGSA-N	6	GNPS
DNPSVQYQTPYSPH-VQTJNVASSA-N	1	GNPS
GACSRZKCZGCRJX-DMTGPLMPSA-N	1	GNPS
SYHNGIDZSPMVHV-PYABMYGPSA-N	1	GNPS
YKPHLXGEPNYRPY-ZIUFDZNVSA-N	1	GNPS
GYXQJCPCCMCJDB-KKYQOCHDSA-N	1	GNPS
WZHCMAFZIFECCV-LYUUMHETSA-N	2	GNPS
QMACPZZZSHLKJM-JTQLQIEISA-N	1	GNPS
CFJMAERFDLWMJL-YZBCKTNQSA-N	1	GNPS
DFVYLDHDFLHIAA-UWMNKGBPSA-N	1	GNPS
JLSVDPQAIKFBTO-JMZHKIFESA-N	2	GNPS
FEQKQISWJNDCPC-AMWMCHQPSA-N	2	GNPS
OHWILISHWFHITP-DVRJAZNUSA-N	2	GNPS
IWIISBMWNKBQQH-HFPLEIQESA-N	3	GNPS
HEIXSBSYEOOAIS-DNVIVPPASA-N	1	GNPS
QCRXJIVWNFOEFZ-OWDCXDQNSA-N	1	GNPS
ZLPIAMWUFCRMLD-QLXQAIRQSA-N	1	GNPS
LWJQXNNLBXWBCY-HLESRZNKSA-N	2	GNPS
YTEOURFJYRYLNY-VJWYIZQDSA-N	1	GNPS
ZHVYBACNVPPTJZ-CPLSYVNBSA-N	1	GNPS
KMVGZHAXSWPDLJ-YQLYFKSQSA-N	2	GNPS
KMVGZHAXSWPDLJ-CHMKTJRNSA-N	1	GNPS
BNZZZUQOYBAEPR-APSKFQFRSA-N	3	GNPS
PJPKEOASXRGMDD-SIKLNZKXSA-N	1	GNPS
SMXLQFFZIGGYHT-FMBGJPHTSA-N	1	GNPS
RKXDYKMWUHSLGF-DOTOQJQBSA-N	1	GNPS
OSZKDAKKYIIJBK-GTCCEBARSA-N	1	GNPS
CEQGGZQHZPZNPF-QIOUBPJRSA-N	2	GNPS
YGKCSBFCFFDFJJ-CMKJWTFASA-N	1	GNPS
RNWRZMCJFWSZOX-KXVOEVAJSA-N	1	GNPS
WUZAONONDREMBU-FFSRJTDBSA-N	1	GNPS
BKNDRWLBSMZASB-ULLBJXGESA-N	1	GNPS
DMIIGSHOFYCWKW-RRGUOAIQSA-N	1	GNPS
ALXLLOQTGLPCFG-DMVVYWCZSA-N	1	GNPS
YCWBTRJVYADFLQ-DMVVYWCZSA-N	2	GNPS
AWJLARVNMUSPPN-RNHFCUEFSA-N	1	GNPS
STSOHAOGZMLWFR-SSDLBLMSSA-N	1	GNPS
OYMCWIDGOVGEEJ-UHFFFAOYSA-N	2	GNPS
UORGKBIHVJEQBO-UHFFFAOYSA-N	1	GNPS
MLEYBVBRIZGXRW-UHFFFAOYSA-N	1	GNPS
CFJUIISUVIQUCC-UHFFFAOYSA-N	2	GNPS
VMDRKPOWEASMAD-UHFFFAOYSA-N	2	GNPS
NYVFUDQEAURUPX-UHFFFAOYSA-N	1	GNPS
ZLBRGMMCUDDXLB-UHFFFAOYSA-N	1	GNPS
AEKPZNDJHWFONI-UHFFFAOYSA-N	6	GNPS
PRYGKAJEGXTQNF-UHFFFAOYSA-N	1	GNPS
HTCVSLIHSFBUEL-UHFFFAOYSA-N	1	GNPS
BNNVVTQUWNGKPH-ZROIWOOFSA-N	1	GNPS
BRLXWEGCLDQJEL-UHFFFAOYSA-N	2	GNPS
SFSVEGYBMXFUOI-UHFFFAOYSA-N	2	GNPS
HPNSFSBZBAHARI-RUDMXATFSA-N	117	GNPS
ZPXRQFLATDNYSS-BJMVGYQFSA-N	2	GNPS
KJPAOKCLRDGPMI-UHFFFAOYSA-N	2	GNPS
BJGUEPXNQKBVBW-RTWAVKEYSA-N	2	GNPS
BJGUEPXNQKBVBW-UHFFFAOYSA-N	2	GNPS
LBRJFDBQNUVAGM-VGCGLKNISA-N	5	GNPS
SLVSUVFUFJKMCV-URFGDBDFSA-N	3	GNPS
JYCYCQGMUFHEDI-WDQMFPLDSA-N	1	GNPS
QMNUPNOLDLHVTB-IWDBHXEASA-N	2	GNPS
UTGBBPSEQPITLF-URCDZZQSSA-N	1	GNPS
VRGWBRLULZUWAJ-RNYGSYHYSA-N	1	GNPS
NPWKEUKXVOMELT-LNVKXUELSA-N	2	GNPS
QGUMNWHANDITDB-FPYGCLRLSA-N	2	GNPS
JXFZHMCSCYADIX-XVNBXDOJSA-N	2	GNPS
FRNDILDQFSAXAR-ZPUQHVIOSA-N	2	GNPS
UXYPQEDKRALATQ-ZUVMSYQZSA-N	1	GNPS
HVHUQDDJNAABOF-INRCXLCWSA-N	2	GNPS
QDYQTXMOZIGCQB-SLAVHBLRSA-N	2	GNPS
QYYXQWVXWIYWSE-CLEZSSNSSA-N	1	GNPS
AFDQSGCRFSQQDQ-UHFFFAOYSA-N	2	GNPS
KESXJPXRCQREDU-INRCXLCWSA-N	1	GNPS
JCMQQWWEDGWMJB-ZAFMVVCLSA-N	1	GNPS
QXRSDHAAWVKZLJ-PVYNADRNSA-N	1	GNPS
IBEDDHUHZBDXGB-OEJISELMSA-N	1	GNPS
BHYCLFCOZPICKT-CNDSVILGSA-N	1	GNPS
WPMGNXPRKGXGBO-OFQQMTDKSA-N	1	GNPS
DDBDLBYOQQNQFM-NTNZINMGSA-N	1	GNPS
VLCIAVLHXXOWFZ-SBTMUPCMSA-N	1	GNPS
FOQGKCOTKQAXPE-NFFMQNKJSA-N	1	GNPS
TWOBBXUVAPLOSB-PMHCLPJASA-N	1	GNPS
FCCNKYGSMOSYPV-OKOHHBBGSA-N	1	GNPS
RLYDXRCLGXWSLN-WEFGYABASA-N	1	GNPS
SRZJEPUYAKAFIE-KCQCJHCESA-N	1	GNPS
KSYRCWWRVVIIEX-XUBYDZNKSA-N	1	GNPS
YIAOKSMOIJEDIZ-ACGHIZBPSA-N	1	GNPS
HWLJLKDUPPGOEO-BNWXLWPOSA-N	1	GNPS
VQWNGCSUNKJFLW-CLEPEUEQSA-N	1	GNPS
KRNNKGSVQQUEKJ-UEFGPTGFSA-N	1	GNPS
HTBQLUDZPAANPB-UHFFFAOYSA-N	1	GNPS
LRWWIPZJXHBJSP-GFOGJPIYSA-N	2	GNPS
QHHKKMYHDBRONY-UHFFFAOYSA-N	1	GNPS
OJFDKHTZOUZBOS-UHFFFAOYSA-N	2	GNPS
JVNVHNHITFVWIX-CMDGGOBGSA-N	1	GNPS
VEVJTUNLALKRNO-UHFFFAOYSA-N	1	GNPS
DUAFKXOFBZQTQE-UHFFFAOYSA-N	1	GNPS
ZSLZBFCDCINBPY-UHFFFAOYSA-N	21	GNPS
KFWWCMJSYSSPSK-SNAWJCMRSA-N	1	GNPS
YOBJKYSYEWKNDX-RIDFBOLCSA-N	1	GNPS
AGVZEKVPTJUMGS-UHFFFAOYSA-N	1	GNPS
SHJSMZQAXRYSOA-UHFFFAOYSA-N	1	GNPS
FEXBJMLGPVUJAL-UHFFFAOYSA-N	1	GNPS
NHNODHRSCRALBF-UHFFFAOYSA-N	1	GNPS
GGOOLELBJVBBGP-UHFFFAOYSA-N	1	GNPS
BNNIEBYABSNREN-CYRUSRGFSA-N	1	GNPS
ONUGZTDXHZKRLV-GKDCJOGDSA-O	1	GNPS
ZOCXUHJGZXXIGQ-SQFISAMPSA-N	1	GNPS
ZKSLFHXTWGEITF-UHFFFAOYSA-N	1	GNPS
PMATZTZNYRCHOR-IMVLJIQESA-N	1	GNPS
ADNPLDHMAVUMIW-UHFFFAOYSA-N	1	GNPS
FCFNRCROJUBPLU-UHFFFAOYSA-N	16	GNPS
IXHIUUIJSWNPTJ-UHFFFAOYSA-N	1	GNPS
RGAWRDNXJUOZMG-UHFFFAOYSA-N	1	GNPS
XGFYCYMDWHFTLH-UHFFFAOYSA-N	1	GNPS
CVWNSOHSMMCZJU-UHFFFAOYSA-N	1	GNPS
NBKJQHBPGJUZMQ-UHFFFAOYSA-N	1	GNPS
HABZTEMEEGKJMS-UHFFFAOYSA-N	1	GNPS
UBQYURCVBFRUQT-UHFFFAOYNA-N	1	GNPS
BLMKUGGNEDBRRA-UHFFFAOYNA-N	1	GNPS
CYDRXTMLKJDRQH-UHFFFAOYSA-N	10	GNPS
VFUSKSIAISUKGN-FNORWQNLSA-N	1	GNPS
JBEYLLUXESVNSE-FNORWQNLSA-N	2	GNPS
HFTYBOHUADLAJY-GQCTYLIASA-N	1	GNPS
HLSBKABOQXRVQW-NIRGEMEPSA-O	1	GNPS
PVEVXUMVNWSNIG-PDPGNHKXSA-N	2	GNPS
LYDAGTPXPZARPR-UHFFFAOYSA-N	1	GNPS
OAWGMXFTWZTYNA-UHFFFAOYSA-N	1	GNPS
ZUKWGQJERAFPPP-UHFFFAOYSA-N	1	GNPS
UFLYYPBSJUQZFA-YHZWSDRVSA-N	1	GNPS
CZFMBNIKGDJPJQ-QPKMLWCHSA-N	1	GNPS
OBNLKIYUNMSGTC-ZOTBZMMGSA-N	2	GNPS
LIKKXXHSQQGZKK-ZOTBZMMGSA-N	1	GNPS
DFHAFZIZPJQODZ-IPAVJLQNSA-N	1	GNPS
LIKKXXHSQQGZKK-YKRWSJRRSA-N	2	GNPS
ZAIJLHHXEHKKNH-UHFFFAOYSA-N	1	GNPS
YUVRNJMVVICARN-FBPQGXBGSA-N	1	GNPS
CVKLZCJJHAKETK-UHFFFAOYSA-N	1	GNPS
PXOYOCNNSUAQNS-UHFFFAOYSA-N	31	GNPS
BLZZPYQRHOHFMH-ACCLEIDHSA-N	3	GNPS
IYHZCJNEODJYKB-CMDGGOBGSA-N	1	GNPS
GQIJYUMTOUBHSH-IJIVKGSJSA-N	1	GNPS
BXEZTCOKOLHMKY-UHFFFAOYSA-O	9	GNPS
GGHKWVKYMAQQGH-UHFFFAOYSA-O	1	GNPS
ITCGLWKHSRPUEC-UHFFFAOYSA-O	1	GNPS
CGJIPMVTBQUUQL-BQYQJAHWSA-N	1	GNPS
BUFNPAYKUGAAAO-CMDGGOBGSA-N	1	GNPS
MRXGJOGASBBDTM-FVFOHYRDSA-N	1	GNPS
GJZKDVGLDGLPMB-ZVBRSKEYSA-N	1	GNPS
OYMAGMAEFPAAGU-BQYQJAHWSA-N	1	GNPS
MNAYRSRTNMVAPR-QPKWRADRSA-N	1	GNPS
MNAYRSRTNMVAPR-PNPMJYILSA-N	1	GNPS
GQPFUOPPYJYZHE-MNDFEBNUSA-N	1	GNPS
GQPFUOPPYJYZHE-PNPMJYILSA-N	1	GNPS
WPLCTUHONLQGIX-UHFFFAOYSA-N	2	GNPS
ZYVSOIYQKUDENJ-UHFFFAOYSA-N	5	GNPS
FDOHUZKENKIHJT-UHFFFAOYSA-N	1	GNPS
KYCBIRYKYQCBFO-UHFFFAOYSA-N	2	GNPS
LUZRJRNZXALNLM-UHFFFAOYSA-N	21	GNPS
OENHQHLEOONYIE-JLTXGRSLSA-N	9	GNPS
QCLXIYDHAIVEIR-UHFFFAOYSA-N	1	GNPS
BJQHLKABXJIVAM-UHFFFAOYSA-N	25	GNPS
NWGKJDSIEKMTRX-UHFFFAOYSA-N	1	GNPS
HVUMOYIDDBPOLL-UHFFFAOYSA-N	1	GNPS
IYFATESGLOUGBX-UHFFFAOYSA-N	1	GNPS
LMKYZBGVKHTLTN-UHFFFAOYSA-N	2	GNPS
FIOHTMQGSFVHEZ-UHFFFAOYSA-N	2	GNPS
IMXSCCDUAFEIOE-UHFFFAOYSA-N	2	GNPS
XYUPSBLFPTWJLC-GSVOUGTGSA-N	1	GNPS
RPJZMAOHFUQPNM-KLPZLMTLSA-N	1	GNPS
MFIXKYXSBNIMPX-PBVGSPQASA-N	1	GNPS
YUULFXAQUWEYNP-GXAWFILRSA-N	1	GNPS
RTATXGUCZHCSNG-KYGWAIEOSA-N	1	GNPS
IKGXIBQEEMLURG-IEBISRBZSA-N	3	GNPS
IKGXIBQEEMLURG-NVPNHPEKSA-N	142	GNPS
VRFDHCWJQWIDHH-ILMYICOPSA-N	2	GNPS
VTKHRLZMWODHJA-KUCLMONLSA-N	3	GNPS
XWDHVYPMZCGHNM-HZICDIAPSA-N	1	GNPS
QCIILLDRJZPUDI-PHTGNFSXSA-N	3	GNPS
NSSZSHIFBOBUKY-WXHSDQCUSA-N	2	GNPS
XEFNBVWDOQCMSG-DWTJFVCYSA-N	1	GNPS
LYGPBZVKGHHTIE-HUBYJIGHSA-N	47	GNPS
JPUKWEQWGBDDQB-QSOFNFLRSA-N	50	GNPS
RTATXGUCZHCSNG-QHWHWDPRSA-N	111	GNPS
CXQWRCVTCMQVQX-UHFFFAOYSA-N	139	GNPS
DZQBNDGXEFWXEK-STSJCENXSA-N	1	GNPS
WJNXAFADOMWGIU-UFYQSDDJSA-N	2	GNPS
SXEOHZCLBDNAKV-GHNYZTGXSA-N	1	GNPS
PUWABGDMLNVLAW-RNNOESRZSA-N	2	GNPS
SGEWCQFRYRRZDC-VPRICQMDSA-N	38	GNPS
CZYPGTRKJFYXLT-SUHXYMONSA-N	4	GNPS
KIQQFVJHWNCGAU-UHFFFAOYSA-N	1	GNPS
LALQREGILMIJSW-UHFFFAOYSA-N	1	GNPS
QCFAYXITEXFSLB-QMTHXVAHSA-N	2	GNPS
BXYXWVCTYIQPAI-DGCLKSJQSA-N	2	GNPS
UTXNRISXYKZJTH-UHFFFAOYSA-N	2	GNPS
UIFFUZWRFRDZJC-UHFFFAOYSA-N	20	GNPS
GYANSQKXOLFAFP-UHFFFAOYSA-N	3	GNPS
LSHVYAFMTMFKBA-UHFFFAOYSA-N	770	GNPS
PFTAWBLQPZVEMU-UHFFFAOYSA-N	681	GNPS
NMIHMNBUALMOFZ-QACTWMCZSA-N	1	GNPS
SATIISJKSAELDC-QPFUEGANSA-N	1	GNPS
AAWZDTNXLSGCEK-LNVDRNJUSA-N	63	GNPS
CWVRJTMFETXNAD-UHFFFAOYSA-N	406	GNPS
XMOCLSLCDHWDHP-SWLSCSKDSA-N	3	GNPS
BQPAYARYCXZJTR-GPMVARMNSA-N	1	GNPS
ZYZXZTFXCPYPOH-IYEOLORISA-N	1	GNPS
WCCLEVMDEUCMHT-AMMXWEQOSA-N	1	GNPS
BMRSEYFENKXDIS-UNIGVISCSA-N	1	GNPS
ZTDUIGVZKPFWOX-UHFFFAOYSA-N	1	GNPS
LDVNKZYMYPZDAI-WREJXVOTSA-N	1	GNPS
YQUVCSBJEUQKSH-UHFFFAOYSA-N	272	GNPS
DATAGRPVKZEWHA-UHFFFAOYSA-N	66	GNPS
UTIAKKYPXWEEIG-DGCLKSJQSA-N	1	GNPS
SWYRVCGNMNAFEK-MHXFFUGFSA-N	1	GNPS
BKOWVMLPGDHVDB-MUGRVAIESA-N	1	GNPS
BMJHAAZDURGGSC-TZIWHRDSSA-N	1	GNPS
NPYICXUUGUJPMM-UHFFFAOYSA-N	1	GNPS
GOLXRNDWAUTYKT-UHFFFAOYSA-N	88	GNPS
KSEBMYQBYZTDHS-HWKANZROSA-N	166	GNPS
BELBBZDIHDAJOR-UHFFFAOYSA-N	1	GNPS
KFQUQCFJDMSIJF-UHFFFAOYSA-N	1	GNPS
NZSWNNDHPOTJNH-GHVJWSGMSA-N	1	GNPS
DOICJCCMIBBSOO-KIYNQFGBSA-N	1	GNPS
BOTWFXYSPFMFNR-PYDDKJGSSA-N	4	GNPS
MKCFBJDWCJAOTN-UHFFFAOYSA-N	1	GNPS
QKJAXHBFQSBDAR-OWOJBTEDSA-N	4	GNPS
GMJDEOWOJAKXGU-JUSLMEEHSA-N	1	GNPS
MKCFBJDWCJAOTN-GXSJLCMTSA-N	1	GNPS
GBOGMAARMMDZGR-TYHYBEHESA-N	1	GNPS
RRKTZKIUPZVBMF-IBTVXLQLSA-N	25	GNPS
DDRJAANPRJIHGJ-UHFFFAOYSA-N	123	GNPS
RJGDLRCDCYRQOQ-UHFFFAOYSA-N	3	GNPS
VHBFFQKBGNRLFZ-UHFFFAOYSA-N	54	GNPS
FRQMUZJSZHZSGN-UHFFFAOYSA-N	6	GNPS
RSWGJHLUYNHPMX-ONCXSQPRSA-N	36	GNPS
FJAZVHYPASAQKM-JBAURARKSA-N	3	GNPS
XUIIKFGFIJCVMT-UHFFFAOYSA-N	15	GNPS
BBNQQADTFFCFGB-UHFFFAOYSA-N	13	GNPS
GAOZTHIDHYLHMS-GDMSFIFLSA-N	3	GNPS
MPDGHEJMBKOTSU-YKLVYJNSSA-N	95	GNPS
IPOLXDNCMOVXCP-UHFFFAOYSA-N	1	GNPS
MGUXKTPWMQWLJV-GYSDPYPCSA-N	2	GNPS
GUMIALLQHODSIG-UHFFFAOYSA-N	1	GNPS
OXBVVUPTVONEJO-UHFFFAOYSA-N	1	GNPS
QYEWAEAWMXRMHB-UHFFFAOYSA-N	1	GNPS
OQIQSTLJSLGHID-WNWIJWBNSA-N	12	GNPS
JFSHUTJDVKUMTJ-QHPUVITPSA-N	2	GNPS
XWDHVYPMZCGHNM-AJSBQRRWSA-N	1	GNPS
CIRMNTDTIYXVDA-HQWXCZLASA-N	1	GNPS
AKYUFOZFLOQQQL-ATABALJVSA-N	1	GNPS
NODOLTRBPIFGCQ-CEIJAINISA-N	1	GNPS
JRGSONPJAHDIGK-VHEBQXMUSA-N	1	GNPS
HQFFZMGHAJTRBU-VHEBQXMUSA-N	1	GNPS
KVYJAWXEQAHJFZ-FMQUCBEESA-N	1	GNPS
DIKMWTRJIZQJMY-CYFREDJKSA-N	1	GNPS
MYRPIYZIAHOECW-SAIXKJTDSA-N	4	GNPS
PCZOHLXUXFIOCF-BXMDZJJMSA-N	73	GNPS
IEWHPTFFMRBBPQ-GSGYDJNNSA-N	1	GNPS
BUUGGTNVRUBNGN-UHFFFAOYSA-O	1	GNPS
RNLVVTDIZFZKDM-UHFFFAOYSA-N	1	GNPS
RVLYOYSYLAZGFX-UHFFFAOYSA-N	1	GNPS
ALCQRUPUCBKBMV-UHFFFAOYSA-N	1	GNPS
KJTRKVSKCQWZNY-UHFFFAOYSA-N	1	GNPS
POJKUXRIPCIWMZ-ILKVNBHDSA-N	2	GNPS
IMJOKVCCAPZUEO-RVPIRXSDSA-N	1	GNPS
CBNRHESAARZEOI-UYELOPLASA-N	1	GNPS
NPYICXUUGUJPMM-DAOYTBFHSA-N	1	GNPS
OHBCWVJHZZYAHJ-UHFFFAOYSA-N	1	GNPS
JQWUSEVRGIXWTP-UHFFFAOYSA-N	1	GNPS
VGDUHSQTOJRQNB-QXVPFLIRSA-N	1	GNPS
QCDBYUUEYOONDY-UHFFFAOYSA-N	2	GNPS
JEVSPJYINMJRET-KFSKHFNISA-N	1	GNPS
YPUPRVWRYDPGCW-UHFFFAOYSA-N	1	GNPS
RMIXHJPMNBXMBU-UHFFFAOYSA-N	5	GNPS
CTZNINKRTKCWGU-UHFFFAOYSA-N	1	GNPS
KYOXKUIYXAIFBB-AESUKSELSA-N	5	GNPS
IIUWCHJZJFSKMD-UEOOZUSLSA-N	4	GNPS
INCBRFFLYVOXNY-XRAUQELJSA-N	2	GNPS
DMMVPIYJYFCXOA-OKIZHYGVSA-N	2	GNPS
USUPWKOUEKWYER-LUHMXWNHSA-N	4	GNPS
ZRMFMDZIHZKFHY-SDZAJLLVSA-N	4	GNPS
MYTOZWCQVXHVIO-RARIOAMWSA-N	4	GNPS
IUQRTVVZUXBHMO-LUHMXWNHSA-N	2	GNPS
STLFVIAKHLLGHJ-GXITZTSWSA-N	4	GNPS
FAUWZNGPMHRLMW-CAFBBXIOSA-N	4	GNPS
NGTHIBFWOPPSSB-SFTWEBMXSA-N	4	GNPS
PLOQCCJPPQJNFO-GUPOZTHGSA-N	1	GNPS
VVIZBYAUHQFAHF-RYNTYEFUSA-N	1	GNPS
CRXDBBAZDKEROX-NDGMTPDLSA-N	1	GNPS
FWZFLNODDOFQDC-FTJOJWPCSA-N	1	GNPS
YWNMTSVBRVQWPE-ZDSHHTPTSA-N	1	GNPS
IINDQALFBNRRJE-KCYZJMPHSA-N	4	GNPS
KOPJPWSRYZRWPD-QIPSFQQVSA-N	4	GNPS
AWVNBSKIKNPOBG-GLWHBDLFSA-N	4	GNPS
WKGYNBDVOPHKOW-LTLPZFIOSA-N	4	GNPS
SVAPNKGLWRWWCI-GASJSDEUSA-N	4	GNPS
MXLZHQOOQIUQGO-FGQBBZSKSA-N	4	GNPS
PCAYKUNUODABRQ-FGQBBZSKSA-N	2	GNPS
QJMXHGRSTYIVBE-HDEDRUJMSA-N	1	GNPS
GCXJISBMJWCIPK-HDEDRUJMSA-N	1	GNPS
PFDGTTDLWWKNMI-ZBEJMCCTSA-N	1	GNPS
ZOCMJFMKJRSTTD-XFPYFBRHSA-N	1	GNPS
ZSLMYYBJYKRANS-DLCLDDERSA-N	1	GNPS
XCYFSKKZKGHHRG-BZCIOZDJSA-N	1	GNPS
FJNCVIHFDLPUHW-QUPLEGFTSA-N	1	GNPS
QCQACYPNQZJHQN-ZBKRNWOUSA-N	1	GNPS
QCQACYPNQZJHQN-IWJYLKAASA-N	1	GNPS
WSLFSVKKVVFSHV-VHZDBKMJSA-N	1	GNPS
JOOLMUIIRGMMFV-PQPRBGCUSA-N	1	GNPS
AGOFFFZRCNJTMQ-VZOPCGIDSA-N	1	GNPS
KXHAUAFVDYQKLI-ZVVQAAHASA-N	1	GNPS
ZRDKCABMZXNCMG-ZVVQAAHASA-N	2	GNPS
OYUVUBMEBPNFOT-ZUSXHSQKSA-N	2	GNPS
XMGOOZIWAWRPGW-DTZINVHPSA-N	1	GNPS
FEESWVAHLOUZGM-LDFAREHWSA-N	1	GNPS
WWCPXZSRMMZWRD-FAXIRFPESA-N	1	GNPS
VGGCLGHLLZKCSW-DTZINVHPSA-N	1	GNPS
GEJNVNUFFYATKR-NALSPQHWSA-N	1	GNPS
HUVLAOORYMIHTC-WDBLXRTOSA-N	1	GNPS
VVOHQWVWQIGHHS-UXXSSWLWSA-N	1	GNPS
FAIPNHMNCVVHLA-UXXSSWLWSA-N	1	GNPS
FYMIXXOEKMFOIA-UZJWHDIMSA-N	1	GNPS
VNPGDSQQFDEFHO-ABUIQMDJSA-N	1	GNPS
KYIPVUWVVGXMKA-QEHRYBIVSA-N	1	GNPS
MXMCPSADIJXXRC-YMQIUXLKSA-N	1	GNPS
KYIPVUWVVGXMKA-CRDZCYSOSA-N	1	GNPS
GOFSCWBZJWJLTF-STKJJOQCSA-N	1	GNPS
NFJJBXBCKVIQFD-HWFMHHSJSA-N	1	GNPS
JSPGKOBNHWTKNT-CPGXJQKCSA-N	1	GNPS
NFWKVWVWBFBAOV-MISYRCLQSA-N	1	GNPS
DPFRFXVTZUXYTC-KIXSENPWSA-N	1	GNPS
QGGFZZLFKABGNL-QQAPIIQRSA-N	1	GNPS
OXGGYEZTRLRHHP-UHFFFAOYSA-N	1	GNPS
IJLVDQCUUOUTLI-RAGINQAGSA-N	1	GNPS
GHMAASFNOBDZII-AUODXUCBSA-N	1	GNPS
KVJWZTLXIROHIL-QDORLFPLSA-N	1	GNPS
WSKFNZJTVSSKFR-PBULMIRJSA-N	1	GNPS
WGSFUVTXMVWHBP-JDEZGVNFSA-N	1	GNPS
SEQYPUIPGIGBNQ-UHFFFAOYSA-N	1	GNPS
COWAHSPQIKCIBE-NGWHWWAPSA-N	1	GNPS
BFUKWVVFVGUARP-GTPINHCMSA-N	1	GNPS
ARFSAPKKATWHHO-JERZPMBSSA-N	2	GNPS
PBTVAODWGBKPII-BOEKQVJSSA-N	1	GNPS
RWSPXLDDWKEOIW-XDUBSXOCSA-N	1	GNPS
KCOULPRVOZDQEL-DTKGZZTDSA-N	1	GNPS
WHPZSYIEWQPEHY-OMZYKPILSA-N	4	GNPS
FHTSKUYELRWGGJ-PUDBDWLBSA-N	1	GNPS
KSQFFJKKJAEKTB-UHFFFAOYSA-N	1	GNPS
PMYMMQNSAGKMHX-UHFFFAOYSA-N	1	GNPS
FAKRSMQSSFJEIM-RQJHMYQMSA-N	60	GNPS
ZWKRXBCJAUKDCI-UHFFFAOYSA-N	1	GNPS
REAZZDPREXHWNV-BUNNSNHRSA-N	3	GNPS
PTDAHAWQAGSZDD-UHFFFAOYSA-N	78	GNPS
NIQUZFQMNMNAMD-UHFFFAOYSA-N	1	GNPS
HLFLCRYVHOAXOU-FUBQLUNQSA-N	1	GNPS
UWDIQZJVMAKUPJ-LWKPJOBUSA-N	1	GNPS
VZFRNCSOCOPNDB-AOKDLOFSSA-N	1	GNPS
SERBNUYNEAQHNJ-UHFFFAOYSA-N	1	GNPS
KZVOHANKAKKFOK-MTWVNVMRSA-N	1	GNPS
UGGAHNIITODSKB-ONERCXAPSA-N	1	GNPS
WNGMEQXERFPHIP-SCDMIPDLSA-N	1	GNPS
LUJVUUWNAPIQQI-QAGGRKNESA-N	18	GNPS
CZWCKYRVOZZJNM-USOAJAOKSA-N	1	GNPS
GHCZAUBVMUEKKP-GYPHWSFCSA-N	57	GNPS
SRMBQCVUAVULDJ-UHFFFAOYSA-N	2	GNPS
MZFKJKOHYACYNT-UHFFFAOYSA-N	1	GNPS
MIVGUYBAQIHKPJ-UHFFFAOYSA-N	2	GNPS
CODGHFHXEFKOMN-UHFFFAOYSA-N	1	GNPS
ZQCAUNGVEIYRKP-UHFFFAOYSA-N	1	GNPS
NJIOFEXYZOVVKA-UHFFFAOYSA-N	1	GNPS
DKSPATNIHZSGOP-ALOUCKEBSA-N	1	GNPS
BTHUUTBVHUBHNR-IJIGALCQSA-N	1	GNPS
VGXYDZCCQDSGLZ-UHFFFAOYSA-N	1	GNPS
UIVTVLVVAXJPKM-UHFFFAOYSA-N	1	GNPS
CGMACWYGXJQZQW-NGAQKLERSA-N	1	GNPS
AKLLFACZGZTMGS-CLFOWMDLSA-N	2	GNPS
OEZAYKMYHOLRMX-FRCMOREXSA-N	1	GNPS
HAXIRSVHYMQQKM-UHFFFAOYSA-N	1	GNPS
ZJONRQGCGFHFEM-UHFFFAOYSA-N	1	GNPS
PUWVNTVQJFSBDH-UHFFFAOYSA-N	1	GNPS
AXFSQNOERPOWQC-UHFFFAOYSA-N	1	GNPS
MKDKGLNKTMDNHY-UHFFFAOYSA-N	2	GNPS
VYFBCKJPZMCFAW-LSNYBQGISA-N	1	GNPS
XDDJYYVXLXUTSA-UHFFFAOYSA-N	1	GNPS
ANKKFXJHCGAFIY-UHFFFAOYSA-N	1	GNPS
SBXFNAPGWOTRJF-UHFFFAOYSA-N	1	GNPS
TYOWQSLRVAUSMI-UHFFFAOYSA-N	1	GNPS
FPTGUQRTQZPCCQ-GBMRCFPWSA-N	1	GNPS
NYJGMJFBEVSQNN-UHFFFAOYSA-N	1	GNPS
IPVQLZZIHOAWMC-QXKUPLGCSA-N	17	GNPS
ODAIHABQVKJNIY-PEDHHIEDSA-N	1	GNPS
LYRFLYHAGKPMFH-UHFFFAOYSA-N	15	GNPS
JFLIEFSWGNOPJJ-JTQLQIEISA-N	12	GNPS
VMJKUPWQKZFFCX-UHFFFAOYSA-N	1	GNPS
MBMQEIFVQACCCH-QBODLPLBSA-N	29	GNPS
PSIFNNKUMBGKDQ-UHFFFAOYSA-N	60	GNPS
ZEUXAIYYDDCIRX-UHFFFAOYSA-N	1	GNPS
FQZSMTSTFMNWQF-UHFFFAOYSA-N	1	GNPS
WWSYXEZEXMQWHT-UHFFFAOYSA-N	11	GNPS
XWIYFDMXXLINPU-UHFFFAOYSA-N	12	GNPS
WPCVRWVBBXIRMA-UHFFFAOYSA-N	12	GNPS
VKMKOZOROODTAP-UHFFFAOYSA-N	1	GNPS
ZWPYWWRZAQMBKM-NTMALXAHSA-N	1	GNPS
CKBHWHIBNLYYKH-WINXGITNSA-O	1	GNPS
XJQPQKLURWNAAH-UHFFFAOYSA-N	101	GNPS
NLVFBUXFDBBNBW-PBSUHMDJSA-N	16	GNPS
VHDHZCBZDKSYAF-KWGBWMSNSA-N	1	GNPS
QBWLTQZEVUXXSR-RROBTUQGSA-N	1	GNPS
WPYNTQYMFOTKRF-OSDBSAJISA-N	2	GNPS
CIJQBUDKHBXHON-PBHPGRRBSA-N	1	GNPS
COLNVLDHVKWLRT-QMMMGPOBSA-N	164	GNPS
QRAZUCRROOPZGW-WJTHHTOFSA-N	1	GNPS
BXUDMXDCTTUXLQ-PBSUHMDJSA-N	1	GNPS
WRKRRZYETOSMBY-ZMYKPOSGSA-N	1	GNPS
ZAMVUPFBJSDSMB-XWNHDZSNSA-N	1	GNPS
XMVDIYAEPSBCDQ-HXNOWKDOSA-N	2	GNPS
IUFQFQNFCIGWHJ-FZEZGWBXSA-N	1	GNPS
GYSCAQFHASJXRS-FFCOJMSVSA-N	21	GNPS
XEVQXKKKAVVSMW-UHFFFAOYSA-N	2	GNPS
HFQNROGZQRGTGP-UHFFFAOYSA-N	1	GNPS
HGFWMGARSDHJFP-UHFFFAOYSA-N	1	GNPS
WWNNZCOKKKDOPX-UHFFFAOYSA-N	53	GNPS
JEKMKNDURXDJAD-HWUKTEKMSA-N	1	GNPS
DNJVYWXIDISQRD-JTSSGKSMSA-N	1	GNPS
UDTZTAZZFLXENU-UHFFFAOYSA-N	1	GNPS
XNISEOLHGQOJHH-UHFFFAOYSA-N	1	GNPS
QLZQXTNKCAWWES-UHFFFAOYSA-N	1	GNPS
CBCQWVQNMGNYEO-UHFFFAOYSA-N	1	GNPS
DNJVYWXIDISQRD-UHFFFAOYSA-N	53	GNPS
CBVLNMNYILSPBN-KJOPYLEHSA-N	1	GNPS
QLWPXZGDNPSROH-UHFFFAOYSA-N	1	GNPS
NWXMGUDVXFXRIG-WESIUVDSSA-N	4	GNPS
AVKUERGKIZMTKX-NJBDSQKTSA-N	70	GNPS
HIYAVKIYRIFSCZ-CVXKHCKVSA-N	1	GNPS
JFVYXJKGJMUGRG-KJPZRSJGSA-N	1	GNPS
XOIQMTLWECTKJL-PDHYURILSA-M	1	GNPS
MHWLWQUZZRMNGJ-UHFFFAOYSA-N	29	GNPS
JGSARLDLIJGVTE-MBNYWOFBSA-N	5	GNPS
SFAOBXUZYBPOKX-KBVPZPMPSA-N	1	GNPS
XCEPHNBEHQJSSB-LGJGITPNSA-N	1	GNPS
ZOCXUHJGZXXIGQ-NPXWYGMKSA-N	1	GNPS
XAFNQFHOQPRGAK-KTVOANSYSA-N	1	GNPS
MEYZYGMYMLNUHJ-DIRMKAHISA-N	1	GNPS
FIIRBPHYBLFBSD-MZPZZZQLSA-N	1	GNPS
GTADQMQBQBOJIO-UHFFFAOYSA-N	2	GNPS
IEYBTYRDMTXDKO-UHFFFAOYSA-N	2	GNPS
SXTGVXKFOVZYIK-UHFFFAOYSA-N	29	GNPS
YEUGMACLLZSLDG-UHFFFAOYSA-N	9	GNPS
RCQTVEFBFUNTGM-BDVHUIKKSA-N	1	GNPS
GXKSDIFDAFRNGH-LBMYEAATSA-O	1	GNPS
JGOGSKGKPWYQRE-LBMYEAATSA-O	1	GNPS
SLMISZLSXLAAKK-LWYVEOIXSA-N	1	GNPS
KQYNVUQPVATPHJ-RRCQQRLVSA-N	1	GNPS
KQYNVUQPVATPHJ-RDMIODMDSA-N	1	GNPS
NHIJCTHPXLPORC-CQJGNQFGSA-N	1	GNPS
CBQYNPHHHJTCJS-UHFFFAOYSA-N	1	GNPS
NCIKQJBVUNUXLW-UHFFFAOYSA-N	39	GNPS
REIKJJVRPXQDAV-UVFQQSMRSA-N	1	GNPS
IPMYMEWFZKHGAX-ZKSIBHASSA-N	12	GNPS
CIWBSHSKHKDKBQ-JLAZNSOCSA-N	42	GNPS
CFMYXEVWODSLAX-QOZOJKKESA-N	3	GNPS
GMVCKVSGBLIFCU-OQHXKQNWSA-N	1	GNPS
QNAYBMKLOCPYGJ-REOHCLBHSA-N	52	GNPS
DHMQDGOQFOQNFH-UHFFFAOYSA-N	43	GNPS
CKLJMWTZIZZHCS-UHFFFAOYSA-N	43	GNPS
ODKSFYDXXFIFQN-UHFFFAOYSA-N	60	GNPS
KDXKERNSBIXSRK-UHFFFAOYSA-N	37	GNPS
LCHMSLHVXVQJDG-GLDUGTPFSA-N	1	GNPS
WHUUTDBJXJRKMK-UHFFFAOYSA-N	33	GNPS
HNDVDQJCIGZPNO-UHFFFAOYSA-N	34	GNPS
AGPKZVBTJJNPAG-UHFFFAOYSA-N	55	GNPS
FFEARJCKVFRZRR-UHFFFAOYSA-N	30	GNPS
ONIBWKKTOPOVIA-BYPYZUCNSA-N	70	GNPS
MTCFGRXMJLQNBG-UHFFFAOYSA-N	31	GNPS
OUYCCCASQSFEME-UHFFFAOYSA-N	34	GNPS
KZSNJWFQEVHDMF-UHFFFAOYSA-N	35	GNPS
AYFVYJQAPQTCCC-GBXIJSLDSA-N	52	GNPS
YKXSHBQVFVTYIL-QBRPJVCNSA-N	1	GNPS
FCWYNTDTQPCVPG-XLRKYUMYSA-N	2	GNPS
MNGYOFNIAOWXIT-SZXPSLEUSA-N	2	GNPS
YXKOCURCFHLHSM-UHFFFAOYSA-N	1	GNPS
OESVNVWXOTVKHT-ILZKSTJLSA-N	2	GNPS
SVPQGHIWELZQOE-UHFFFAOYSA-N	1	GNPS
RSQMJYYPSGXQML-UHFFFAOYSA-N	2	GNPS
VTLYZTRDIRBJDH-UHFFFAOYSA-N	1	GNPS
JBQJQRQPOXLFNB-IEWKGUOQSA-N	2	GNPS
PJHBZROILRCFRB-NRMMUABOSA-N	1	GNPS
FXTIJAICHVLKMU-BZNNQRQSSA-N	1	GNPS
JKTMSYUQFQWQFC-LDHFCIDVSA-N	1	GNPS
XKHUBMMYSWHMHN-MDWZMJQESA-N	1	GNPS
DMULVCHRPCFFGV-UHFFFAOYSA-N	4	GNPS
VTTONGPRPXSUTJ-UHFFFAOYSA-N	2	GNPS
JOFKCNJIUXPJAC-UHFFFAOYSA-N	2	GNPS
DUAFPZACEFJNQR-UHFFFAOYSA-N	1	GNPS
CHVRAVMYAOSSIR-UHFFFAOYSA-N	1	GNPS
SGJJYTHXZDNADA-UXHICEINSA-N	1	GNPS
HJDDKYZJYBHSJW-UHFFFAOYSA-N	1	GNPS
LGAMQMJNHMMJLG-UHFFFAOYSA-N	1	GNPS
FOHXFLPXBUAOJM-UHFFFAOYSA-N	108	GNPS
RZVYTWRTBDNOPF-UHFFFAOYSA-N	2	GNPS
SBEOEJNITMVWLK-UHFFFAOYSA-N	14	GNPS
BITPRCODIALMOV-UHFFFAOYSA-N	115	GNPS
OVSQVDMCBVZWGM-UHFFFAOYSA-N	423	GNPS
UIUUJPRXQQHVJA-UHFFFAOYSA-N	2	GNPS
VJNZSQOMGHLDPH-UHFFFAOYSA-N	2	GNPS
PZZRDJXEMZMZFD-UHFFFAOYSA-N	220	GNPS
AIBMEMZXSFVTAD-UHFFFAOYSA-N	1	GNPS
SCHVWZLYQPLPJV-UHFFFAOYSA-N	1	GNPS
KOUCPXRVDRHDLM-UHFFFAOYSA-N	1	GNPS
YPWHZCPMOQGCDQ-UHFFFAOYSA-N	137	GNPS
OXGUCUVFOIWWQJ-UHFFFAOYSA-N	200	GNPS
WRLBRIWXGBKVHQ-UHFFFAOYSA-N	1	GNPS
LUITYVJNCILVDI-UHFFFAOYSA-N	1	GNPS
SEKPJVSISAFUEN-UHFFFAOYSA-N	1	GNPS
RNVUDWOQYYWXBJ-UHFFFAOYSA-N	36	GNPS
YNLHCSVACHMLGF-UHFFFAOYSA-N	1	GNPS
MQVRGDZCYDEQML-UHFFFAOYSA-N	1	GNPS
HQNOUCSPWAGQND-UHFFFAOYSA-N	15	GNPS
DSGWYVYHOBRRMY-UHFFFAOYSA-N	1	GNPS
ZEJXENDZTYVXDP-UHFFFAOYSA-N	74	GNPS
SEEGVLYKLLCFTK-UHFFFAOYSA-N	1	GNPS
LQQBKDRWDYGCBI-RKHSXEAASA-N	2	GNPS
JFACETXYABVHFD-RKHSXEAASA-N	1	GNPS
MRLNWXSZJIGUHQ-XEFXFLPWSA-N	1	GNPS
QHONUEZGTQYXKH-GOSHRYQWSA-N	1	GNPS
LOTZFXULRMRODN-IUWOWYMDSA-N	1	GNPS
STCMSNWIFKZLCO-UHFFFAOYSA-O	1	GNPS
GVEOMNJXMUCGMT-UHFFFAOYSA-O	1	GNPS
RUIRYCQUTHWLMZ-UHFFFAOYSA-O	1	GNPS
MZWDOSCEKASXME-UHFFFAOYSA-O	1	GNPS
FDGKQWLSJXEOPF-UHFFFAOYSA-O	1	GNPS
KIFRTCOTROBDII-UHFFFAOYSA-O	1	GNPS
YEAXSAGTEKAYBH-UHFFFAOYSA-O	1	GNPS
AHSWTDRJRRNLLR-UHFFFAOYSA-O	1	GNPS
NKKVXFCUOMIOAF-UHFFFAOYSA-O	1	GNPS
PYSBSZHLMZJQFU-UHFFFAOYSA-O	1	GNPS
QXHQDOXKUWAPCH-YMUAVBJCSA-N	1	GNPS
ZVXYGPURDSESHS-MXNJMUDOSA-N	1	GNPS
OHEGFVQYOWWYOR-QTHYPXODSA-N	1	GNPS
KRQABMVYTPDCNA-UHFFFAOYSA-N	1	GNPS
STKKKXHSAFYHBA-UHFFFAOYSA-N	3	GNPS
QXHQDOXKUWAPCH-RDZKQEDISA-N	1	GNPS
QXHQDOXKUWAPCH-RHENHHDUSA-N	1	GNPS
QXHQDOXKUWAPCH-DLGGQGIXSA-N	1	GNPS
QXHQDOXKUWAPCH-CTQZFHMKSA-N	1	GNPS
QXHQDOXKUWAPCH-DQNNFVTPSA-N	1	GNPS
ZVXYGPURDSESHS-JJSLASHASA-N	1	GNPS
ZVXYGPURDSESHS-NTHMCSSHSA-N	1	GNPS
VGXYDZCCQDSGLZ-BLJBMZJUSA-N	1	GNPS
XRSRJBBRTCEBNS-IKVQWSBMSA-N	1	GNPS
ASEYQCQECHXIFA-UHFFFAOYSA-N	1	GNPS
IEWHONSDBIATGX-UHFFFAOYSA-N	1	GNPS
MZUHHHSFDVDBCZ-UHFFFAOYSA-N	1	GNPS
NOFNCLGCUJJPKU-UHFFFAOYSA-N	9	GNPS
QUNWUDVFRNGTCO-UHFFFAOYSA-N	64	GNPS
MVOYJPOZRLFTCP-UHFFFAOYSA-N	13	GNPS
CMZHQFXXAAIBKE-UHFFFAOYSA-N	1	GNPS
RYYVLZVUVIJVGH-HPRDVNIFSA-N	1	GNPS
MKXZASYAUGDDCJ-NJAFHUGGSA-N	15	GNPS
MKXZASYAUGDDCJ-FIBGUPNXSA-N	1	GNPS
JAQUASYNZVUNQP-PVAVHDDUSA-N	3	GNPS
JAQUASYNZVUNQP-PGDUQUMKSA-N	1	GNPS
QHSMEGADRFZVNE-UHFFFAOYSA-N	7	GNPS
DDLIGBOFAVUZHB-UHFFFAOYSA-N	32	GNPS
SUBDBMMJDZJVOS-UHFFFAOYSA-N	21	GNPS
SUBDBMMJDZJVOS-HPRDVNIFSA-N	1	GNPS
UTTBUMIEHWNKLK-GRMAFNFHSA-N	13	GNPS
ILNSWVUXAPSPEH-UHFFFAOYSA-N	1	GNPS
KKIVMGDDVLIFLL-UHFFFAOYSA-N	5	GNPS
KSIHMACFIAFKIG-FSFMBLRGSA-N	1	GNPS
VERGPVBZPMTZDY-UHFFFAOYSA-N	1	GNPS
GNPWSZMDKPTDLE-UHFFFAOYSA-N	1	GNPS
OVBUASHUXKNUMI-QQGRXWIWSA-N	1	GNPS
SVWYOGCKJVQALA-SZPUMECNSA-N	2	GNPS
IIENSJWVEKJWAJ-OAYKWHMSSA-N	2	GNPS
QUVRUINWOFZNJL-IEIRSVMLSA-N	2	GNPS
HSWIRQIYASIOBE-JNHRPPPUSA-N	22	GNPS
OMVRKRVDDRUXPW-RJJCKBEYSA-N	1	GNPS
MQPOOTZZZKJBBJ-LJGZSNSNSA-N	1	GNPS
LHQDSEISPPGRMR-LJGZSNSNSA-N	1	GNPS
MQPOOTZZZKJBBJ-ZHOFCJSASA-N	1	GNPS
FGJNOXMHWXEMHU-MONLYXRRSA-N	1	GNPS
MAACOUPDBRTVKZ-USDCKGJFSA-N	1	GNPS
SOSLMHZOJATCCP-AEIZVZFYSA-N	47	GNPS
BITPRCODIALMOV-DEFKTLOSSA-N	1	GNPS
FYBMGZSDYDNBFX-KLUVJTJFSA-N	1	GNPS
VJQAFLAZRVKAKM-UHFFFAOYSA-N	1	GNPS
AFOLBAYDTRBYBA-UHFFFAOYSA-N	1	GNPS
FPMIEPCWEZBKGP-UHFFFAOYSA-N	2	GNPS
STDTUHSFISWYFO-UHFFFAOYSA-N	2	GNPS
OJKZQAIICZVIPI-UHFFFAOYSA-N	1	GNPS
IDWSBAVZRARNGC-UHFFFAOYSA-N	1	GNPS
RNJPPCODBOBWOR-UHFFFAOYSA-N	1	GNPS
FOFMDMVEJPEQQX-UHFFFAOYSA-N	1	GNPS
NIYXMGSLECQTQT-UHFFFAOYSA-N	1	GNPS
SNIFBMIPCYBVSS-UHFFFAOYSA-N	1	GNPS
UMVSOHBRAQTGQI-UHFFFAOYSA-N	1	GNPS
YELGFTGWJGBAQU-UHFFFAOYSA-N	17	GNPS
RHCSKNNOAZULRK-UHFFFAOYSA-N	2	GNPS
KWTSXDURSIMDCE-UHFFFAOYSA-N	24	GNPS
ZHSFEDDRTVLPHH-UHFFFAOYSA-N	1	GNPS
ZOXZWYWOECCBSH-UHFFFAOYSA-N	1	GNPS
QIQNNBXHAYSQRY-UHFFFAOYSA-N	18	GNPS
VKEQBMCRQDSRET-UHFFFAOYSA-N	3	GNPS
PVXVWWANJIWJOO-UHFFFAOYSA-N	20	GNPS
CGKQZIULZRXRRJ-UHFFFAOYSA-N	3	GNPS
YDIIDRWHPFMLGR-UHFFFAOYSA-N	2	GNPS
YQEZLKZALYSWHR-UHFFFAOYSA-N	35	GNPS
JTJMJGYZQZDUJJ-UHFFFAOYSA-N	4	GNPS
LPKTWLVEGBNOOX-UHFFFAOYSA-N	1	GNPS
HDYZSVKZKDPLDT-UHFFFAOYSA-N	1	GNPS
SYHGEUNFJIGTRX-UHFFFAOYSA-N	1	GNPS
SCIYBRNSSXZMKG-UHFFFAOYSA-N	3	GNPS
GVGYEFKIHJTNQZ-UHFFFAOYSA-N	17	GNPS
OROGSEYTTFOCAN-UHFFFAOYSA-N	9	GNPS
ZPUCINDJVBIVPJ-UHFFFAOYSA-N	4	GNPS
USSIQXCVUWKGNF-UHFFFAOYSA-N	28	GNPS
VBGLYOIFKLUMQG-UHFFFAOYSA-N	1	GNPS
NBMMIBNZVQFQEO-UHFFFAOYSA-N	1	GNPS
JJGYGPZNTOPXGV-UHFFFAOYSA-N	4	GNPS
PXLDPUUMIHVLEC-UHFFFAOYSA-N	1	GNPS
JXIPKNRBDKQMAN-BLHCBFLLSA-N	1	GNPS
AEVYRIHKGPBTQS-VOTSOKGWSA-N	1	GNPS
RDHTTYGAJQQXOY-UMNQSMDNSA-N	1	GNPS
GEDMEICHLBASCW-NLYPOJGJSA-N	1	GNPS
GGVNWPODIOWRDK-WJMPJFOESA-N	1	GNPS
ZNJFBWYDHIGLCU-UHFFFAOYSA-N	11	GNPS
OAIGZXXQYIJBLR-VAUIJEFBSA-O	1	GNPS
GOUQSHOAAGQXNJ-UHFFFAOYSA-N	1	GNPS
YBJHBAHKTGYVGT-ZKWXMUAHSA-N	178	GNPS
PDEJWCOMIACOMR-UHFFFAOYSA-N	1	GNPS
JVZQPGNKHJDEHX-FOTGTACZSA-N	1	GNPS
KVKPUNTZFLWTSM-FOTGTACZSA-N	1	GNPS
YMYIMKIYRMUBDY-LDHJFUFUSA-N	1	GNPS
XVDZSHAEMLKCIW-DBFNBLSLSA-N	1	GNPS
WSNJPVCNURDQDC-DBFNBLSLSA-N	1	GNPS
YCCNSZADCQXKKU-IHSACWLZSA-N	1	GNPS
MQBWTDWAWPAFCU-ZLZBEGDCSA-N	1	GNPS
ZRBOGSQITRZXJM-XZFWPOAJSA-N	1	GNPS
GGKQJKPLGLUFPB-PEXBVMSDSA-N	1	GNPS
SGZASISEYFQAQM-CEOILRFTSA-N	1	GNPS
XKWHEBFWMRWHGD-AKHQGOKRSA-N	1	GNPS
LLUFQNWQFSQYNW-VBTAUBHQSA-N	1	GNPS
WCRMVPMXNNIFLL-JUKUECOXSA-N	1	GNPS
VUGWMUHXJGIMLL-SHUZPENHSA-N	1	GNPS
VUGWMUHXJGIMLL-HJIQQCSTSA-N	1	GNPS
BTWUONYKONENGB-UNVMMQEESA-N	1	GNPS
BTWUONYKONENGB-PIZIKKFZSA-N	1	GNPS
FPNKCZKRICBAKG-UHFFFAOYSA-N	6	GNPS
VSWWTKVILIZDGX-UHFFFAOYSA-N	7	GNPS
WMBWREPUVVBILR-WIYYLYMNSA-N	77	GNPS
LSHVYAFMTMFKBA-TZIWHRDSSA-N	24	GNPS
XFANDVLPSBUGKD-GHVJWSGMSA-N	1	GNPS
FEWFEWDBXQKUQI-UHFFFAOYSA-N	1	GNPS
JRKCOMALDGUIFC-WCWDXBQESA-N	1	GNPS
WJPGPAAXALJZKU-ZNTNEXAZSA-N	1	GNPS
OBUHDAJIEZPNBH-ZNTNEXAZSA-N	1	GNPS
PIQVMFFSPOCAJY-XTQSDGFTSA-N	1	GNPS
OLNJUISKUQQNIM-UHFFFAOYSA-N	46	GNPS
LINOMUASTDIRTM-UHFFFAOYSA-N	8	GNPS
BJPLCTUJTXVXPC-QURGRASLSA-N	1	GNPS
IPXPVEJAQOLVSV-XTQSDGFTSA-N	1	GNPS
MKCQCEAMNSHUSD-QURGRASLSA-N	1	GNPS
BXFOFFBJRFZBQZ-UHFFFAOYSA-N	4	GNPS
UVBUBMSSQKOIBE-UHFFFAOYSA-N	6	GNPS
PNKLMTPXERFKEN-UHFFFAOYSA-N	6	GNPS
YBHILYKTIRIUTE-UHFFFAOYSA-N	124	GNPS
VZTUIEROBZXUFA-UHFFFAOYSA-N	56	GNPS
WMBWREPUVVBILR-NQIIRXRSSA-N	2	GNPS
PETRWTHZSKVLRE-UHFFFAOYSA-N	8	GNPS
ASHGTJPOSUFTGB-UHFFFAOYSA-N	10	GNPS
QDSDUIWGMCGLHI-UHFFFAOYSA-N	20	GNPS
UIXPTCZPFCVOQF-UHFFFAOYSA-N	17	GNPS
NGSWKAQJJWESNS-UHFFFAOYSA-N	75	GNPS
WMBWREPUVVBILR-UHFFFAOYSA-N	467	GNPS
DCYOADKBABEMIQ-UHFFFAOYSA-N	288	GNPS
OIUBYZLTFSLSBY-HMGRVEAOSA-N	68	GNPS
WKOLLVMJNQIZCI-UHFFFAOYSA-N	255	GNPS
UKKYWOFQJOMYIL-UHFFFAOYSA-N	1	GNPS
YMEAIOHYSIGDJY-VCOIMRFZSA-N	2	GNPS
BKJAMMLKHPCMJI-SMKITLBYSA-N	2	GNPS
UQRHBUYDCRKKKW-IPGZJPOWSA-N	1	GNPS
SJWWTRQNNRNTPU-ABBNZJFMSA-N	13	GNPS
DCYOADKBABEMIQ-OWMUPTOHSA-N	55	GNPS
CWVRJTMFETXNAD-JUHZACGLSA-N	161	GNPS
OVSQVDMCBVZWGM-QSOFNFLRSA-N	87	GNPS
JMSVCTWVEWCHDZ-UHFFFAOYSA-N	599	GNPS
AFDXODALSZRGIH-QPJJXVBHSA-N	13	GNPS
SJSFYXIEVFIZJC-UHFFFAOYSA-N	1	GNPS
CSDAKHXEYAPDJI-LBAQZLPGSA-N	1	GNPS
QTGKGDHYIXMOSD-RRFIFIHZSA-N	1	GNPS
OIDVFUQQVKYQTG-YLNCNTMDSA-N	1	GNPS
BOWVQLFMWHZBEF-KTKRTIGZSA-N	10	GNPS
OTGQIQQTPXJQRG-UHFFFAOYSA-N	2	GNPS
KQXDGUVSAAQARU-HZJYTTRNSA-N	7	GNPS
OCYROESYHWUPBP-CIUDSAMLSA-N	5	GNPS
LCPYQJIKPJDLLB-UHFFFAOYSA-N	2	GNPS
FATBGEAMYMYZAF-UHFFFAOYSA-N	1	GNPS
UHPXXKLAACDXGS-UHFFFAOYSA-N	5	GNPS
JHXAZBBVQSRKJR-QNQPVOBRSA-N	2	GNPS
WFRLANWAASSSFV-FPLPWBNLSA-N	6	GNPS
YZXBAPSDXZZRGB-DOFZRALJSA-N	27	GNPS
GCCFMSAXQJECNH-UHFFFAOYSA-N	7	GNPS
HXYVTAGFYLMHSO-UHFFFAOYSA-N	6	GNPS
BOWVQLFMWHZBEF-UHFFFAOYSA-N	1	GNPS
LZOSYCMHQXPBFU-UHFFFAOYSA-N	23	GNPS
XOMRRQXKHMYMOC-UHFFFAOYSA-O	6	GNPS
XOMRRQXKHMYMOC-UHFFFAOYSA-N	10	GNPS
SEXHTZQULWPHBX-UHFFFAOYSA-N	1	GNPS
MJLXQSQYKZWZCB-UHFFFAOYSA-N	1	GNPS
KXSOIYZLDANCPG-UHFFFAOYSA-N	1	GNPS
SGROMIWARYNAJQ-UHFFFAOYSA-N	1	GNPS
BJYNQLLJSSPXMI-SNPVRQPZSA-O	1	GNPS
QDSDUIWGMCGLHI-ZZXKWVIFSA-N	1	GNPS
MHWZBYSZMPRYHU-UHFFFAOYSA-N	1	GNPS
XDDAORKBJWWYJS-UHFFFAOYSA-N	4	GNPS
ZBYCJCQAJQXWSF-MVYYJFKMSA-N	1	GNPS
ZJZXSDNOOJCMRD-COXLKUQUSA-N	5	GNPS
YNDTUIHCNXQXOI-RVEZZWHLSA-N	2	GNPS
NHBSPDCGDJCFKE-UHFFFAOYSA-N	2	GNPS
QMNUDYFKZYBWQX-UHFFFAOYSA-N	2	GNPS
FIEYHAAMDAPVCH-UHFFFAOYSA-N	46	GNPS
XIVFQYWMMJWUCD-VSTJRZLJSA-N	1	GNPS
QXGGDTNBLBJSIJ-UHFFFAOYSA-N	4	GNPS
WNCUVUUEJZEATP-UHFFFAOYSA-N	2	GNPS
YMHOBZXQZVXHBM-UHFFFAOYSA-N	2	GNPS
AYDBLCSLKNTEJL-UHFFFAOYSA-N	1	GNPS
YOYLLRBMGQRFTN-UHFFFAOYSA-N	3	GNPS
YHFHYHZNLCEAAP-UHFFFAOYSA-N	2	GNPS
URKVBEKZCMUTQC-UHFFFAOYSA-N	1	GNPS
BVFYUUOKLFRDFO-KQFCMXPGSA-N	1	GNPS
XNTNCSKBTFROEZ-YAVZHVFSSA-N	1	GNPS
NLXBYYROKNGJOC-JPEUAKAISA-N	1	GNPS
AHYXCADWVNCRQE-QNEQGIPDSA-N	1	GNPS
RAGFPHFDFVNLCG-OKNUHWCXSA-N	1	GNPS
YWAXVDLXUXRDHL-NLUDKXEPSA-N	1	GNPS
DZSDDKNXMARQMJ-JIIXSSLASA-N	1	GNPS
OJMMVQQUTAEWLP-RLXLMRCASA-N	1	GNPS
OQMYRVPMCIOFHL-SXAOPLEXSA-N	1	GNPS
QUYGRHFKOMIUQW-FWHOOHMRSA-N	1	GNPS
PXFUFMBZHQBOIT-KFRNIWOLSA-N	1	GNPS
FNHNEUKYPAXQMW-CKQHDEMVSA-N	1	GNPS
INZILOLDAGSVRR-BXKIBPLOSA-N	1	GNPS
XAPNKXIRQFHCHN-QGOAFFKASA-N	2	GNPS
IBZYPBGPOGJMBF-UHFFFAOYSA-M	1	GNPS
ZNJFBWYDHIGLCU-HWKXXFMVSA-N	8	GNPS
FCEFKCPCSKTWTD-UHFFFAOYSA-N	1	GNPS
AYDBLCSLKNTEJL-RFQIPJPRSA-N	1	GNPS
MDPXVRYUGDTVIS-UHFFFAOYSA-N	1	GNPS
RMRJXGBAOAMLHD-IHFGGWKQSA-N	1	GNPS
AKPLHCDWDRPJGD-UHFFFAOYSA-N	37	GNPS
ADIMAYPTOBDMTL-UHFFFAOYSA-N	60	GNPS
MYWUZJCMWCOHBA-UHFFFAOYSA-N	12	GNPS
BXNJHAXVSOCGBA-UHFFFAOYSA-N	227	GNPS
UTTATNZIWSODLT-UHFFFAOYSA-N	1	GNPS
XMUYFSFAOAZCJF-UHFFFAOYSA-N	1	GNPS
SGAVFJAMHHIGIH-UHFFFAOYSA-N	1	GNPS
ZAPJVENEPKMVSU-DHUJRADRSA-N	1	GNPS
AHLPYLCGLGNGPF-PGUFJCEWSA-N	1	GNPS
SJJKKGKNJWUVOZ-UHFFFAOYSA-N	1	GNPS
WDHUSHSLPTXJOZ-UHFFFAOYSA-N	1	GNPS
YELGHOAAARWEJO-DHUJRADRSA-N	1	GNPS
LGIFMJHIMJHUBF-PSXMRANNSA-N	1	GNPS
UXIFPAQATVCMID-DHUJRADRSA-N	1	GNPS
OGYJQJIHZIAYCL-UHFFFAOYSA-N	1	GNPS
QFUBOKIRPTYYOG-UHFFFAOYSA-N	1	GNPS
UKOSSVYJQBNKNJ-UHFFFAOYSA-N	1	GNPS
OTXNHUFFOJCVCL-UHFFFAOYSA-N	1	GNPS
LLEBFOGPKXFKIL-UHFFFAOYSA-N	3	GNPS
ICJJPTZLMALYBH-XRQYPSCPSA-N	1	GNPS
CEMZGPKUKMFNNF-UHFFFAOYSA-N	3	GNPS
LXNZOJGPYBTQHD-BTEYVOOESA-N	8	GNPS
BBMBCHAXOBFQPC-IBGZMIKNSA-N	3	GNPS
YOPVXOUHYSYHKL-IJRNZAOCSA-N	6	GNPS
MBRGVPJSDHLXNJ-ORPMJKHSSA-N	2	GNPS
MQELHCGZLCYEHQ-AQUAYRAFSA-N	5	GNPS
XNASEKUWNLNRSN-LMUGUXCZSA-N	4	GNPS
ZMSSBNLNFAIVPK-MTGFRBBYSA-N	2	GNPS
POWDQNOFNJBGFS-FEFCGZSXSA-N	1	GNPS
ZRJBHWIHUMBLCN-UHFFFAOYSA-N	254	GNPS
QJBZDBLBQWFTPZ-UHFFFAOYSA-N	3	GNPS
MJALVONLCNWZHK-UHFFFAOYSA-N	6	GNPS
JTNZPPUDLUHMKK-OXOXDDDLSA-N	1	GNPS
XJGQYXLPKXLNRM-UOXMMRTKSA-O	1	GNPS
VZXRJCLKLPORSH-FLFAVRAGSA-O	1	GNPS
LFMFFFFYZMXHNI-DZKKHAQYSA-O	1	GNPS
ISCCMPZDUXGWLH-QABDXITQSA-O	1	GNPS
FDGKQWLSJXEOPF-UHFFFAOYSA-N	1	GNPS
IROKAOGBCSMTHR-UHFFFAOYSA-N	1	GNPS
QIVBCDIJIAJPQS-SECBINFHSA-N	48	GNPS
CZCIKBSVHDNIDH-NSHDSACASA-N	4	GNPS
MBBOMCVGYCRMEA-UHFFFAOYSA-N	72	GNPS
CGHUQJRRADEHTQ-UHFFFAOYSA-N	5	GNPS
QBKSWRVVCFFDOT-UHFFFAOYSA-N	110	GNPS
CAFIDJDBVRZQQA-UHFFFAOYSA-O	1	GNPS
NMSZMSNHNYDJLD-UHFFFAOYSA-O	1	GNPS
PDESZTFOYLDOBQ-UHFFFAOYSA-O	1	GNPS
QTFWETYHWQLXMW-UHFFFAOYSA-O	1	GNPS
QNUUYJZICNRMSA-UHFFFAOYSA-O	1	GNPS
RJQCWKIVDYFXMI-UHFFFAOYSA-O	1	GNPS
ZOGFTZVMTOAQPT-UHFFFAOYSA-O	2	GNPS
WRONJNBTAGCDTG-UHFFFAOYSA-O	1	GNPS
MFJASCFAUMWBMV-UHFFFAOYSA-O	1	GNPS
OLEMIURMTKKFSE-UHFFFAOYSA-O	1	GNPS
BBIQXQHDNKDTQK-UHFFFAOYSA-O	1	GNPS
RZRKLCBSFPOTIQ-UHFFFAOYSA-O	3	GNPS
IWHQWCUADMOONN-UHFFFAOYSA-O	2	GNPS
OPJMUCWJTABMGQ-UHFFFAOYSA-O	1	GNPS
HUWFWJFYXJJPLV-UHFFFAOYSA-O	2	GNPS
GSJWSGXFLRPUJH-UHFFFAOYSA-O	1	GNPS
KZTJRPOLZCGMHL-UHFFFAOYSA-O	1	GNPS
DUOCTSCKSNKXRG-UHFFFAOYSA-O	1	GNPS
MFQWIJBVEAJAIA-UHFFFAOYSA-O	1	GNPS
BLFMBWWFYPUMNR-UHFFFAOYSA-O	1	GNPS
MSDHILATCJJJMB-UHFFFAOYSA-O	1	GNPS
YGBGKNBEYMZCHH-UHFFFAOYSA-O	1	GNPS
UDWHZZFAVRHFRN-UHFFFAOYSA-O	1	GNPS
GFTVPKIPSPORMW-UHFFFAOYSA-O	1	GNPS
MRXABKUJFSKZEY-UHFFFAOYSA-O	1	GNPS
VYAPRIZSGFIMNX-UHFFFAOYSA-O	1	GNPS
CFBTYLSRRNPCCC-UHFFFAOYSA-O	1	GNPS
DTHNYYHRVAAUBE-QHCPKHFHSA-N	3	GNPS
WNVKQPTYEZCTFN-QHCPKHFHSA-N	2	GNPS
JTLODDSXLLEHRW-UHFFFAOYSA-N	3	GNPS
TUUIZIZBYGQMSF-UHFFFAOYSA-N	3	GNPS
QWJBLNQJNFDNJP-UHFFFAOYSA-N	3	GNPS
HVAFPBRUOUYMQM-UHFFFAOYSA-N	3	GNPS
RIBGLFMQZAHUNM-UHFFFAOYSA-N	2	GNPS
UMTLULRIWDACNW-UHFFFAOYSA-N	2	GNPS
QLNOFWPLTFNJPW-NZIIEGKCSA-N	1	GNPS
QGFKIJHYWFMMLE-KPZCQLIWSA-N	2	GNPS
LTKVRJFDYIZQCP-ALAILQQQSA-N	3	GNPS
ZOVBJSDLILDXCH-AXFAPSIESA-N	1	GNPS
WOJKRRDDERNLBU-KOWOKXJSSA-N	1	GNPS
LSQZJLSUYDQPKJ-NJBDSQKTSA-N	65	GNPS
MQTOSJVFKKJCRP-BICOPXKESA-N	13	GNPS
BNRNXUUZRGQAQC-UHFFFAOYSA-N	7	GNPS
WOXKDUGGOYFFRN-IIBYNOLFSA-N	38	GNPS
ZAIPMKNFIOOWCQ-UEKVPHQBSA-N	8	GNPS
HZZVJAQRINQKSD-PBFISZAISA-N	3	GNPS
SZXDNGVQRDTJSD-VBKFSLOCSA-N	1	GNPS
MSXKGFVHTYHBSG-PLBHUYDJSA-N	1	GNPS
MNASOWORUXKEPP-APCQCXEZSA-N	1	GNPS
YIVUJZNZOATVTM-SUMWQHHRSA-N	1	GNPS
FEUJBFMKDOZVGS-BLLLJJGKSA-N	1	GNPS
LNZWVKJKDRIYFE-KDOFPFPSSA-N	1	GNPS
DQPFXVZYBRHOPE-KUKMUQCSSA-N	2	GNPS
PDVBXFORJHQVEI-PYXLCIGFSA-N	1	GNPS
ZLWDXUVVPOSFGG-FRFRDJQGSA-N	1	GNPS
NNSBPFCEWFSYFB-QORZALBUSA-N	2	GNPS
PDVBXFORJHQVEI-YEUVBKMTSA-N	1	GNPS
WWVZJFILZLMLSF-GTCGUNGVSA-N	1	GNPS
WWVZJFILZLMLSF-RXLSZONHSA-N	2	GNPS
LGKDMGOZBYXQGC-MDZYDEJXSA-N	1	GNPS
POSJOOWBIBDQRR-NPUSIUFYSA-N	1	GNPS
HNZIXHILPGPDTD-LIOYNICESA-N	1	GNPS
BBVMYGHPTSHCGZ-DUZCPJEUSA-N	1	GNPS
WFLLVVSLSCDBAP-CURFQEIUSA-N	1	GNPS
IPCGCUWDGJJICE-LGCQSONESA-N	1	GNPS
RTDCKMGWOANIQP-GDGZUYSPSA-N	1	GNPS
AJLFOPYRIVGYMJ-INTXDZFKSA-N	15	GNPS
RYMZZMVNJRMUDD-HGQWONQESA-N	30	GNPS
LMOADMWPBSXHHB-CRVYFHMBSA-N	1	GNPS
LGFRMTGWBFXONS-COBHXZBRSA-N	1	GNPS
FOAIGCPESMNWQP-QJMNAQKNSA-N	2	GNPS
JLDCSWRYRVBFRU-GHVJWSGMSA-N	1	GNPS
BAYBYMBPRYTYMY-JNSBAATBSA-N	1	GNPS
BHOASNRSZLVNJK-GRWLOXFISA-N	2	GNPS
ZNCSWJVSKRSFSL-OFGSAEQUSA-N	2	GNPS
JLDCSWRYRVBFRU-GVWIJYOFSA-N	1	GNPS
GSDHBCARJCOTCO-QURGRASLSA-N	1	GNPS
YSPNHJIQHQTTOK-UHFFFAOYSA-N	1	GNPS
WXYFQKQJJWEDPM-XOQVISOBSA-N	1	GNPS
RDUJTYZLXJPVKP-YDZNBPEVSA-N	1	GNPS
RBFIHWMPLNHELQ-QLEKDDFDSA-N	2	GNPS
QAJHIWCONAFMCM-BHDPXXJYSA-N	2	GNPS
GXDQZGCYZTUMNE-PJQDMJGNSA-N	2	GNPS
QLJODMDSTUBWDW-BXMDZJJMSA-N	1	GNPS
JHYVWAMMAMCUIR-UHFFFAOYSA-N	2	GNPS
YILWWVUXGMGOAM-UHFFFAOYSA-N	1	GNPS
SERBHKJMVBATSJ-BZSNNMDCSA-N	1	GNPS
LLMKLMMXMOTPRU-YOAXHERRSA-N	1	GNPS
PUWVNTVQJFSBDH-RYUDHWBXSA-N	1	GNPS
JHYVWAMMAMCUIR-VQNLDRKJSA-N	1	GNPS
VDOSGJCSBVSXDK-JECKXPPMSA-N	1	GNPS
OYNSFDWALRRTFU-KSBUDFPESA-N	1	GNPS
SHNLQMAQLWQECM-LQKBYZRMSA-N	1	GNPS
JLSVDPQAIKFBTO-CFEYTUSBSA-N	2	GNPS
YHHLNGAZCXMCEW-JJIBRWJFSA-N	1	GNPS
OOGKJKAIYXOODY-RCCKNPSSSA-N	1	GNPS
LONBSPWPPNYRFU-UHFFFAOYSA-N	1	GNPS
HRBMXGCIASCLFB-UHFFFAOYSA-N	1	GNPS
UOAPDHMSZKCUEI-UHFFFAOYSA-N	1	GNPS
YYWUABJYAOCACI-UHFFFAOYSA-N	1	GNPS
NXDGLHJHHJJTSZ-UHFFFAOYSA-N	1	GNPS
VVYCRPVWBIEKIW-UHFFFAOYSA-N	1	GNPS
XQPQKPDEDMGAPV-UHFFFAOYSA-N	1	GNPS
RIGNEELUCYJHBN-UHFFFAOYSA-N	2	GNPS
LGHSQOCGTJHDIL-UHFFFAOYSA-N	2	GNPS
KCXVZYZYPLLWCC-UHFFFAOYSA-N	27	GNPS
PREVICKMOYICEF-MBIXAETLSA-N	1	GNPS
JJPMVSRTRMLHST-BZLQNNQZSA-N	1	GNPS
VIESJYQXPBPNON-ACNSRNEESA-N	1	GNPS
MVDDWUSHVUIKEM-BCRGLMEZSA-N	1	GNPS
ZXONBNBMIDUHPG-RRRRBZLNSA-N	1	GNPS
KOTBWDXNYNTNIY-FLCXWBGESA-N	1	GNPS
ZTDUIGVZKPFWOX-LKYNRMDNSA-N	1	GNPS
UHGIIADZWWCEKS-WQCNXZQHSA-N	1	GNPS
LNFAKRZKBWNLDS-WWNTUMBDSA-N	1	GNPS
XSZYEZVTAAYIFQ-FOHUOXGPSA-N	1	GNPS
OBLUCMMNMFITHB-LTKCOYKYSA-N	1	GNPS
IKMDFBPHZNJCSN-UHFFFAOYSA-N	453	GNPS
DATAGRPVKZEWHA-YFKPBYRVSA-N	31	GNPS
VQOXZBDYSJBXMA-VHFLTRTASA-N	1	GNPS
UCSHFBQCLZMAJY-QFMFBHDYSA-N	3	GNPS
KWRHJLJXAOLHKR-XMKZJWJESA-N	1	GNPS
ZIUCJBZUJCNMSJ-WYHXJWKRSA-N	1	GNPS
RAMWUGOWOZNHJJ-WYQGIRTNSA-N	1	GNPS
WQXYZFYVRBCEOE-GOJCALEWSA-N	1	GNPS
ZWNKGUOHTAKRBN-NLFRLPLXSA-N	1	GNPS
AXMUEGOOSDWOJX-YRBXFKDYSA-N	1	GNPS
AYAGOZHTONQODO-UHFFFAOYSA-N	1	GNPS
MLOBLGHQSJVJEQ-UHFFFAOYSA-N	1	GNPS
RBPYRYUEZOVQBF-UHFFFAOYSA-N	1	GNPS
VLUOISXJXXIFSB-UHFFFAOYSA-N	1	GNPS
UTKRDXOBEDLIPI-UHFFFAOYSA-N	1	GNPS
WCNPPUZUJRAYSM-UHFFFAOYSA-N	1	GNPS
DLSZFMYUEXITAD-UHFFFAOYSA-N	1	GNPS
FSQZQWOYDZGVRV-UHFFFAOYSA-N	1	GNPS
TZPWADOJDBABMF-UHFFFAOYSA-N	1	GNPS
TTZFNYZKCMJLJJ-UHFFFAOYSA-N	1	GNPS
YDEXBRFCPBEZRK-UHFFFAOYSA-N	1	GNPS
MNKNQKOOKLVXDB-UHFFFAOYSA-N	1	GNPS
OKYGXEZRRBTWOQ-UHFFFAOYSA-N	1	GNPS
NNPROSRBNGTTNT-UHFFFAOYSA-N	1	GNPS
MUYGMOBSBHOVEC-UHFFFAOYSA-N	1	GNPS
YDZQHLJJLNSQOE-UHFFFAOYSA-N	1	GNPS
LXWBXEWUSAABOA-UHFFFAOYSA-N	1	GNPS
BPEXJHGGARTCIR-UHFFFAOYSA-N	27	GNPS
WQXNXVUDBPYKBA-YFKPBYRVSA-N	15	GNPS
HBUNPJGMNVQSBX-UHFFFAOYSA-N	1	GNPS
MHMRAFONCSQAIA-UHFFFAOYSA-N	1	GNPS
FPVKHBSQESCIEP-JQCXWYLXSA-N	1	GNPS
ZOCXUHJGZXXIGQ-UHFFFAOYSA-N	1	GNPS
MEYZYGMYMLNUHJ-UHFFFAOYSA-N	1	GNPS
YJQCOFNZVFGCAF-UHFFFAOYSA-N	1	GNPS
FIIRBPHYBLFBSD-UHFFFAOYSA-N	1	GNPS
GOJAMJAYSLKBTR-VAWYXSNFSA-N	1	GNPS
UDIWSEZLLVZPLD-ZHACJKMWSA-N	1	GNPS
UGVNWWLEZYFGOA-PKNBQFBNSA-N	1	GNPS
YUURHHZWHGWCMX-ZHACJKMWSA-N	1	GNPS
PJGMQKGDUJXNPQ-PKNBQFBNSA-N	1	GNPS
BAVONGHXFVOKBV-UHFFFAOYSA-N	5	GNPS
OIGWAXDAPKFNCQ-UHFFFAOYSA-N	1	GNPS
KISDGNGREAJPQR-UHFFFAOYSA-N	2	GNPS
XEIXQLUJVVEPSF-UHFFFAOYSA-N	2	GNPS
YALMHTJLWDGANA-UHFFFAOYSA-N	2	GNPS
QWCNQXNAFCBLLV-YWALDVPYSA-N	1	GNPS
FQIVLXIUJLOKPL-DWZMLRRXSA-N	1	GNPS
BHQCQFFYRZLCQQ-OELDTZBJSA-N	169	GNPS
VDWRKBZMQNPUOB-WISYIIOYSA-N	1	GNPS
SPWSUFUPTSJWNG-JJUKSXGLSA-N	12	GNPS
ZEMIJUDPLILVNQ-ZXFNITATSA-N	1	GNPS
HCYWNSXLUZRKJX-VYAYZGMFSA-N	1	GNPS
XPLOWAHHERZGRC-CCEZHUSRSA-N	2	GNPS
UOAQLFVPXKOHCQ-OVHIOJPESA-N	1	GNPS
DXAUKYYEJIPVHN-BHWJIPFMSA-N	1	GNPS
QSJOEQXFYCTBSY-BZNIZROVSA-N	1	GNPS
HWBNYFMBFABIIO-YKKRSERTSA-N	4	GNPS
PFKFPXBOTZEYGM-KITRVDEXSA-N	3	GNPS
WLZDJBOPVJQGLD-YGTJNGFZSA-N	2	GNPS
KBYZXUKIPLHREO-JTMFCSLUSA-N	2	GNPS
PJILNYZHCHGJIN-OUHPWBRNSA-N	2	GNPS
RJVBVECTCMRNFG-AVGPAGKCSA-N	1	GNPS
YJWBWQWUHVXPNC-UHFFFAOYSA-N	61	GNPS
WALIKTBPUUSCPN-UHFFFAOYSA-N	2	GNPS
JBCBRQWZEJZJJP-UHFFFAOYSA-N	2	GNPS
CJCATSXSFVJKQC-UHFFFAOYSA-N	1	GNPS
LVVKXRQZSRUVPY-HNNXBMFYSA-N	6	GNPS
BOKVLBSSPUTWLV-INIZCTEOSA-N	3	GNPS
LZJWNVLTWYMMDJ-GOSISDBHSA-N	1	GNPS
BHLYRWXGMIUIHG-OAHLLOKOSA-N	2	GNPS
DLDZDBDYUZLISX-KRWDZBQOSA-N	1	GNPS
QYKLIFNJBMPXQU-OAHLLOKOSA-N	1	GNPS
NXDWTJAHANXBEB-UHFFFAOYSA-N	2	GNPS
BMOUPTNOPZOODW-UHFFFAOYSA-N	2	GNPS
DFSIAHJRDUTPMX-CQSZACIVSA-N	2	GNPS
GVVXPMORGFYVOO-ZDUSSCGKSA-N	2	GNPS
MZSUVQFIWWXTFR-AWEZNQCLSA-N	2	GNPS
AKXOIHNFHOEPHN-CQSZACIVSA-N	1	GNPS
ZFLRVRLYWHNAEC-AWEZNQCLSA-N	3	GNPS
WHFUDAOCYRYAKQ-LBPRGKRZSA-N	4	GNPS
RUZIUYOSRDWYQF-HNNXBMFYSA-N	2	GNPS
GXFOBPWUVXXUIF-HNNXBMFYSA-N	3	GNPS
BWRGZKJDIWERCZ-AWEZNQCLSA-N	2	GNPS
ZDVIYLFBYWWBHH-HNNXBMFYSA-N	2	GNPS
NMZZOEWNAGKCFR-UHFFFAOYSA-N	2	GNPS
CEQIOKSULFBICA-UHFFFAOYSA-N	2	GNPS
OGJKMZVUJJYWKO-UHFFFAOYSA-N	85	GNPS
CEIXWJHURKEBMQ-UHFFFAOYSA-N	2	GNPS
XKKFNYKNDDHAQC-CHEUHSMRSA-N	2	GNPS
NGOLMNWQNHWEKU-XMMPIXPASA-N	22	GNPS
AEKPZNDJHWFONI-LJQANCHMSA-N	1	GNPS
VDBCMUZSRZGQBK-RUZDIDTESA-N	1	GNPS
PBXNNDFKPQPJBB-VJLHXPKFSA-N	6	GNPS
DFNFONZYWQXTIJ-VMPITWQZSA-N	1	GNPS
FSINAZMQWFDQSD-VOTSOKGWSA-N	1	GNPS
MQELHCGZLCYEHQ-KNGPJCMVSA-N	6	GNPS
KXSGCAPYMUMVSH-VFYPFKDGSA-N	2	GNPS
ZPPIKBUIYSSQEH-WEVVVXLNSA-N	1	GNPS
ILRCGYURZSFMEG-RKQHYHRCSA-N	37	GNPS
HKNSYAPUOMHZDE-RCJATNNHSA-N	2	GNPS
IFMKCDOLZBVXTP-AQLYLVBWSA-N	2	GNPS
NGTQGIQBGFCNOR-UKDHAUJISA-N	2	GNPS
GLHJOLAGTDLMBD-CKQQOTSHSA-N	1	GNPS
HDADGXUHGZVXJQ-MOYQHWPTSA-M	1	GNPS
NXAZWYWJZDFISF-UHFFFAOYSA-N	1	GNPS
OUTYMWDDJORZOH-AWEZNQCLSA-N	1	GNPS
RUZIUYOSRDWYQF-UHFFFAOYNA-N	1	GNPS
SERBHKJMVBATSJ-UHFFFAOYSA-N	3	GNPS
ZFDAUYPBCXMSBF-UHFFFAOYSA-N	22	GNPS
DKSPATNIHZSGOP-UHFFFAOYSA-N	1	GNPS
PVOAJDXMWUGTAI-UHFFFAOYSA-N	1	GNPS
JXJRJDNSPWNZOK-UHFFFAOYSA-N	4	GNPS
PECRJLBPKXQZDC-PMACEKPBSA-N	1	GNPS
TYFQFVWCELRYAO-UHFFFAOYSA-N	107	GNPS
WNLRTRBMVRJNCN-UHFFFAOYSA-N	86	GNPS
FGSBNBBHOZHUBO-UHFFFAOYSA-N	38	GNPS
IJFXRHURBJZNAO-UHFFFAOYSA-N	50	GNPS
SRBFZHDQGSBBOR-IOVATXLUSA-N	14	GNPS
PVXPPJIGRGXGCY-UHFFFAOYSA-N	8	GNPS
SXZYCXMUPBBULW-UHFFFAOYSA-N	16	GNPS
AQYCMVICBNBXNA-UHFFFAOYSA-N	28	GNPS
HEBKCHPVOIAQTA-ZXFHETKHSA-N	40	GNPS
JVQYSWDUAOAHFM-UHFFFAOYSA-N	23	GNPS
BJHIKXHVCXFQLS-PQLUHFTBSA-N	18	GNPS
AUTOLBMXDDTRRT-JGVFFNPUSA-N	48	GNPS
DUUGKQCEGZLZNO-UHFFFAOYSA-N	116	GNPS
SKZKKFZAGNVIMN-UHFFFAOYSA-N	77	GNPS
LVHBHZANLOWSRM-UHFFFAOYSA-N	42	GNPS
CGQCWMIAEPEHNQ-QMMMGPOBSA-N	16	GNPS
HEBKCHPVOIAQTA-NGQZWQHPSA-N	29	GNPS
FVMDYYGIDFPZAX-UHFFFAOYSA-N	81	GNPS
IGMNYECMUMZDDF-UHFFFAOYSA-N	72	GNPS
LKDRXBCSQODPBY-UHFFFAOYSA-N	12	GNPS
LKDRXBCSQODPBY-BGPJRJDNSA-N	5	GNPS
WHOOUMGHGSPMGR-UHFFFAOYSA-N	24	GNPS
DLRVVLDZNNYCBX-ABXHMFFYSA-N	40	GNPS
RADKZDMFGJYCBB-UHFFFAOYSA-N	98	GNPS
MVAWJSIDNICKHF-UHFFFAOYSA-N	146	GNPS
GVVPGTZRZFNKDS-JXMROGBWSA-N	2	GNPS
FSASIHFSFGAIJM-UHFFFAOYSA-N	42	GNPS
CZMRCDWAGMRECN-UGDNZRGBSA-N	67	GNPS
WLFXSECCHULRRO-UHFFFAOYSA-N	4	GNPS
CXMXRPHRNRROMY-UHFFFAOYSA-N	219	GNPS
GUBGYTABKSRVRQ-QRZGKKJRSA-N	26	GNPS
BDJRBEYXGGNYIS-UHFFFAOYSA-N	136	GNPS
WXNXCEHXYPACJF-ZETCQYMHSA-N	79	GNPS
WVDDGKGOMKODPV-UHFFFAOYSA-N	3	GNPS
WAPNOHKVXSQRPX-UHFFFAOYSA-N	3	GNPS
WQZGKKKJIJFFOK-QTVWNMPRSA-N	32	GNPS
WQZGKKKJIJFFOK-HOWGCPQDSA-N	7	GNPS
RFSUNEUAIZKAJO-ARQDHWQXSA-N	8	GNPS
WXTMDXOMEHJXQO-UHFFFAOYSA-N	97	GNPS
FBPFZTCFMRRESA-JGWLITMVSA-N	54	GNPS
ZBCATMYQYDCTIZ-UHFFFAOYSA-N	33	GNPS
HEBKCHPVOIAQTA-IMJSIDKUSA-N	34	GNPS
JVGVDSSUAVXRDY-UHFFFAOYSA-N	74	GNPS
PYMYPHUHKUWMLA-UHFFFAOYSA-N	2	GNPS
FBWPWWWZWKPJFL-UHFFFAOYSA-N	11	GNPS
BBZCPUCZKLTAJQ-UHFFFAOYSA-N	26	GNPS
BZORFPDSXLZWJF-UHFFFAOYSA-N	9	GNPS
SULYEHHGGXARJS-UHFFFAOYSA-N	52	GNPS
VQMSRUREDGBWKT-UHFFFAOYSA-N	34	GNPS
FBPFZTCFMRRESA-KVTDHHQDSA-N	65	GNPS
IBRKLUSXDYATLG-UHFFFAOYSA-N	12	GNPS
HNEGQIOMVPPMNR-UHFFFAOYSA-N	31	GNPS
WQZGKKKJIJFFOK-PHYPRBDBSA-N	10	GNPS
KPGXRSRHYNQIFN-UHFFFAOYSA-N	44	GNPS
SRBFZHDQGSBBOR-HWQSCIPKSA-N	5	GNPS
WQZGKKKJIJFFOK-DVKNGEFBSA-N	11	GNPS
GUBGYTABKSRVRQ-DKBJLJRDSA-N	7	GNPS
HMFHBZSHGGEWLO-SOOFDHNKSA-N	10	GNPS
CDAISMWEOUEBRE-GPIVLXJGSA-N	11	GNPS
KTHADMDGDNYQRX-UHFFFAOYSA-N	52	GNPS
HUDBDWIQSIGUDI-UHFFFAOYSA-N	33	GNPS
GWCQNKRMTGVYIZ-UHFFFAOYSA-N	6	GNPS
LKGPFICOQRIBQC-UHFFFAOYSA-N	4	GNPS
URKVBEKZCMUTQC-HXUWFJFHSA-N	3	GNPS
ZDCZZWAEXISRJF-UHFFFAOYSA-N	2	GNPS
JCODEWRQXHQVBF-UHFFFAOYSA-N	1	GNPS
WZVRXEOKWMIDDV-HTKJFTDNSA-N	1	GNPS
XFMVTQWDJPMKHB-QOFAMRNWSA-N	1	GNPS
XFUBJKQWCJERLE-GVDXQGQHSA-N	1	GNPS
WYBUDADHKWEMSX-RYJPBUSGSA-N	1	GNPS
YYDKVVVFFQFPQC-GTIWWEPESA-N	2	GNPS
OQDYIJYNQXLBMK-SENIJRDFSA-N	1	GNPS
PNRZJIZSDSCWEH-LQMYDERTSA-N	2	GNPS
XWIYNECUZIBPEH-HPEPYMLVSA-N	2	GNPS
YMIDOMYJFRKBJR-KUGAFLSVSA-N	1	GNPS
FBFWDBGUSMGXPI-UHFFFAOYSA-N	2	GNPS
DZPKSVTWWIZUMS-UHFFFAOYSA-N	1	GNPS
SNKAWJBJQDLSFF-UHFFFAOYSA-O	1	GNPS
NRJAVPSFFCBXDT-UHFFFAOYSA-N	1	GNPS
RTWAYAIMWLNAJW-UHFFFAOYSA-N	1	GNPS
OPVZUEPSMJNLOM-UHFFFAOYSA-N	4	GNPS
YNDYKPRNFWPPFU-UHFFFAOYSA-N	1	GNPS
YEJYLHKQOBOSCP-UHFFFAOYSA-N	2	GNPS
QKXGRPHIBLICSC-QJAXDWLUSA-N	2	GNPS
QQTZGKRXYRFKIF-UKDHAUJISA-N	1	GNPS
JGIPDQRYFPEIGH-AQLYLVBWSA-N	2	GNPS
VJSBNBBOSZJDKB-UHFFFAOYSA-N	2	GNPS
ZKRPGPZHULJLKJ-UHFFFAOYSA-N	3	GNPS
WAYLDHLWVYQNSQ-UHFFFAOYSA-N	1	GNPS
YFWHNAWEOZTIPI-UHFFFAOYSA-N	1	GNPS
SGYCDKAHNBVKQC-NPLIUXFCSA-N	2	GNPS
AQRNEKDRSXYJIN-IRFILORWSA-N	7	GNPS
PVPDIJGSCANSAG-JSFAVJLPSA-N	1	GNPS
ZHECNBLIOXZXBL-TUJJLKMMSA-N	1	GNPS
QIBTYQFSZFGWCS-YETGDIJESA-N	1	GNPS
KGQIYLSVVQCRJA-INIZCTEOSA-N	1	GNPS
MAUAGULXOHJIER-RRLSKXGXSA-N	1	GNPS
JLMGCBFIPZDHLZ-JKHMXVTDSA-N	24	GNPS
LSEDQFLRUJOXDX-SBOHWPTNSA-N	18	GNPS
PVCSOVFCVIEUFH-IGCYBFCNSA-N	1	GNPS
WGXOKZQPUVFATJ-PGGZZLEZSA-N	1	GNPS
RCHWWARHYWHVOJ-LICLKQGHSA-N	1	GNPS
WWIDNJFIFUIKER-SMVBDFJKSA-N	1	GNPS
FVJBNPDJEOVNCI-VAPFXODJSA-N	1	GNPS
SVZJIYRBNZOQOH-PTUXJLOSSA-N	1	GNPS
BIABMEZBCHDPBV-UHFFFAOYSA-N	23	GNPS
FVJZSBGHRPJMMA-UHFFFAOYSA-N	1	GNPS
HSJNITDXQQDYMJ-FYWRMAATSA-N	1	GNPS
XCKYASHMOHAUQB-HJPBNYRQSA-M	1	GNPS
MXAFDFDAIFZFET-UHFFFAOYSA-N	1	GNPS
FQZQXPXKJFOAGE-UHFFFAOYSA-N	1	GNPS
WKJDWDLHIOUPPL-UHFFFAOYSA-N	1	GNPS
LDPJFEPYYCUUOO-JQIJEIRASA-N	1	GNPS
JZWNYZVVZXZRRH-MDZDMXLPSA-N	1	GNPS
QDKBEJZVRCVOPZ-SDNWHVSQSA-N	1	GNPS
RLZMJVGFNSVJOP-KIPYLZTJSA-N	1	GNPS
IJZRVDQHULAERX-TWLOCDASSA-N	1	GNPS
UOAUHJWVKNXERD-KUEIBKNRSA-N	1	GNPS
BTXKFKMDVYRJEU-HTJWQVSISA-O	1	GNPS
MUWOPMUWBVOVID-JEVJRZKCSA-N	1	GNPS
HCSFEHTYSRHQQW-GMXDPXDJSA-N	1	GNPS
WQPAMXVSIZMQQI-MIKXQZHOSA-O	1	GNPS
RVZUOLCKKVXQCZ-SDUIUCRSSA-N	1	GNPS
ZQZINNIFSWTJMU-YKOQERGNSA-N	1	GNPS
RWZYAGGXGHYGMB-UHFFFAOYSA-N	104	GNPS
DMJNNHOOLUXYBV-PQTSNVLCSA-N	1	GNPS
YHTMWNONXFONRB-ONJRYDCZSA-N	1	GNPS
MCGFNVOPGVJLAE-XRHLCMBUSA-N	1	GNPS
MVFATZBLSGTLHD-KIPYLZTJSA-N	1	GNPS
WWHKWAGFQSZZRK-JVTQCNSCSA-N	1	GNPS
UTVNZVKOMAVMOG-BBRGKMMDSA-N	1	GNPS
BAMLUJPVNNOXSY-KFJSSBQASA-N	1	GNPS
DOGGFOAHICNYOW-TUECFNOZSA-N	1	GNPS
OEPGRJDXAHGOQQ-JJMJHMSZSA-N	1	GNPS
PTRNIKCPQNPOSZ-UHFFFAOYSA-N	1	GNPS
CSJVUDGCIHMRRC-UHFFFAOYSA-N	1	GNPS
BVIZHARSPLOVRS-UHFFFAOYSA-N	1	GNPS
DFFYMZZNXYPOIR-UHFFFAOYSA-N	1	GNPS
MFAMPZDMMVTXQD-UHFFFAOYSA-N	1	GNPS
RALTUMFCLLNZRF-UHFFFAOYSA-N	1	GNPS
HQEBGENSMXBRMP-UHFFFAOYSA-N	1	GNPS
HVPYLVISSBODEY-UHFFFAOYSA-N	1	GNPS
CYHFCBVFHBCQHF-UHFFFAOYSA-N	3	GNPS
HXQQNYSFSLBXQJ-UHFFFAOYSA-N	2	GNPS
XZQILKYKJYHEHD-UHFFFAOYSA-N	1	GNPS
OTZURLUZDRIZEM-MDWZMJQESA-N	1	GNPS
GTJWBKWRZBNEEQ-BJBWJOPUSA-N	1	GNPS
OCMXOQFOMBDMCH-UHFFFAOYSA-N	1	GNPS
HIQBTKWUFNGQFJ-JXUPADPXSA-N	1	GNPS
FCOCMZBRGLRFTM-VXPUYCOJSA-N	1	GNPS
OPQHNERZELMQDK-UHFFFAOYSA-N	1	GNPS
WBPPODSRZVXVJK-MSUUIHNZSA-N	1	GNPS
OQIURTMLSZCSOM-ZCXUNETKSA-N	1	GNPS
CELZEZYUAVUZRU-NXVVXOECSA-N	1	GNPS
TZDVTFYLQHHLND-VXPUYCOJSA-N	1	GNPS
KQODQNJLJQHFQV-MNDPQUGUSA-N	1	GNPS
DTDKDYCVVOKSAV-MNDPQUGUSA-N	1	GNPS
IZGRARLNRPFDMM-APCQCXEZSA-N	1	GNPS
KRHBBIAEHFFEMF-PLBHUYDJSA-N	1	GNPS
VVVUQZUDSPOQAQ-PEYQGHOASA-N	1	GNPS
AHUBGMIKOUFGDE-SIMQFNBDSA-N	2	GNPS
UTLZQVRRNRCCAZ-DXGHJHHWSA-N	1	GNPS
ODPNKPYOFDDULA-CRESJYSRSA-N	1	GNPS
SVBLJQAMQKXPFK-RYEZEJOOSA-N	2	GNPS
GMLAMSMDQXLNOI-RGVJTZTDSA-N	1	GNPS
GQNWAMVWAYLDGZ-PLBHUYDJSA-N	1	GNPS
OCCYUODFQWSREN-APCQCXEZSA-N	1	GNPS
FXGOPLQBXJSIIH-CRVYFHMBSA-N	1	GNPS
NFLQYSZZABCDFA-COBHXZBRSA-N	1	GNPS
JYBPDZNTEAJICX-COBHXZBRSA-N	1	GNPS
PHSRRHGYXQCRPU-AWEZNQCLSA-N	1	GNPS
WILLZMOKUUPJSL-CQSZACIVSA-N	1	GNPS
MBMMWWYWOOAKEF-CBOIKYQUSA-O	1	GNPS
LARXQQSQVITAGF-IIXFXMGHSA-N	1	GNPS
NUSJRFMHQSDBQR-ALRDADDRSA-N	1	GNPS
VMUVVJGWEOSCES-HCKXTJSCSA-N	1	GNPS
UYLGYRGJFUJKFM-PXNLJIHASA-N	1	GNPS
GFZLFKCEWJJEFW-SZLKJRAXSA-N	1	GNPS
XDGRXQNYJMQLPU-VLCNGCBASA-N	2	GNPS
[truncated: 79,382 more rows]

## Sheet: Table S4
figure_inchikey_ionmode
Ion Mode	GNPS	MassBank	MoNA	MSDIAL	HMDB
Positive/Negative	8922	2778	6292	5894	1767
Positive	18374	4295	8421	10338	1927
Negative	2829	2612	3289	2993	365
Other	0	0	2	0	0
Missing	353	0	0	0	14

## Sheet: Table S5
figure_inchikey_libraries
GNPS	MassBank	MoNA	MSDIAL	HMDB
IYDKWWDUBYWQGF-NNAZGLEUSA-N	VFMQMACUYWGDOJ-AWEZNQCLSA-N	JFPVXVDWJQMJEE-IZRZKJBUSA-N	MXXWOMGUGJBKIW-YPCIICBESA-N	BRMWTNUJHUMWMS-LURJTMIESA-N
KNGPFNUOXXLKCN-ZNCJFREWSA-N	MBMQEIFVQACCCH-QBODLPLBSA-N	QWCRAEMEVRGPNT-UHFFFAOYSA-N	DBZAKQWXICEWNW-UHFFFAOYSA-N	XFNJVJPLKCPIBV-UHFFFAOYSA-N
WXDBUBIFYCCNLE-NSCMQRKRSA-N	GIYROBMIPLLHQE-OQLLNIDSSA-N	VLPIATFUUWWMKC-UHFFFAOYSA-N	ASSKVPFEZFQQNQ-UHFFFAOYSA-N	TYEYBOSBBBHJIV-UHFFFAOYSA-N
CGZKSPLDUIRCIO-RPCRKUJJSA-N	MXRJZFNJVFPSQN-NQRYBKARSA-N	XLFWDASMENKTKL-UHFFFAOYSA-N	INCSQLZZXBPATR-UHFFFAOYSA-N	AFENDNXGAFYKQO-VKHMYHEASA-N
USXIYWCPCGVOKF-LERJCCFDSA-N	HNMWDXUKPJZOQD-XPBDJYBLSA-N	LJOQGZACKSYWCH-LHHVKLHASA-N	RWZYAGGXGHYGMB-UHFFFAOYSA-N	WHEUWNKSCXYKBU-QPWUGHHJSA-N
USXIYWCPCGVOKF-NOENWEJRSA-N	GJSSYQDXZLZOLR-QMHBMSAFSA-N	ZESNOWZYHYRSRY-UHFFFAOYSA-N	LOAUVZALPPNFOQ-UHFFFAOYSA-N	WHBMMWSBFZVSSR-GSVOUGTGSA-N
WCNJVJCYRBJSLC-BCJYPDSRSA-N	PUMXWMGECQIOGB-SMSDQXDJSA-N	YFGHCGITMMYXAQ-UHFFFAOYSA-N	SEOVTRFCIGRIMH-UHFFFAOYSA-N	MXHRCPNRJAMMIM-SHYZEUOFSA-N
NAIKIJSSBJHCBL-VIPNTUGYSA-N	UQCSETXJXJTMKO-UMURLBKASA-N	QARQPIWTMBRJFX-UHFFFAOYSA-N	RYYVLZVUVIJVGH-UHFFFAOYSA-N	CKTSBUTUHBMZGZ-SHYZEUOFSA-N
GWGKNTICBPKKKW-LBBUGJAGSA-N	XGCUCFKWVIWWNW-CAYGJDLQSA-N	DGBIGWXXNGSACT-UHFFFAOYSA-N	YAADMLWHGMUGQL-VOTSOKGWSA-N	WHBHBVVOGNECLV-OBQKJFGGSA-N
NAIKIJSSBJHCBL-IPUGVWFUSA-N	FPNKCZKRICBAKG-UHFFFAOYSA-N	JYGXADMDTFJGBT-VWUMJDOOSA-N	QIAFMBKCNZACKA-UHFFFAOYSA-N	ZESRJSPZRDMNHY-YFWFAHHUSA-N
KZVHAGNFWJIOMX-YIEYWENTSA-N	KEEQQEKLEZRLDS-JULYGXFESA-N	OGDVEMNWJVYAJL-LEPYJNQMSA-N	WUBBRNOQWQTFEX-UHFFFAOYSA-N	HXACOUQIXZGNBF-UHFFFAOYSA-N
FFCLYSVFZQXUHI-XUVLUQBSSA-N	QVZZPLDJERFENQ-NKTUOASPSA-N	ODCWYMIRDDJXKW-UHFFFAOYSA-N	RUDATBOHQWOJDD-BSWAIDMHSA-N	QHKABHOOEWYVLI-UHFFFAOYSA-N
KZVHAGNFWJIOMX-GDKFLGFMSA-N	WPCVRWVBBXIRMA-WNWIJWBNSA-N	ZQDWXGKKHFNSQK-UHFFFAOYSA-N	ONJSZLXSECQROL-UHFFFAOYSA-N	XQXPVVBIMDBYFF-UHFFFAOYSA-N
GRJSOZDXIUZXEW-PFTKNCRBSA-N	YDOTUXAWKBPQJW-NSLWYYNWSA-N	CWEPACWBWIOYID-UHFFFAOYSA-N	RZVAJINKPMORJF-UHFFFAOYSA-N	UQTZMGFTRHFAAM-ZETCQYMHSA-N
UGNRFJOMRFTXSQ-ITRHSTPOSA-N	SUVZUTHVKIBYOH-KPZWWZAWSA-N	SWPAIUOYLTYQKK-YEZTZDHTSA-N	KMAKOBLIOCQGJP-UHFFFAOYSA-N	DIVQKHQLANKJQO-UHFFFAOYSA-N
DEUCVOIWOGPZGS-ZNEWLNCYSA-N	IOMOQUZQAXSJJI-MOLGQSPVSA-N	UPKQNCPKPOLASS-UHFFFAOYSA-N	ZFXYFBGIUFBOJW-UHFFFAOYSA-N	DBXBTMSZEOQQDU-VKHMYHEASA-N
UGNRFJOMRFTXSQ-DTQAZKPQSA-N	GYSCAQFHASJXRS-FFCOJMSVSA-N	FGLAMNFOHWVQOH-OAHLLOKOSA-N	YAPQBXQYLJRXSA-UHFFFAOYSA-N	JSJWCHRYRHKBBW-UHFFFAOYSA-N
ODAZGDXFSFEAAA-SHNDDRJUSA-N	ADFIQZBYNGPCGY-HTJQZXIKSA-N	ZRWWEEVEIOGMMT-UHFFFAOYSA-N	IIRDTKBZINWQAW-UHFFFAOYSA-N	FNKQXYHWGSIFBK-RPDRRWSUSA-N
XZDDLHQSVWZOPD-MYGLTJDJSA-N	MIZMDSVSLSIMSC-VYLWARHZSA-N	URRUSNGCYBXNLO-UHFFFAOYSA-N	XUWHAWMETYGRKB-UHFFFAOYSA-N	YBJHBAHKTGYVGT-ZKWXMUAHSA-N
QXWOTWUQMDHDCF-UEPNLWJJSA-N	CPCRJSQNWHCGOP-ZBUYIUKQSA-N	AKFURXZANOMQBD-UHFFFAOYSA-N	BHQCQFFYRZLCQQ-OELDTZBJSA-N	QGXBDMJGAMFCBF-HLUDHZFRSA-N
LWUJNFXMOSWRGO-HXWZHSPTSA-N	DWTTZBARDOXEAM-GXTWGEPZSA-N	FOCBRQQHNOKOJQ-UHFFFAOYSA-N	PVNIIMVLHYAWGP-UHFFFAOYSA-N	UCTLRSWJYQTBFZ-DDPQNLDTSA-N
MFDHYPQDDSVRFS-KLNBHVKMSA-N	SJCPVUVBUQDGKN-VXWIUBPCSA-N	NTJQREUGJKIARY-UHFFFAOYSA-N	YDGMGEXADBMOMJ-LURJTMIESA-N	CQOVPNPJLQNMDC-ZETCQYMHSA-N
UZMVEOVJASEKLP-BYPNWZLWSA-N	GBDGOAVPCDIMFE-SBOZNWLOSA-N	LATVFYDIBMDBSY-QMMMGPOBSA-N	HNDVDQJCIGZPNO-YFKPBYRVSA-N	GFFGJBXGBJISGV-UHFFFAOYSA-N
ZRWKFXOGNFQPMY-SKZIAFMESA-N	AUGQEEXBDZWUJY-ZLJUKNTDSA-N	WGTASENVNYJZBK-UHFFFAOYSA-N	ODKSFYDXXFIFQN-BYPYZUCNSA-N	WBWWGRHZICKQGZ-HZAMXZRMSA-N
BRWIYXLUWTZWGU-PBQPNXEGSA-N	QSRVMXWVVMILDI-UHFFFAOYSA-N	FXMWUTGUCAKGQL-UHFFFAOYSA-N	MYYIAHXIVFADCU-QMMMGPOBSA-N	PQSUYGKTWSAVDQ-ZVIOFETBSA-N
LLWMPGSQZXZZAE-JZFVXYNCSA-N	TVZHDVCTOCZDNE-WVJYZQHISA-N	NEGYEDYHPHMHGK-UHFFFAOYSA-N	STCOOQWBFONSKY-UHFFFAOYSA-N	FEMXZDUTFRTWPE-DZSWIPIPSA-N
VCAGNEUDNVLWPT-WTPQGBEESA-N	XFKGEQRMYJCXFK-YTAGIEBCSA-N	OLEWMKVPSUCNLG-UHFFFAOYSA-N	WJXSWCUQABXPFS-UHFFFAOYSA-N	FERIUCNNQQJTOY-UHFFFAOYSA-N
LNZVLFKJDOYTAA-VEJWXMCGSA-N	PUZSUVGRVHEUQO-UHFFFAOYSA-N	LUTWDNUXHDYZRA-UHFFFAOYSA-N	RWQNBRDOKXIBIV-UHFFFAOYSA-N	QTBSBXVTEAMEQO-UHFFFAOYSA-N
KXUJXPZXILTXDA-JHMIWIOGSA-N	UXDPXZQHTDAXOZ-STOIETHLSA-N	HEFRPWRJTGLSSV-UHFFFAOYSA-N	ZYVXHFWBYUDDBM-UHFFFAOYSA-N	KWIUHFFTVRNATP-UHFFFAOYSA-O
CRQZWNMPCIFJKX-AMXJBSLBSA-N	NGQXJSTYWWTPOG-VGYDOTAVSA-N	LTCDLGUFORGHGY-UHFFFAOYSA-N	GHOKWGTUZJEAQD-UHFFFAOYSA-N	CIWBSHSKHKDKBQ-JLAZNSOCSA-N
ZSYPDXOLYNZQGO-CSWQYCJFSA-N	OUMWCYMRLMEZJH-VOXRAUTJSA-N	OYOUQHVDCKOOAL-UHFFFAOYSA-N	YSAUAVHXTIETRK-AATRIKPKSA-N	UDMBCSSLTHHNCD-KQYNXXCUSA-N
QURRTAYEASAREY-OOVPVTRWSA-N	APLKWZASYUZSBL-XPCCGILXSA-N	JJGYGPZNTOPXGV-SSTWWWIQSA-N	ODHCTXKNWHHXJC-VKHMYHEASA-N	OIRDTQYFTABQOQ-KQYNXXCUSA-N
YQLQWGVOWKPLFR-SFLKYZCSSA-N	TWHBYJSVDCWICV-BHZTXFQCSA-N	IPTIKKTXLHVRKN-UHFFFAOYSA-N	ISAKRJDGNUQOIC-UHFFFAOYSA-N	KDZOASGQNOPSCU-WDSKDSINSA-N
AHDUXXXZGSWYHF-IXGGKXOYSA-N	UJYGDMFEEDNVBF-OGGGUQDZSA-N	UWNSWIXIVDMCHZ-UHFFFAOYSA-N	GMSNIKWWOQHZGF-UHFFFAOYSA-N	AEMFNILZOJDQLW-QAGGRKNESA-N
JSPPQWVTDRBUIB-VGPDEBLWSA-N	ZRTGPZGAMCJZNA-CRDDFVEESA-N	KYYIDSXMWOZKMP-UHFFFAOYSA-N	MVOYJPOZRLFTCP-UHFFFAOYSA-N	BPYKTIZUTYGOLE-IFADSCNNSA-N
OHBCWVJHZZYAHJ-QODGRZNGSA-N	XXAVUHHKDMGGBR-UHFFFAOYSA-N	UVCOILFBWYKHHB-UHFFFAOYSA-N	DFPAKSUCGFBDDF-UHFFFAOYSA-N	GUBGYTABKSRVRQ-QRZGKKJRSA-N
NHKCCADZVLTPPO-UHFFFAOYSA-N	GTONGKBINDTWOM-QXMOYCCXSA-N	VXOKDLACQICQFA-UHFFFAOYSA-N	HCZHHEIFKROPDY-UHFFFAOYSA-N	UCMIRNVEIXFBKS-UHFFFAOYSA-N
JPTGQNMDWMSVSF-DUENCVSESA-N	LRXYHMMJJCTUMY-GWXUGYLUSA-N	HJIUPFPIEBPYIE-UHFFFAOYSA-N	OIPILFWXSMYKGL-UHFFFAOYSA-N	IVOMOUWHDPKRLL-KQYNXXCUSA-N
VCQKVUNLUXMOER-FNMPZSNGSA-N	KRQRRZFXHYYNSO-MTSZKFMLSA-N	SLFGIOIONGJGRT-UHFFFAOYSA-N	RFDAIACWWDREDC-FRVQLJSFSA-N	WDJHALXBUFZDSR-UHFFFAOYSA-N
VJSNPXXBMRWPEJ-CEDBRAGKSA-N	BGHDUTQZGWOQIA-VQSKNWBGSA-N	DUEPRVBVGDRKAG-UHFFFAOYSA-N	OTCCIMWXFLJLIA-BYPYZUCNSA-N	WHTCPDAXWFLDIH-KQYNXXCUSA-N
SATIISJKSAELDC-UHFFFAOYSA-N	NJGWOFRZMQRKHT-WGVNQGGSSA-N	UDHXJZHVNHGCEC-UHFFFAOYSA-N	GGOZGYRTNQBSSA-UHFFFAOYSA-N	PHIQHXFUZVPYII-ZCFIWIBFSA-N
PHKOJKSYBBXXED-OCENJLCRSA-N	CEIZFXOZIQNICU-XNCJUZBTSA-N	ULSLJYXHZDTLQK-UHFFFAOYSA-N	BPSNETAIJADFTO-UHFFFAOYSA-N	JYGXADMDTFJGBT-VWUMJDOOSA-N
HEWGADDUUGVTPF-CVZHIFNESA-N	CBUOBMSAFIYYEJ-ZCFIWIBFSA-N	WYWHKKSPHMUBEB-UHFFFAOYSA-N	RDHQFKQIGNGIED-UHFFFAOYSA-N	CVSVTCORWBXHQV-UHFFFAOYSA-N
GRVRRAOIXXYICO-XVBWCICRSA-N	HEFIYUQVAZFDEE-NASJTFDLSA-N	HDBQZGJWHMCXIL-UHFFFAOYSA-N	WBWWGRHZICKQGZ-HZAMXZRMSA-N	HVYWMOMLDIMFJA-DPAQBDIFSA-N
LZACOZXZESEOFK-CVZHIFNESA-N	HWSQVPGTQUYLEQ-CCBHEJLASA-N	GLVAUDGFNGKCSF-UHFFFAOYSA-N	LRFVTYWOQMYALW-UHFFFAOYSA-N	UCTWMZQNUQWSLP-VIFPVBQESA-N
OFDNQWIFNXBECV-VFSYNPLYSA-N	GXCGYHWSYNQVHU-UGAPSZEOSA-N	XMTQQYYKAHVGBJ-UHFFFAOYSA-N	DRTQHJPVMGBUCF-XVFCMESISA-N	HXEACLLIILLPRG-UHFFFAOYSA-N
CTBBEXWJRAPJIZ-VHPBLNRZSA-N	FNSQKFOXORBCCC-WBWZXODPSA-N	ZXVONLUNISGICL-UHFFFAOYSA-N	FDGQSTZJBFJUBT-UHFFFAOYSA-N	VGONTNSXDCQUGY-RRKCRQDMSA-N
MLDFWFKDAWCBSV-RHXOOYMASA-N	LCSDQFNUYFTXMT-UHFFFAOYSA-N	VJJPUSNTGOMMGY-MRVIYFEKSA-N	XTFQIRIHLGODFV-NSHDSACASA-N	GTZCVFVGUGFEME-IWQZZHSRSA-N
JXOFEBNJOOEXJY-NLKHYCKVSA-N	RWQKHEORZBHNRI-BMIGLBTASA-N	XEDWWPGWIXPVRQ-UHFFFAOYSA-N	AOHCBEAZXHZMOR-ZDUSSCGKSA-N	VYFYYTLLBUKUHU-UHFFFAOYSA-N
NZZSDJHUISSTSC-QIXKQXDESA-N	CBGDIJWINPWWJW-IYSWYEEDSA-N	QDIYJDPBMZUZEH-UHFFFAOYSA-O	UGQMRVRMYYASKQ-KQYNXXCUSA-N	OIVLITBTBDPEFK-UHFFFAOYSA-N
BTVYFIMKUHNOBZ-ODRIEIDWSA-N	JSKXQQKSUOVSKS-UHFFFAOYSA-N	BFUJHVVEMMWLHC-UHFFFAOYSA-N	RXHVPPWXTMHWGY-UHFFFAOYSA-N	FMGSKLZLMKYGDP-USOAJAOKSA-N
MNBBBIJBVPWYSD-AIIVTHQSSA-N	HNMWDXUKPJZOQD-UHFFFAOYSA-N	HEFNNWSXXWATRW-UHFFFAOYSA-N	REWYJJRDEOKNBQ-UHFFFAOYSA-N	ZUKPVRWZDMRIEO-VKHMYHEASA-N
HKSZLNNOFSGOKW-UHFFFAOYSA-N	SPWSUFUPTSJWNG-JJUKSXGLSA-N	XKFPYPQQHFEXRZ-UHFFFAOYSA-N	MKWKNSIESPFAQN-UHFFFAOYSA-N	NBAKTGXDIBVZOO-VKHMYHEASA-N
ORRFIXSGNXBETO-WQNYIDMUSA-N	MXLWQNCWIIZUQT-GHMZBOCLSA-N	JWZZKOKVBUJMES-UHFFFAOYSA-N	CDLVFVFTRQPQFU-UHFFFAOYSA-N	PCDQPRRSZKQHHS-XVFCMESISA-N
HQPIKMNKCMXJQC-ONEGZZNKSA-N	OWUREPXBPJFMOK-CIRFPNLUSA-N	IAJOBQBIJHVGMQ-UHFFFAOYSA-N	HLERILKGMXJNBU-UHFFFAOYSA-N	YKBGVTZYEHREMT-KVQBGUIXSA-N
MNASOWORUXKEPP-RKVCBYGQSA-N	IDGRYIRJIFKTAN-HTJQZXIKSA-N	KUBCEEMXQZUPDQ-UHFFFAOYSA-N	OVRNDRQMDRJTHS-RTRLPJTCSA-N	SUHOQUVVVLNYQR-MRVPVSSYSA-N
LMOADMWPBSXHHB-PGFTWLJKSA-N	ALVTZOKFXMRGEB-AAEUAGOBSA-N	RBFYACKGKXTHMK-UHFFFAOYSA-N	LEHOTFFKMJEONL-UHFFFAOYSA-N	ROSDSFDQCJNGOL-UHFFFAOYSA-N
WRIPSIKIDAUKBP-MDWZMJQESA-N	QFKRKMXPKBHGGO-OYWHZMLYSA-N	UYNVMODNBIQBMV-UHFFFAOYSA-N	GRFNBEZIAWKNCO-UHFFFAOYSA-N	UHDGCWIWMRVCDJ-XVFCMESISA-N
GKWSTXDESFGCFI-JCWQUROISA-N	SOHAVULMGIITDH-ZXPSTKSJSA-N	NRXQIUSYPAHGNM-UHFFFAOYSA-N	COLNVLDHVKWLRT-QMMMGPOBSA-N	FFDGPVCHZBVARC-UHFFFAOYSA-N
GMYBARKHHWBGAC-LHLJFWNOSA-N	HEFIYUQVAZFDEE-MKTPKCENSA-N	CJDRUOGAGYHKKD-OVXZWHIBSA-N	LRQKBLKVPFOOQJ-UHFFFAOYSA-N	KRKNYBCHXYNGOX-UHFFFAOYSA-N
NHLBOKNHQIEJIH-IWHCYLEESA-N	NKCFJIIVGLENIK-NOCMYWHHSA-N	CNIIGCLFLJGOGP-UHFFFAOYSA-N	SXGZJKUKBWWHRA-UHFFFAOYSA-N	IERHLVCPSMICTF-XVFCMESISA-N
HQEBGENSMXBRMP-GZMZQGJJSA-N	MYDJDVOVZVSVIE-ZETCQYMHSA-N	YSEXMKHXIOCEJA-FVFQAYNVSA-N	POJWUDADGALRAB-UHFFFAOYSA-N	OEYIOHPDSNJKLS-UHFFFAOYSA-N
LGNSRQOKLMYSFC-ONTIZHBOSA-N	GZCJIEXTWGJVIN-MKHOGIGVSA-N	DFPAKSUCGFBDDF-UHFFFAOYSA-N	JHPNVNIEXXLNTR-UHFFFAOYSA-N	SRBFZHDQGSBBOR-IOVATXLUSA-N
WNMROEVYEZDXEL-OITYILOZSA-N	AJLFOPYRIVGYMJ-INTXDZFKSA-N	JLPDBLFIVFSOCC-XYXFTTADSA-N	OIRDTQYFTABQOQ-KQYNXXCUSA-N	ILRYLPWNYFXEMH-WHFBIAKZSA-N
BKUKTJSDOUXYFL-METIAKLXSA-N	LINOMUASTDIRTM-QGRHZQQGSA-N	XWTYSIMOBUGWOL-UHFFFAOYSA-N	YGPSJZOEDVAXAB-QMMMGPOBSA-N	OLXZPDWKRNYJJZ-RRKCRQDMSA-N
NIFSOTSGUFBSPF-CVZHIFNESA-N	HHLNXXASUKFCCX-FUNOPTADSA-N	QEVHRUUCFGRFIF-MDEJGZGSSA-N	ROHFNLRQFUQHCH-YFKPBYRVSA-N	FBPFZTCFMRRESA-GUCUJZIJSA-N
QWSYKJZSJYRUSS-RGQYTZIJSA-N	GLWYBXPXOSKQAW-OALUTQOASA-N	SUBDBMMJDZJVOS-UHFFFAOYSA-N	NYHBQMYGNKIUIF-UUOKFMHZSA-N	LFQSCWFLJHTTHZ-UHFFFAOYSA-N
LJNGIVUAMWQJIA-WDZYBAFLSA-N	RANGFOQREJPKIH-QZQWDYNDSA-N	KBAFPSLPKGSANY-UHFFFAOYSA-N	UYPYRKYUKCHHIB-UHFFFAOYSA-N	BTCSSZJGUNDROE-UHFFFAOYSA-N
IURIYLBJXOYFRR-CFLUNQOMSA-N	WWSYXEZEXMQWHT-WNWIJWBNSA-N	FOXFZRUHNHCZPX-UHFFFAOYSA-N	RGHPCLZJAFCTIK-UHFFFAOYSA-N	AEMRFAOFKBGASW-UHFFFAOYSA-N
XCGGFKXEWPNQFS-ABXPXLQLSA-N	NNCYWYKIMLRIRQ-OQLLNIDSSA-N	ZTMKADLOSYKWCA-UHFFFAOYSA-N	AGPKZVBTJJNPAG-WHFBIAKZSA-N	QRMZSPFSDQBLIX-UHFFFAOYSA-N
LMAFSGDNHVBIHU-XUIWWLCJSA-N	RYFFZJHGQCKWMV-YUNKPMOVSA-N	YCWSUKQGVSGXJO-NTUHNPAUSA-N	QIVBCDIJIAJPQS-VIFPVBQESA-N	HHLFWLYXYJOTON-UHFFFAOYSA-N
UTERRJKSLJLXTA-UHFFFAOYSA-N	VHQZIMAMLQIPDR-KLGADWMXSA-N	NRUKOCRGYNPUPR-QBPJDGROSA-N	LSQZJLSUYDQPKJ-NJBDSQKTSA-N	OVBPIULPVIDEAO-LBPRGKRZSA-N
PFYSYVJVRRSPAP-PVRLSMEHSA-N	KSVKECXWDNCRTM-GOTSBHOMSA-N	XIQVNETUBQGFHX-UHFFFAOYSA-N	XULZWQRXYTVUTE-ZETCQYMHSA-N	WQZGKKKJIJFFOK-VFUOTHLCSA-N
NHPBYMFQSUHYPK-UQVNRYHBSA-N	ZQOKLOPATOTAEE-OVCSSCHWSA-N	LPMXVESGRSUGHW-PUBTVXBGSA-N	FFEARJCKVFRZRR-BYPYZUCNSA-N	DHMQDGOQFOQNFH-UHFFFAOYSA-N
LCVJEYNJCXTRIQ-UHFFFAOYSA-N	ZGKNMKBZOSTFCB-UHFFFAOYSA-N	VQKLRVZQQYVIJW-UHFFFAOYSA-N	CDAWCLOXVUBKRW-UHFFFAOYSA-N	GSXOAOHZAIYLCY-HSUXUTPPSA-N
DLSUXMZHOIJLGM-MNCMQQDLSA-N	NSFWWJIQIKBZMJ-PAGWOCKZSA-N	UMQHJQGNGLQJPF-UHFFFAOYSA-N	SQVRNKJHWKZAKO-PFQGKNLYSA-N	RWSXRVCMGQZWBV-WDSKDSINSA-N
BFQWBQIYMSVPOL-VRAZQQLKSA-N	SMUNNMAWNRFDPB-UWWAQUNASA-N	NASXCEITKQITLD-UHFFFAOYSA-N	CMUNUTVVOOHQPW-LURJTMIESA-N	AWUCVROLDVIAJX-GSVOUGTGSA-N
GZNRNQVZDUCYFB-SOVGUPCDSA-N	PNKLMTPXERFKEN-MLXHEQMXSA-N	WNTGYJSOUMFZEP-UHFFFAOYSA-N	CWLQUGTUXBXTLF-YFKPBYRVSA-N	AEMOLEFTQBMNLQ-WAXACMCWSA-N
PRVBXXHHHXSICY-YIEYWENTSA-N	UVBUBMSSQKOIBE-DSLOAKGESA-N	CTSLUCNDVMMDHG-UHFFFAOYSA-N	WWNNZCOKKKDOPX-UHFFFAOYSA-N	BPMFZUMJYQTVII-UHFFFAOYSA-N
SVDMAXBQMZIUPX-QEBOZNLESA-N	VSMBLBOUQJNJIL-JJXSEGSLSA-N	WRGOVNKNTPWHLZ-UHFFFAOYSA-N	GFFGJBXGBJISGV-UHFFFAOYSA-N	IGMNYECMUMZDDF-UHFFFAOYSA-N
XYKNXOJYKRVXBX-ZAUPHERQSA-N	WYYKRDVIBOEORL-JLCKPESSSA-N	KQXKVJAGOJTNJS-HNNXBMFYSA-N	VCKPUUFAIGNJHC-UHFFFAOYSA-N	PEDCQBHIVMGVHV-UHFFFAOYSA-N
PHYRFZDJEDWWKT-UJWQCDCRSA-N	SIIRBDOFKDACOK-LFXZBHHUSA-N	ZRVUJXDFFKFLMG-UHFFFAOYSA-N	UYTPUPDQBNUYGX-UHFFFAOYSA-N	UYTPUPDQBNUYGX-UHFFFAOYSA-N
OUTOCBREWFCORV-MSWWGIQISA-N	BXFOFFBJRFZBQZ-QYWOHJEZSA-N	ZZUFCTLCJUWOSV-UHFFFAOYSA-N	CJKONRHMUGBAQI-UHFFFAOYSA-N	NYHBQMYGNKIUIF-UUOKFMHZSA-N
WRHBDNJXUOKAGU-JKHSHXPWSA-N	XCGSFFUVFURLIX-VFGNJEKYSA-N	ZBBHBTPTTSWHBA-UHFFFAOYSA-N	KWIUHFFTVRNATP-UHFFFAOYSA-N	VZCYOOQTPOCHFL-OWOJBTEDSA-N
MBVQTLXBQHZLRO-YFKTTZPYSA-N	RHMXXJGYXNZAPX-UHFFFAOYSA-N	PVHUJELLJLJGLN-UHFFFAOYSA-N	OUYCCCASQSFEME-QMMMGPOBSA-N	RFDAIACWWDREDC-FRVQLJSFSA-N
FUCBQNSQRCPSGC-BOUYHWOHSA-N	GFLMBFRNOPTZDK-CMBQYIQPSA-N	JILCEWWZTBBOFS-UHFFFAOYSA-N	TUHVEAJXIMEOSA-UHFFFAOYSA-N	RBNPOMFGQQGHHO-UWTATZPHSA-N
VYIQDOVNWPEWRJ-JVQIYTTCSA-N	ZQNOLGRKZRDRQO-OAGGEKHMSA-N	XQYZDYMELSJDRZ-UHFFFAOYSA-N	ONIBWKKTOPOVIA-BYPYZUCNSA-N	BDAGIHXWWSANSR-UHFFFAOYSA-N
UWPWCNUBZQKCGV-YJJKLKRJSA-N	QXYMNBLAEDQYLV-VBKFSLOCSA-N	QCHFTSOMWOSFHM-WPRPVWTQSA-N	HXEACLLIILLPRG-YFKPBYRVSA-N	WQZGKKKJIJFFOK-PHYPRBDBSA-N
AJORQYDPWJZVAU-KCIYAEAGSA-N	MWOFPQAPILIIPR-DJJZHVJBSA-N	QYSPLQLAKJAUJT-UHFFFAOYSA-N	DATAGRPVKZEWHA-YFKPBYRVSA-N	DNXHEGUUPJUMQT-CBZIJGRNSA-N
XDNKUKQCGIZSCU-BQYQJAHWSA-N	RFUGLBPILINWDW-UHFFFAOYSA-N	IFFPICMESYHZPQ-UHFFFAOYSA-N	DTERQYGMUDWYAZ-ZETCQYMHSA-N	WHUUTDBJXJRKMK-VKHMYHEASA-N
LHHYLZXXVYIJMX-CMDGGOBGSA-N	BEJNERDRQOWKJM-UHFFFAOYSA-N	MVFGUOIZUNYYSO-UHFFFAOYSA-N	OEYIOHPDSNJKLS-UHFFFAOYSA-N	HZAXFHJVJLSVMW-UHFFFAOYSA-N
VHETUFZJAFEOIC-UHFFFAOYSA-N	UKOTXHQERFPCBU-XBXCNEFVSA-N	MYEJFUXQJGHEQK-ALRJYLEOSA-N	NOKPBJYHPHHWAN-REOHCLBHSA-N	PHOQVHQSTUBQQK-SQOUGZDYSA-N
SSJXRCYFOOLEKV-RDTKOLQBSA-N	DEMDOYQPCDXCEB-WLEVADLXSA-N	VYMDGNCVAMGZFE-UHFFFAOYSA-N	FFDGPVCHZBVARC-UHFFFAOYSA-N	VOXZDWNPVJITMN-ZBRFXRBCSA-N
ZBAMSLOMNLECFR-IEAZIUSSSA-N	GBUQOBUNFQDAQG-CRDDFVEESA-N	XZTUSOXSLKTKJQ-CESUGQOBSA-N	RWRDLPDLKQPQOW-UHFFFAOYSA-N	WXTMDXOMEHJXQO-UHFFFAOYSA-N
SCYRNRIZFGMUSB-STOGWRBBSA-N	ROPHOAFGZRNKDO-SNXTYUPGSA-N	TVYLLZQTGLZFBW-ZBFHGGJFSA-N	PHIQHXFUZVPYII-ZCFIWIBFSA-N	PROQIPRRNZUXQM-ZXXIGWHRSA-N
SBOIIYFHQBOEPC-IFYMMUEESA-N	OQIQSTLJSLGHID-WNWIJWBNSA-N	JLRGJRBPOGGCBT-UHFFFAOYSA-N	QZAYGJVTTNCVMB-UHFFFAOYSA-N	BJEPYKJPYRNKOW-REOHCLBHSA-N
BXQZTMMXFKFJIY-UHFFFAOYSA-N	DDUHZTYCFQRHIY-RBHXEPJQSA-N	GKCBAIGFKIBETG-UHFFFAOYSA-N	QAFBDRSXXHEXGB-UHFFFAOYSA-N	FDGQSTZJBFJUBT-UHFFFAOYSA-N
HSLFSTFEVGMTFF-KGLIPLIRSA-N	WVVSZNPYNCNODU-XTQGRXLLSA-N	MLKXDPUZXIRXEP-MFOYZWKCSA-N	JCMUOFQHZLPHQP-BQBZGAKWSA-N	OUYCCCASQSFEME-QMMMGPOBSA-N
JGSPEFLRDJUZIE-UITAMQMPSA-N	OFVHHCDOMZQVQV-ZICDYRIUSA-N	BNRNXUUZRGQAQC-UHFFFAOYSA-N	CVSVTCORWBXHQV-UHFFFAOYSA-N	COLNVLDHVKWLRT-QMMMGPOBSA-N
JFFANXXIOVCBBG-PYIPWEHNSA-N	HPNSFSBZBAHARI-RUDMXATFSA-N	GIIZNNXWQWCKIB-UHFFFAOYSA-N	UCUNFLYVYCGDHP-UHFFFAOYSA-N	QNAYBMKLOCPYGJ-REOHCLBHSA-N
UUFOMZNZQYHUJH-XTVPCCRVSA-N	DGMPVYSXXIOGJY-UHFFFAOYSA-N	VMXUWOKSQNHOCA-UKTHLTGXSA-N	RWSXRVCMGQZWBV-WDSKDSINSA-N	ONIBWKKTOPOVIA-BYPYZUCNSA-N
IXBQSRWSVIBXNC-HSKGSTCASA-N	ZRWPUFFVAOMMNM-UHFFFAOYSA-N	RXZBMPWDPOLZGW-HEWSMUCTSA-N	PMMYEEVYMWASQN-DMTCNVIQSA-N	GUBGYTABKSRVRQ-DKBJLJRDSA-N
PRVBXXHHHXSICY-GDKFLGFMSA-N	VOUGEZYPVGAPBB-XQRVVYSFSA-N	IENZQIKPVFGBNW-UHFFFAOYSA-N	KBOJOGQFRVVWBH-ZETCQYMHSA-N	BAVYZALUXZFZLV-UHFFFAOYSA-N
BAYCKSGCVUIVNR-MJEAVDSUSA-N	JDUWHZOLEDOQSR-JKPSMKLGSA-N	MFDFERRIHVXMIY-UHFFFAOYSA-N	VYFYYTLLBUKUHU-UHFFFAOYSA-N	AYFVYJQAPQTCCC-GBXIJSLDSA-N
QYPABEUQMXOENV-NMOSBCMXSA-N	VSWWTKVILIZDGX-UHFFFAOYSA-N	XOFYZVNMUHMLCC-ZPOLXVRWSA-N	PLIKAWJENQZMHA-UHFFFAOYSA-N	DCXYFEDJOCDNAF-REOHCLBHSA-N
KKNYIFDIQAVMQG-CSGRTZOKSA-N	PCMUPOUDXMFDRE-NYGSYELISA-N	WKSAUQYGYAYLPV-UHFFFAOYSA-N	JJMDCOVWQOJGCB-UHFFFAOYSA-N	WQZGKKKJIJFFOK-PQMKYFCFSA-N
FVYMRVAKZSUKNW-UHFFFAOYSA-N	DAEYIVCTQUFNTM-ABAIWWIYSA-N	RYJXBGGBZJGVQF-UHFFFAOYSA-N	WHUUTDBJXJRKMK-VKHMYHEASA-N	AGPKZVBTJJNPAG-WHFBIAKZSA-N
OEGLIHPBLJQCGW-DRBFKITJSA-N	MJBWDEQAUQTVKK-IAGOWNOFSA-N	CBEQULMOCCWAQT-WOJGMQOQSA-N	LDHMAVIPBRSVRG-UHFFFAOYSA-O	SHZGCJCMOBCMKK-SXUWKVJYSA-N
LRFQMOZAQWOOPZ-IBFZZIGPSA-N	DDULCZLFAKVKJB-JIXKVBNCSA-N	APJYDQYYACXCRM-UHFFFAOYSA-N	BTCSSZJGUNDROE-UHFFFAOYSA-N	GRSZFWQUAKGDAV-KQYNXXCUSA-N
KKNYIFDIQAVMQG-ZWSUVBHBSA-N	CTXQVLLVFBNZKL-YVEDVMJTSA-N	WYJAPUKIYAZSEM-MOPGFXCFSA-N	AYFVYJQAPQTCCC-GBXIJSLDSA-N	VZCYOOQTPOCHFL-UPHRSURJSA-N
STGNMXQTWDOGSE-FUVSMVGWSA-N	PUZDIGQDECBVJT-FLTFDZFMSA-N	RXPRRQLKFXBCSJ-GIVPXCGWSA-N	SNEIUMQYRCDYCH-LURJTMIESA-N	HNDVDQJCIGZPNO-YFKPBYRVSA-N
QJJZOVMGNCPTJN-WDSAYIENSA-N	XWIYFDMXXLINPU-WNWIJWBNSA-N	BLGXFZZNTVWLAY-SCYLSFHTSA-N	CKLJMWTZIZZHCS-REOHCLBHSA-N	WTDRDQBEARUVNC-LURJTMIESA-N
WWYBIFCBAWCPFI-AVCHBABLSA-N	MHZVWXOKIRZLCJ-XZQMCIKJSA-N	VSTNNAYSCJQCQI-UHFFFAOYSA-N	VEYYWZRYIYDQJM-ZETCQYMHSA-N	KDXKERNSBIXSRK-YFKPBYRVSA-N
ASRBKZHDORPEHO-KYJIWOQOSA-N	KMDKLWZQLMBIBS-HVWSGMRBSA-N	ULSDMUVEXKOYBU-ZDUSSCGKSA-N	BKAYIFDRRZZKNF-VIFPVBQESA-N	GUBGYTABKSRVRQ-XLOQQCSPSA-N
SVRNCBGWUMMBQB-UHFFFAOYSA-N	MUACSCLQRGEGOE-MOCAONITSA-N	STECJAGHUSJQJN-FWXGHANASA-N	BPMFZUMJYQTVII-UHFFFAOYSA-N	MTCFGRXMJLQNBG-REOHCLBHSA-N
ZYDGCYWJDWIJCS-UHFFFAOYSA-N	SZINUGQCTHLQAZ-DQYPLSBCSA-N	XEEQGYMUWCZPDN-UHFFFAOYSA-N	QEFRNWWLZKMPFJ-UHFFFAOYSA-N	HAEJPQIATWHALX-KQYNXXCUSA-N
JGCSKOVQDXEQHI-UHFFFAOYSA-N	YDOTUXAWKBPQJW-JJANYQHSSA-N	IZEKFCXSFNUWAM-UHFFFAOYSA-N	OPTASPLRGRRNAP-UHFFFAOYSA-N	JVTAAEKCZFNVCJ-REOHCLBHSA-N
KPZYYKDXZKFBQU-UHFFFAOYSA-N	ZAXZBJSXSOISTF-ZSTBYQRGSA-N	KUVIULQEHSCUHY-XYWKZLDCSA-N	JRLGPAXAGHMNOL-LURJTMIESA-N	CKLJMWTZIZZHCS-REOHCLBHSA-N
PCNDJXKNXGMECE-UHFFFAOYSA-N	MFMARNFPIVNIHS-QZTJIDSGSA-N	ODAIHABQVKJNIY-PEDHHIEDSA-N	MTCFGRXMJLQNBG-REOHCLBHSA-N	LEVWYRKDKASIDU-IMJSIDKUSA-N
CEIUIHOQDSVZJQ-UHFFFAOYSA-N	RIZAHVBYKWUPHQ-MASOQXDXSA-N	IPVQLZZIHOAWMC-QXKUPLGCSA-N	DDRJAANPRJIHGJ-UHFFFAOYSA-N	ODBLHEXUDAPZAU-UHFFFAOYSA-N
VRTHPBIMOLQLGL-MXZFKARLSA-N	YTVPBUCDNKECDB-UHFFFAOYSA-N	JGSARLDLIJGVTE-MBNYWOFBSA-N	UHDGCWIWMRVCDJ-XVFCMESISA-N	MYYIAHXIVFADCU-QMMMGPOBSA-N
YNCMLFHHXWETLD-UHFFFAOYSA-N	INHVGPIPHZJQOP-ZNMIVQPWSA-N	IYNDLOXRXUOGIU-LQDWTQKMSA-M	ZBCBWPMODOFKDW-UHFFFAOYSA-N	UGQMRVRMYYASKQ-KQYNXXCUSA-N
PJECCKYLTMQOCP-IJGXQDLJSA-Q	KWILGNNWGSNMPA-UHFFFAOYSA-N	CAMYKONBWHRPDD-UHFFFAOYSA-N	NTYJJOPFIAHURM-UHFFFAOYSA-N	SEOVTRFCIGRIMH-UHFFFAOYSA-N
JKMXMRTVIHXWDO-SJDJHHIXSA-N	FKTPLNFTYJEAAB-UHFFFAOYSA-N	SONNWYBIRXJNDC-VIFPVBQESA-N	FFFHZYDWPBMWHY-UHFFFAOYSA-N	RDHQFKQIGNGIED-MRVPVSSYSA-N
FNEADFUPWHAVTA-CQKLCUKKSA-N	VWMGBHVRRNKOAE-PDMNRUCYSA-N	ACWBQPMHZXGDFX-QFIPXVFZSA-N	KDZOASGQNOPSCU-WDSKDSINSA-N	ZIYVHBGGAOATLY-UHFFFAOYSA-N
BGHABCOWYJWZFY-JGJGRNSPSA-N	IQVNREJWRXOHEO-UHFFFAOYSA-N	ICUTUKXCWQYESQ-UHFFFAOYSA-N	KZSNJWFQEVHDMF-BYPYZUCNSA-N	BTNMPGBKDVTSJY-UHFFFAOYSA-N
CQUSWWXXDXWZBS-QSNRJONTSA-N	JTJJJLSLKZFEPJ-ZAYCRUKZSA-N	YNDXUCZADRHECN-JNQJZLCISA-N	RITKHVBHSGLULN-WHFBIAKZSA-N	DTERQYGMUDWYAZ-ZETCQYMHSA-N
HEIHBBPLLFNNDR-ONVIIIJXSA-N	YEVSOYBNHBOQJZ-UNPMEJEESA-N	FTOAOBMCPZCFFF-UHFFFAOYSA-N	XNGIFLGASWRNHJ-UHFFFAOYSA-N	ZQPPMHVWECSIRJ-KTKRTIGZSA-N
LSUFAULIQMLCNF-WRSRUUDBSA-N	ITXQTTPWGBFRNK-GIDUJCDVSA-N	OIGNJSKKLXVSLS-VWUMJDOOSA-N	YPZRWBKMTBYPTK-BJDJZHNGSA-N	KPGXRSRHYNQIFN-UHFFFAOYSA-N
RJURFGZVJUQBHK-IIXSONLDSA-N	CEBXXEKPIIDJHL-UHFFFAOYSA-N	CPJSUEIXXCENMM-UHFFFAOYSA-N	YNBADRVTZLEFNH-UHFFFAOYSA-N	WLJVXDMOQOGPHL-UHFFFAOYSA-N
FZTCTTODSSJQQB-UHFFFAOYSA-N	COXWNIZQNAMTQL-NQERJWCQSA-N	RMMXLENWKUUMAY-UHFFFAOYSA-N	ALYNCZNDIQEVRV-UHFFFAOYSA-N	GHOKWGTUZJEAQD-ZETCQYMHSA-N
KLYPRXGLYCCNGZ-PFIKXURKSA-N	SJNRYASCJOVKHZ-MBLBISRUSA-N	GMZVRMREEHBGGF-UHFFFAOYSA-N	QUNWUDVFRNGTCO-UHFFFAOYSA-N	CDAISMWEOUEBRE-GPIVLXJGSA-N
LQGUBLBATBMXHT-UHFFFAOYSA-N	MMHTXEATDNFMMY-WBIUFABUSA-N	LKRDZKPBAOKJBT-CNPIRKNPSA-N	JKMHFZQWWAIEOD-UHFFFAOYSA-N	OVRNDRQMDRJTHS-CBQIKETKSA-N
CQIUKKVOEOPUDV-FSPLSTOPSA-N	ZSRVBNXAPSQDFY-OJVARPOJSA-N	TZFNLOMSOLWIDK-JTQLQIEISA-N	GMKMEZVLHJARHF-UHFFFAOYSA-N	AHLPHDHHMVZTML-BYPYZUCNSA-N
ZFDAUYPBCXMSBF-ACRUOGEOSA-N	QFDPVUTXKUGISP-NVWQCAADSA-N	TZFWDZFKRBELIQ-UHFFFAOYSA-N	XFDUHJPVQKIXHO-UHFFFAOYSA-N	OVRNDRQMDRJTHS-RTRLPJTCSA-N
NJGWOFRZMQRKHT-JJOFFGPYSA-N	JKXUAFUJOVITSU-OQLLNIDSSA-N	BOCUKUHCLICSIY-UHFFFAOYSA-N	WMQMIOYQXNRROC-LURJTMIESA-N	SFLSHLFXELFNJZ-QMMMGPOBSA-N
GCGQHSSXJBSDGG-BBRMVZONSA-N	LBBHTACWNVOYKN-SNQWNFAUSA-N	JWPGJSVJDAJRLW-UHFFFAOYSA-N	WGNUNYPERJMVRM-UHFFFAOYSA-N	XJLXINKUBYWONI-NNYOXOHSSA-N
BZMYFWODEQYLTK-UHFFFAOYSA-N	QXVAWAHULUVLPT-FHIBGDQLSA-N	PVXVWWANJIWJOO-UHFFFAOYSA-N	IHPYMWDTONKSCO-UHFFFAOYSA-N	IPCSVZSSVZVIGE-UHFFFAOYSA-N
PBEDWPIWZYHNPL-GVTRCXRLSA-N	UTSVPXMQSFGQTM-DCXZOGHSSA-N	USWVWJSAJAEEHQ-UHFFFAOYSA-N	KSEBMYQBYZTDHS-HWKANZROSA-N	ACFIXJIJDZMPPO-NNYOXOHSSA-N
DDULCZLFAKVKJB-RDRXQRDJSA-N	CSJOUDOXDHMIAH-UHFFFAOYSA-N	ULGZDMOVFRHVEP-RWJQBGPGSA-N	IAOZJIPTCAWIRG-QWRGUYRKSA-N	XOMRRQXKHMYMOC-OAQYLSRUSA-O
FCFNRCROJUBPLU-ZJUJSLGGSA-N	BDGOANHBKYFDGC-KTGRICDKSA-N	XZLXDYORQZVLKR-UHFFFAOYSA-N	RTIXKCRFFJGDFG-UHFFFAOYSA-N	KHPXUQMNIQBQEV-UHFFFAOYSA-N
WLBDLEIVQGMNCG-KSMPANLRSA-N	NESVMZOPWPCFAU-ZPRCMDFASA-N	AKNNEGZIBPJZJG-MSOLQXFVSA-N	CIWBSHSKHKDKBQ-JLAZNSOCSA-N	SUHOOTKUPISOBE-UHFFFAOYSA-N
QZBUWPVZSXDWSB-RYUDHWBXSA-N	OWKLJRMFTXDULF-UHFFFAOYSA-N	AJRJPORIQGYFMT-PVOVUMCXSA-N	WPYMKLBDIGXBTP-UHFFFAOYSA-N	FGSBNBBHOZHUBO-UHFFFAOYSA-N
SZJNCZMRZAUNQT-IUCAKERBSA-N	MBTAFMZUDOUGPS-CGKQSRJASA-N	ZZHLYYDVIOPZBE-UHFFFAOYSA-N	QAIPRVGONGVQAS-DUXPYHPUSA-N	PXQPEWDEAKTCGB-UHFFFAOYSA-N
DSPNTLCJTJBXTD-IRNRRZNASA-N	SAHHMCVYMGARBT-HEESEWQSSA-N	WNZBBTJFOIOEMP-UHFFFAOYSA-N	WBYWAXJHAXSJNI-VOTSOKGWSA-N	KJTLQQUUPVSXIM-ZCFIWIBFSA-N
QPDMOMIYLJMOQJ-STQMWFEESA-N	QIJIOTTYIGBOQA-UHFFFAOYSA-N	LNEPOXFFQSENCJ-UHFFFAOYSA-N	VZCYOOQTPOCHFL-OWOJBTEDSA-N	ISWSIDIOOBJBQZ-UHFFFAOYSA-N
SGNVZIXACLYNAJ-UHFFFAOYSA-N	VZPAURMDJZOGHU-SKCDSABHSA-N	USKHCLAXJXCWMO-UHFFFAOYSA-N	LNTHITQWFMADLM-UHFFFAOYSA-N	SQVRNKJHWKZAKO-PFQGKNLYSA-N
VDMMFAOUINDEGC-UHFFFAOYSA-N	GRFAWUZMBBQEMX-IJNZYEPRSA-N	PLDUPXSUYLZYBN-UHFFFAOYSA-N	TZBJGXHYKVUXJN-UHFFFAOYSA-N	GJAWHXHKYYXBSV-UHFFFAOYSA-N
NETARJWZTMGMRM-JRTPPQMASA-N	WVVSZNPYNCNODU-PLQHRBFRSA-N	NYMGNSNKLVNMIA-UHFFFAOYSA-N	KUBCEEMXQZUPDQ-UHFFFAOYSA-N	MUMGGOZAMZWBJJ-DYKIIFRCSA-N
IJASURGZDJYQGF-GBNRTHSESA-N	RGNPBRKPHBKNKX-UHFFFAOYSA-N	VRQVVMDWGGWHTJ-CQSZACIVSA-N	GWYFCOCPABKNJV-UHFFFAOYSA-N	JZRWCGZRTZMZEH-UHFFFAOYSA-N
RYFZBPVMVYTEKZ-KBPBESRZSA-N	MXWJVTOOROXGIU-UHFFFAOYSA-N	JCCNYMKQOSZNPW-UHFFFAOYSA-N	VVOAZFWZEDHOOU-UHFFFAOYSA-N	XBDQKXXYIPTUBI-UHFFFAOYSA-N
AAABMNXUOFPYQK-GRMLSQNXSA-N	DSRNRYQBBJQVCW-UHFFFAOYSA-N	YECBIJXISLIIDS-UHFFFAOYSA-N	BJEPYKJPYRNKOW-UHFFFAOYSA-N	VPVOXUSPXFPWBN-VKHMYHEASA-N
XLUAWXQORJEMBD-YUMQZZPRSA-N	ZLSWBLPERHFHIS-UHFFFAOYSA-N	KVWDHTXUZHCGIO-UHFFFAOYSA-N	UAHWPYUMFXYFJY-UHFFFAOYSA-N	LXNHXLLTXMVWPM-UHFFFAOYSA-N
MUIYUSOHHCEUTC-LBPRGKRZSA-N	HZRSNVGNWUDEFX-UHFFFAOYSA-N	MDLAAYDRRZXJIF-UHFFFAOYSA-N	XBDQKXXYIPTUBI-UHFFFAOYSA-N	LSNNMFCWUKXFEE-UHFFFAOYSA-N
MUIYUSOHHCEUTC-GFCCVEGCSA-N	NUFNQYOELLVIPL-UHFFFAOYSA-N	WYRWAVVTDKZRIJ-UHFFFAOYSA-N	LUKBXSAWLPMMSZ-OWOJBTEDSA-N	LCTONWCANYUPML-UHFFFAOYSA-N
AOYVKXINNGYRMC-ZDUSSCGKSA-N	FHIVAFMUCKRCQO-UHFFFAOYSA-N	RGCVKNLCSQQDEP-UHFFFAOYSA-N	PCMORTLOPMLEFB-ONEGZZNKSA-N	AUNGANRZJHBGPY-SCRDCRAPSA-N
AOYVKXINNGYRMC-CYBMUJFWSA-N	IMIDOCRTMDIQIJ-UHFFFAOYSA-N	QKCRCAHAOIHDMI-UHFFFAOYSA-N	JMSVCTWVEWCHDZ-UHFFFAOYSA-N	QSHWIQZFGQKFMA-UHFFFAOYSA-N
BOLGBOZCCGUULF-IRXDYDNUSA-N	MCWXGJITAZMZEV-UHFFFAOYSA-N	YVUQSNJEYSNKRX-UHFFFAOYSA-N	MWOOGOJBHIARFG-UHFFFAOYSA-N	WYURNTSHIVDZCO-UHFFFAOYSA-N
BOLGBOZCCGUULF-IAGOWNOFSA-N	STEPQTYSZVCJPV-UHFFFAOYSA-N	PWWVAXIEGOYWEE-UHFFFAOYSA-N	PFTAWBLQPZVEMU-HIFRSBDPSA-N	FBPFZTCFMRRESA-JGWLITMVSA-N
ROQRBGPOJLWCGH-ROUUACIJSA-N	DUEPRVBVGDRKAG-UHFFFAOYSA-N	LUALIOATIOESLM-UHFFFAOYSA-N	DANYIYRPLHHOCZ-UHFFFAOYSA-N	XUIIKFGFIJCVMT-LBPRGKRZSA-N
ROQRBGPOJLWCGH-QZTJIDSGSA-N	DEDOPGXGGQYYMW-UHFFFAOYSA-N	XNKLLVCARDGLGL-JGVFFNPUSA-N	NLDDIKRKFXEWBK-AWEZNQCLSA-N	XPPKVPWEQAFLFU-UHFFFAOYSA-N
ZVXLOXYROPHNQQ-ROUUACIJSA-N	JXSJBGJIGXNWCI-UHFFFAOYSA-N	UNRHXEPDKXPRTM-UHFFFAOYSA-N	RJWJHRPNHPHBRN-FKVJWERZSA-N	XOAAWQZATWQOTB-UHFFFAOYSA-N
ZVXLOXYROPHNQQ-QZTJIDSGSA-N	WJCNZQLZVWNLKY-UHFFFAOYSA-N	VZYCZNZBPPHOFY-UHFFFAOYSA-N	FERIUCNNQQJTOY-UHFFFAOYSA-N	WWUZIQQURGPMPG-KRWOKUGFSA-N
KNGPFNUOXXLKCN-KKCRFZLHSA-N	OWZPCEFYPSAJFR-UHFFFAOYSA-N	JTVPZMFULRWINT-UHFFFAOYSA-N	CWVRJTMFETXNAD-JUHZACGLSA-N	KDYFGRWQOYBRFD-UHFFFAOYSA-N
BFQWBQIYMSVPOL-MVDSRTOYSA-N	SMYMJHWAQXWPDB-UHFFFAOYSA-N	SMMXTJMPESFCOQ-UHFFFAOYSA-N	VFLDPWHFBUODDF-FCXRPNKRSA-N	YYGNTYWPHWGJRM-AAJYLUCBSA-N
NVXHLYRVFXNJGK-UHFFFAOYSA-N	VGHPMIFEKOFHHQ-UHFFFAOYSA-N	UHWVSEOVJBQKBE-UHFFFAOYSA-N	WQLVFSAGQJTQCK-VKROHFNGSA-N	DHCDFWKWKRSZHF-UHFFFAOYSA-N
KMRMSYHYOVGWCM-UHFFFAOYSA-N	ZOMSMJKLGFBRBS-UHFFFAOYSA-N	VNJRIWXLPIYFGI-UHFFFAOYSA-N	SBHXYTNGIZCORC-ZDUSSCGKSA-N	CZMRCDWAGMRECN-UGDNZRGBSA-N
VQQFJLCUEFKGHJ-JGCGQSQUSA-N	PZBPKYOVPCNPJY-UHFFFAOYSA-N	NOSIYYJFMPDDSA-UHFFFAOYSA-N	XHEFDIBZLJXQHF-UHFFFAOYSA-N	QZAYGJVTTNCVMB-UHFFFAOYSA-N
FXNACVVCWBVCGD-MGBGTMOVSA-N	CLQMBPJKHLGMQK-UHFFFAOYSA-N	QWGDMFLQWFTERH-UHFFFAOYSA-N	VCCRNZQBSJXYJD-UHFFFAOYSA-N	RWQNBRDOKXIBIV-UHFFFAOYSA-N
DCIHLTIBNFDPMW-UUWRZZSWSA-N	QTELCXCAXKRKBX-IGVWBLRISA-N	QDWNOKXUZTYVGO-UHFFFAOYSA-N	GLZPCOQZEFWAFX-JXMROGBWSA-N	DTBNBXWJWCWCIK-UHFFFAOYSA-N
SLKDGVPOSSLUAI-UHFFFAOYSA-N	AWYVETCHVQGXMB-UHFFFAOYSA-N	SEDQWOMFMIJKCU-UHFFFAOYSA-N	NODILNFGTFIURN-USYOXQFSSA-N	AUYYCJSJGJYCDS-LBPRGKRZSA-N
ZYZCGGRZINLQBL-GWRQVWKTSA-N	HRKAMJBPFPHCSD-UHFFFAOYSA-N	NJMYODHXAKYRHW-DVZOWYKESA-N	OVSQVDMCBVZWGM-DTGCRPNFSA-N	ODHCTXKNWHHXJC-VKHMYHEASA-N
VJFRQMMMXJJUSM-VZGZUROSSA-N	RTWAYAIMWLNAJW-RRHRGVEJSA-N	CDOZDBSBBXSXLB-UHFFFAOYSA-N	DTOSIQBPPRVQHS-PDBXOOCHSA-N	RHQQHZQUAMFINJ-DTDWNVJFSA-N
JFWABYMXSVHLEW-ZUDVWZRRSA-N	SECPZKHBENQXJG-FPLPWBNLSA-N	SADQVAVFGNTEOD-UHFFFAOYSA-N	OFOBLEOULBTSOW-UHFFFAOYSA-N	OTKJDMGTUTTYMP-ZWKOTPCHSA-N
MQIAICAGVFTAAN-ZIYJYRAWSA-N	ASMQGLCHMVWBQR-UHFFFAOYSA-N	CUJAZGOWDHBZEI-LNYMIDHXSA-N	MRIAQLRQZPPODS-UHFFFAOYSA-N	FSYKKLYZXJSNPZ-UHFFFAOYSA-N
XKZZUWLVOGBTLH-LGUYJGFTSA-N	GWVUTNGDMGTPFE-UHFFFAOYSA-N	XJGVXQDUIWGIRW-UHFFFAOYSA-N	VGEREEWJJVICBM-UHFFFAOYSA-N	BZQFBWGGLXLEPQ-REOHCLBHSA-N
KSVGOBQTQGOLQM-WBJGGQTMSA-N	PQSUYGKTWSAVDQ-ZVIOFETBSA-N	RQVJIDOFDAAWDW-UHFFFAOYSA-N	HCXVJBMSMIARIN-PHZDYDNGSA-N	IQFYYKKMVGJFEH-XLPZGREQSA-N
QOZZMIMTOTZWNP-KWOQDFNWSA-N	NAACPBBQTFFYQB-LJAITQKLSA-N	QSLMDECMDJKHMQ-UHFFFAOYSA-N	MGSRCZKZVOBKFT-UHFFFAOYSA-N	DUYSYHSSBDVJSM-KRWOKUGFSA-N
NGPDQWFWZNXVLZ-AYGLBTBXSA-N	YZBOVSFWWNVKRJ-UHFFFAOYSA-N	IFHUOEQJTQWFGJ-UHFFFAOYSA-N	WCGUUGGRBIKTOS-GPOJBZKASA-N	ZDGJAHTZVHVLOT-YUMQZZPRSA-N
ZATXZWLJJMKQDB-AOWMEVDFSA-N	NSGSMZPMFOBAFF-UHFFFAOYSA-N	HUNIPYLVUPMFCZ-UHFFFAOYSA-N	WKOLLVMJNQIZCI-UHFFFAOYSA-N	PQGCEDQWHSBAJP-TXICZTDVSA-N
RZGOIGKRVXBOMH-KTJCIETHSA-N	SPUXJWDKFVXXBI-UHFFFAOYSA-N	YXVZOBVWVRFPTE-UHFFFAOYSA-N	PFTAWBLQPZVEMU-DZGCQCFKSA-N	HMFHBZSHGGEWLO-SOOFDHNKSA-N
MGFJRQUGYNFFDQ-WYUUTHIRSA-N	ZYWDPVGRFHQPGL-UHFFFAOYSA-N	LDMWSLGGVTVJPG-UHFFFAOYSA-N	ILEDWLMCKZNDJK-UHFFFAOYSA-N	PGAVKCOVUIYSFO-XVFCMESISA-N
YMYRNIMWOZETPY-OVQJPPBNSA-N	JYVXNLLUYHCIIH-LURJTMIESA-N	YHXISWVBGDMDLQ-UHFFFAOYSA-N	GVJHHUAWPYXKBD-UHFFFAOYSA-N	HSCJRCZFDFQWRP-JZMIEXBBSA-N
BPYKTIZUTYGOLE-IFADSCNNSA-N	CGSLYBDCEGBZCG-UHFFFAOYSA-N	NOIIUHRQUVNIDD-UHFFFAOYSA-N	WYQVAPGDARQUBT-UHFFFAOYSA-N	DJJCXFVJDGTHFX-XVFCMESISA-N
ZPJLQAOTGYKOBJ-OVYGPGRDSA-N	WXNXCEHXYPACJF-ZETCQYMHSA-N	JOMHSQGEWSNUKU-UHFFFAOYSA-N	DAUAQNGYDSHRET-UHFFFAOYSA-N	LEHOTFFKMJEONL-UHFFFAOYSA-N
XNBNKCLBGTWWSD-UHFFFAOYSA-N	LOUPRKONTZGTKE-UHFFFAOYSA-N	OJCPSBCUMRIPFL-UHFFFAOYSA-N	YDDUMTOHNYZQPO-RVXRWRFUSA-N	LFTYTUAZOPRMMI-CFRASDGPSA-N
VCCUOZSDXVZCSK-UHFFFAOYSA-N	AUNGANRZJHBGPY-SCRDCRAPSA-N	JCBQCKFFSPGEDY-UHFFFAOYSA-N	ZQSIJRDFPHDXIC-UHFFFAOYSA-N	CGQCWMIAEPEHNQ-QMMMGPOBSA-N
UBQYURCVBFRUQT-UHFFFAOYSA-N	CUMWGMLODONKKD-OIJGMWSASA-N	JQXXHWHPUNPDRT-WLSIYKJHSA-N	KYQZWONCHDNPDP-QNDFHXLGSA-N	LRFVTYWOQMYALW-UHFFFAOYSA-N
XETDAWMNFAQXQO-UHFFFAOYSA-N	JUCWRRXMPGRQOG-BHOUECFLSA-N	BGRJTUBHPOOWDU-UHFFFAOYSA-N	GZSOSUNBTXMUFQ-YFAPSIMESA-N	XSQUKJJJFZCRTK-UHFFFAOYSA-N
WQZGKKKJIJFFOK-UHFFFAOYSA-N	BJQHLKABXJIVAM-UHFFFAOYSA-N	UCTLPXYMIYHZST-UHFFFAOYSA-N	WMBWREPUVVBILR-WIYYLYMNSA-N	XCCTYIAWTASOJW-XVFCMESISA-N
UYRHHBXYXSYGHA-UHFFFAOYSA-N	LOSHAHDSFZXVCT-MDZDMXLPSA-N	XSCGXQMFQXDFCW-UHFFFAOYSA-N	GZYPWOGIYAIIPV-JBDTYSNRSA-N	DRTQHJPVMGBUCF-XVFCMESISA-N
KKRXDNYRUZGPFM-UHFFFAOYSA-N	RWCHSWLUPRJYEX-UHFFFAOYSA-N	FWSXXKQITHMJAY-GOEBONIOSA-N	NODILNFGTFIURN-NHMFXPJMSA-N	UBORTCNDUKBEOP-UUOKFMHZSA-N
ZNMZYHOEYPCVMP-MITQYPHISA-N	DQWPFSLDHJDLRL-UHFFFAOYSA-N	ADRHYFBXMFKHDO-UHFFFAOYSA-N	QOVKKEKBURQILF-HOJASPKOSA-N	ISAKRJDGNUQOIC-UHFFFAOYSA-N
SKVKIGSFTGVBOX-MGBGTMOVSA-N	AHLPHDHHMVZTML-BYPYZUCNSA-N	SGOJRGZBIVIGIS-UHFFFAOYSA-N	NFZYDZXHKFHPGA-QQHDHSITSA-N	LOIYMIARKYCTBW-OWOJBTEDSA-N
VOHAPZCYHVKGHA-ZSIBMOKUSA-N	NOPNBQOZUKISRP-UHFFFAOYSA-N	VIROVYVQCGLCII-UHFFFAOYSA-N	QUQPHWDTPGMPEX-QJBIFVCTSA-N	HSCJRCZFDFQWRP-ABVWGUQPSA-N
LVIQQCFQNQKTNJ-UEEXXYTCSA-N	LFTYTUAZOPRMMI-UHFFFAOYSA-N	CGNMLOKEMNBUAI-UHFFFAOYSA-N	OLOOJGVNMBJLLR-UHFFFAOYSA-N	APJYDQYYACXCRM-UHFFFAOYSA-N
CHHLANXNIQPKBE-HFZVATKISA-N	ODRKAFOVPBFSIN-UHFFFAOYSA-N	PAZJSJFMUHDSTF-UHFFFAOYSA-N	KQNPFQTWMSNSAP-UHFFFAOYSA-N	LFTYTUAZOPRMMI-UHFFFAOYSA-N
MRGBMROKFAMEML-RPZYTNQHSA-N	YKBGVTZYEHREMT-KVQBGUIXSA-N	VMWNQDUVQKEIOC-CYBMUJFWSA-N	DCYOADKBABEMIQ-OWMUPTOHSA-N	FPIPGXGPPPQFEQ-OVSJKPMPSA-N
HBZNVZIRJWODIB-NHCUFCNUSA-N	HGYNPCSGHWFMTB-KFTPUPIBSA-N	NWIUTZDMDHAVTP-UHFFFAOYSA-N	NLAWPKPYBMEWIR-SKYQDXIQSA-N	DZGWFCGJZKJUFP-UHFFFAOYSA-N
BMBUWKNHXZNMFT-BVEGXQDJSA-N	PZBQVZFITSVHAW-UHFFFAOYSA-N	YSXKPIUOCJLQIE-UHFFFAOYSA-N	YQUVCSBJEUQKSH-UHFFFAOYSA-N	HIAJCGFYHIANNA-QIZZZRFXSA-N
SSRRIJSEUKHYFB-DFCPKGTFSA-N	IOWADRRGIUUGJH-UHFFFAOYSA-N	MOYGZHXDRJNJEP-UHFFFAOYSA-N	UEDUENGHJMELGK-HYDKPPNVSA-N	WRQNANDWMGAFTP-UHFFFAOYSA-N
LUTADWBBHJXPTH-UHGNNPBBSA-N	GTVWRXDRKAHEAD-UHFFFAOYSA-N	FAKRSMQSSFJEIM-RQJHMYQMSA-N	AFSDNFLWKVMVRB-UHFFFAOYSA-N	RILPIWOPNGRASR-RFZPGFLSSA-N
CZOSTDZGCCEZTJ-WMHOIYFHSA-N	ZGHUDSLVQAGWEY-UHFFFAOYSA-N	LWAFSWPYPHEXKX-UHFFFAOYSA-N	YURJSTAIMNSZAE-HHNZYBFYSA-N	MTVWFVDWRVYDOR-UHFFFAOYSA-N
JQKOHRZNEOQNJE-DJEJVYNPSA-N	RRVPPYNAZJRZFR-VYOBOKEXSA-N	JOATXPAWOHTVSZ-UHFFFAOYSA-N	IMQLKJBTEOYOSI-UHFFFAOYSA-N	OTTXIFWBPRRYOG-UHFFFAOYSA-N
YHHSONZFOIEMCP-UHFFFAOYSA-O	IJTWJFQIBBDJJI-QGZVFWFLSA-N	GBXSMTUPTTWBMN-XIRDDKMYSA-N	FEWJPZIEWOKRBE-UHFFFAOYSA-N	ARJZZFJXSNJKGR-UHFFFAOYSA-N
CUOJDWBMJMRDHN-UHFFFAOYSA-N	LPOAIFBVIQAMFA-UHFFFAOYSA-N	AQNDDEOPVVGCPG-UHFFFAOYSA-N	LSHVYAFMTMFKBA-TZIWHRDSSA-N	CVNYHSDFZXHMMJ-VPUMZWJWSA-N
URNFYIZZIFNDJC-GVJKXZECSA-N	IHNKQIMGVNPMTC-RUZDIDTESA-N	XXEPPPIWZFICOJ-UHFFFAOYSA-N	LPLVUJXQOOQHMX-QWBHMCJMSA-N	OFJWFSNDPCAWDK-UHFFFAOYSA-N
IQZSNBAQPVKMLG-UHFFFAOYSA-N	JYFHYPJRHGVZDY-UHFFFAOYSA-N	RXOIEVSUURELPG-UHFFFAOYSA-N	OYHQOLUKZRVURQ-HZJYTTRNSA-N	DILDHNKDVHLEQB-XSSYPUMDSA-N
SHUNBVWMKSXXOM-UNOMPAQXSA-N	RYPQSGURZSTFSX-UHFFFAOYSA-N	XZTYGFHCIAKPGJ-UHFFFAOYSA-N	LCTONWCANYUPML-UHFFFAOYSA-N	HOACIBQKYRHBOW-UHFFFAOYSA-N
ZCFFYALKHPIRKJ-UHFFFAOYSA-N	YDNKGFDKKRUKPY-TURZORIXSA-N	UGJMXCAKCUNAIE-UHFFFAOYSA-N	KRKNYBCHXYNGOX-UHFFFAOYSA-N	BNTPVRGYUHJFHN-HWKANZROSA-N
ONQBBCUWASUJGE-UHFFFAOYSA-N	DPQMLPCFIOCYFY-UHFFFAOYSA-N	RSKQGBFMNPDPLR-UHFFFAOYSA-N	PWAOOJDMFUQOKB-WCZZMFLVSA-N	SWINWPBPEKHUOD-JPVZDGGYSA-N
DAAUVFZUXIGOCK-UHFFFAOYSA-N	WTLBZVNBAKMVDP-UHFFFAOYSA-N	VWPOSFSPZNDTMJ-UCWKZMIHSA-N	RWXIFXNRCLMQCD-JBVRGBGGSA-N	YVOMYDHIQVMMTA-UHFFFAOYSA-N
AUNGANRZJHBGPY-SCRDCRAPSA-N	DCTKYKGNFQBCHY-PGUFJCEWSA-N	UPZVYDSBLFNMLK-UHFFFAOYSA-N	AIONOLUJZLIMTK-AWEZNQCLSA-N	PROQIPRRNZUXQM-ZMSHIADSSA-N
BBIKPGRUAMIMIA-UHFFFAOYSA-N	UGQMRVRMYYASKQ-KQYNXXCUSA-N	IJHNSHDBIRRJRN-UHFFFAOYSA-N	RNKMOGIPOMVCHO-SJMVAQJGSA-N	OQYZCCKCJQWHIE-MRVPVSSYSA-N
NMEMNUVHBNAERZ-UJKMTWAASA-N	WPTRTTWYMWWUTQ-PFSRBDOWSA-N	CXOFVDLJLONNDW-UHFFFAOYSA-N	VXIXUWQIVKSKSA-UHFFFAOYSA-N	VEXDRERIMPLZLU-IUYQGCFVSA-N
TXVROFQRFWFJGU-UHFFFAOYSA-N	FKZIDBGIZLBDDF-UHFFFAOYSA-N	HDACQVRGBOVJII-JBDAPHQKSA-N	RMCRQBAILCLJGU-HIBKWJPLSA-N	VEXDRERIMPLZLU-UHFFFAOYSA-N
AFWTZXXDGQBIKW-DZESRJJCSA-N	HTVITOHKHWFJKO-UHFFFAOYSA-N	KJADKKWYZYXHBB-XBWDGYHZSA-N	VNONINPVFQTJOC-ZGXDEBHDSA-N	NPOAOTPXWNWTSH-UHFFFAOYSA-N
NJGWOFRZMQRKHT-WGVNQGGSSA-N	GMVPRGQOIOIIMI-DWKJAMRDSA-N	WFPIAZLQTJBIFN-DVZOWYKESA-N	ZCOLJUOHXJRHDI-CMWLGVBASA-N	UFYGCFHQAXXBCF-UHFFFAOYSA-N
NKBNWSFCCFKPIT-VKBYPPDESA-N	SNKAWJBJQDLSFF-NVKMUCNASA-N	NWPJLRSCSQHPJV-UHFFFAOYSA-N	RLDVZILFNVRJTL-IWFVLDDISA-N	GXIURPTVHJPJLF-UHFFFAOYSA-N
YMFYPHGOLKNWQN-WMJMADPPSA-N	VPWNQTHUCYMVMZ-UHFFFAOYSA-N	PZMVOUYYNKPMSI-UHFFFAOYSA-N	REFJWTPEDVJJIY-UHFFFAOYSA-N	JERGUCIJOXJXHF-TVWVXWENSA-N
SQDCBBWHYFBJCF-FQAFZQKHSA-N	XZZNDPSIHUTMOC-UHFFFAOYSA-N	JBDGDEWWOUBZPM-XYPYZODXSA-N	OMQADRGFMLGFJF-MNPJBKLOSA-N	DKPMWHFRUGMUKF-NTPBNISXSA-N
IXZWXEVFYZMXCG-ZRBNMRFGSA-N	MVMSCBBUIHUTGJ-GDJBGNAASA-N	HTIQEAQVCYTUBX-KRWDZBQOSA-N	OHCQJHSOBUTRHG-KGGHGJDLSA-N	QGXBDMJGAMFCBF-QRIARFFBSA-N
QXNYALKSDQNMBV-JLHYYAGUSA-N	XFGRNAPKLGXDGF-UHFFFAOYSA-N	OVCDSSHSILBFBN-UHFFFAOYSA-N	RAQNTCRNSXYLAH-RFCGZQMISA-N	LBTABPSJONFLPO-UHFFFAOYSA-N
HIYSWASSDOXZLC-HKOYGPOVSA-N	ZFVMWEVVKGLCIJ-UHFFFAOYSA-N	VEQOALNAAJBPNY-UHFFFAOYSA-N	CKUVNOCSBYYHIS-IRFFNABBSA-N	DBPWSSGDRRHUNT-CEGNMAFCSA-N
BRWIYXLUWTZWGU-UHFFFAOYSA-N	RWQNBRDOKXIBIV-UHFFFAOYSA-N	NWGGKKGAFZIVBJ-UHFFFAOYSA-N	FVYXIJYOAGAUQK-UHFFFAOYSA-N	QVWAEZJXDYOKEH-UHFFFAOYSA-N
ABBPFXQJIWUCKF-CXRCMLCDSA-N	HBGGXOJOCNVPFY-UHFFFAOYSA-N	NZLBHDRPUJLHCE-UHFFFAOYSA-N	IZQSVPBOUDKVDZ-UHFFFAOYSA-N	IHCPDBBYTYJYIL-UHFFFAOYSA-N
WBQWYSKGOKXFTF-OHAAWPAWSA-N	VOWWYDCFAISREI-UHFFFAOYSA-N	CYDMQBQPVICBEU-XRNKAMNCSA-N	IQPNAANSBPBGFQ-UHFFFAOYSA-N	MUCMKTPAZLSKTL-NSHDSACASA-N
BMZNIKPIYJQVSG-UHFFFAOYSA-N	YWWHKOHZGJFMIE-UHFFFAOYSA-N	PYVUMAGVCSQCBD-UHFFFAOYSA-N	IKMDFBPHZNJCSN-UHFFFAOYSA-N	RHCPKKNRWFXMAT-RRWYKFPJSA-N
DXBJHRPKFQGVGZ-NCELDCMTSA-N	PYGXAGIECVVIOZ-UHFFFAOYSA-N	HDWIHXWEUNVBIY-UHFFFAOYSA-N	HCZKYJDFEPMADG-UHFFFAOYSA-N	CWMPPVPFLSZGCY-SREVYHEPSA-N
MPTMYAPJXMRAGQ-SCGRGBBVSA-N	DZGWFCGJZKJUFP-UHFFFAOYSA-N	FEJKLNWAOXSSNR-UHFFFAOYSA-N	RFWGABANNQMHMZ-ZCHJGGQASA-N	YHGNXQAFNHCBTK-OWOJBTEDSA-N
HVIYMDRGURCMHG-UHFFFAOYSA-N	YSMRWXYRXBRSND-UHFFFAOYSA-N	BNQDCRGUHNALGH-UHFFFAOYSA-N	LOUPRKONTZGTKE-VOMFEXJBSA-N	ZMZQVAUJTDKQGE-UHFFFAOYSA-N
MFEPAAMYDYMBSN-XHPQRKPJSA-N	MBWXNTAXLNYFJB-NKFFZRIASA-N	UIEATEWHFDRYRU-UHFFFAOYSA-N	YRCWQPVGYLYSOX-UHFFFAOYSA-N	GLDQAMYCGOIJDV-UHFFFAOYSA-N
FWGUGBNIAQFVCD-VMUCWRCRSA-N	WHBHBVVOGNECLV-UHFFFAOYSA-N	AAQOQKQBGPPFNS-UHFFFAOYSA-N	ORHBXUUXSCNDEV-UHFFFAOYSA-N	RTGHRDFWYQHVFW-UHFFFAOYSA-N
YFSXYWAZCKMYJN-UHFFFAOYSA-N	BZQFBWGGLXLEPQ-UHFFFAOYSA-N	OZVBMTJYIDMWIL-AYFBDAFISA-N	VEVZSMAEJFVWIL-UHFFFAOYSA-O	BITYXLXUCSKTJS-ZETCQYMHSA-N
VOQDGNVUKIHJKD-ORXZFWEQSA-N	KXGVEGMKQFWNSR-LLQZFEROSA-N	MAEIEVLCKWDQJH-UHFFFAOYSA-N	KZMACGJDUUWFCH-UHFFFAOYSA-O	DRAVOWXCEBXPTN-UHFFFAOYSA-N
FKLMOAHXSWVYLL-ASLZBUMRSA-N	OTKJDMGTUTTYMP-ZWKOTPCHSA-N	IUWVALYLNVXWKX-UHFFFAOYSA-N	JKQXZKUSFCKOGQ-YOPUJPICSA-N	CQOQDQWUFQDJMK-SSTWWWIQSA-N
PHDNRQWSNXDWOT-RUWJBGHDSA-N	PVNIQBQSYATKKL-UHFFFAOYSA-N	HUIYGGQINIVDNW-UHFFFAOYSA-N	MIJYXULNPSFWEK-GTOFXWBISA-N	NGEWQZIDQIYUNV-UHFFFAOYSA-N
XKVWLOFORMSNMF-GTQQSVPYSA-N	YWGQFCQRZHYWAU-MUADHRSZSA-N	SBDNJUWAMKYJOX-UHFFFAOYSA-N	QMQIQBOGXYYATH-IDABPMKMSA-N	QTLYPQZWYOHATR-UHFFFAOYSA-N
CFVMHFBQVNKLLW-UHQQYSDHSA-N	MBGYSHXGENGTBP-UHFFFAOYSA-N	BGSZAXLLHYERSY-XQIGCQGXSA-N	YGSDEFSMJLZEOE-UHFFFAOYSA-N	BHQCQFFYRZLCQQ-UXWVVXDJSA-N
MRAKKDQIGHDJRU-NZUHCZHHSA-N	WXSCEQXIHBEPIQ-UHFFFAOYSA-N	VGLGVJVUHYTIIU-UHFFFAOYSA-N	OTAFHZMPRISVEM-UHFFFAOYSA-N	AQYCMVICBNBXNA-UHFFFAOYSA-N
HXKDYOMOSLXUTR-UTORHBOWSA-N	PSHXNVGSVNEJBD-UHFFFAOYSA-N	LSQZJLSUYDQPKJ-NJBDSQKTSA-N	JTEJPPKMYBDEMY-UHFFFAOYSA-N	DZAUWHJDUNRCTF-UHFFFAOYSA-N
ULGZDMOVFRHVEP-RWJQBGPGSA-N	SCPADBBISMMJAW-UHHUKTEYSA-N	LSQZJLSUYDQPKJ-UHFFFAOYSA-N	JNELGWHKGNBSMD-UHFFFAOYSA-N	XFTRTWQBIOMVPK-UHFFFAOYSA-N
SBUJHOSQTJFQJX-NOAMYHISSA-N	OBFSLMQLPNKVRW-RHPAUOISSA-N	CLSJYOLYMZNKJB-UHFFFAOYSA-N	BALXUFOVQVENIU-KXNXZCPBSA-N	ZQHYXNSQOIDNTL-UHFFFAOYSA-N
UCSJYZPVAKXKNQ-HZYVHMACSA-N	LCFVJGUPQDGYKZ-UHFFFAOYSA-N	PIZOFBKQWNPKDK-UHFFFAOYSA-N	NPNUFJAVOOONJE-BLOBHPOZSA-N	VOXZDWNPVJITMN-SFFUCWETSA-N
MYPYJXKWCTUITO-LYRMYLQWSA-N	RYUJRXVZSJCHDZ-UHFFFAOYSA-N	GPRBEKHLDVQUJE-VINNURBNSA-N	YCTBLMQFTMPXBD-SNVBAGLBSA-N	WUAXWQRULBZETB-UHFFFAOYSA-N
AABZZWPMCAZHFC-UHFFFAOYSA-N	QIVBCDIJIAJPQS-SECBINFHSA-N	VAAUVRVFOQPIGI-SPQHTLEESA-N	SYEHHMRXODULBY-UHFFFAOYSA-N	KSPQDMRTZZYQLM-UHFFFAOYSA-N
LULQRLKBANNSOX-AFCHNXSNSA-N	XEYBRNLFEZDVAW-ARSRFYASSA-N	WRCHFMBCVFFYEQ-UHFFFAOYSA-N	NIDCDQRFYFEHKL-LFVXCSCNSA-N	FVMDYYGIDFPZAX-UHFFFAOYSA-N
ZIOIITMDKMWZOA-LHIKJTPQSA-N	OMFXVFTZEKFJBZ-HJTSIMOOSA-N	DBOUGBAQLIXZLV-UHFFFAOYSA-N	SHGLJXBLXNNCTE-UHFFFAOYSA-N	WHBMMWSBFZVSSR-VKHMYHEASA-N
KYHUYMLIVQFXRI-SJPGYWQQSA-N	LRUDIIUSNGCQKF-UHFFFAOYSA-N	KMPWYEUPVWOPIM-QAMTZSDWSA-N	ADFCQWZHKCXPAJ-GFCCVEGCSA-N	IHCCAYCGZOLTEU-UHFFFAOYSA-N
CKVQLVKUIHIXIC-WSWSWPEESA-N	PYVRVRFVLRNJLY-MZMPXXGTSA-N	HULMNSIAKWANQO-JQKSAQOKSA-N	QKNDCRMJDZLFEG-UHFFFAOYSA-N	VEYYWZRYIYDQJM-ZETCQYMHSA-N
APKFDSVGJQXUKY-INPOYWNPSA-N	UTBVIMLZIRIFFR-UHFFFAOYSA-N	DBGIVFWFUFKIQN-UHFFFAOYSA-N	RMPRESDCJMOAHW-UHFFFAOYSA-N	WNLRTRBMVRJNCN-UHFFFAOYSA-N
IVKHEMNXMUUOJV-MOISPTHTSA-N	JYGXADMDTFJGBT-VWUMJDOOSA-N	MKXZASYAUGDDCJ-NJAFHUGGSA-N	JRFZSUMZAUHNSL-UHFFFAOYSA-N	YSMODUONRAFBET-UHNVWZDZSA-N
LBZHBTVSBILXAE-KULIEHOTSA-N	XUCHXOAWJMEFLF-UHFFFAOYSA-N	INUNXTSAACVKJS-OAQYLSRUSA-N	ACMMLARZHZQTST-UHFFFAOYSA-N	QWCKQJZIFLGMSD-VKHMYHEASA-N
MUZYOAHCGSIXJH-UHFFFAOYSA-N	SLKDGVPOSSLUAI-PGUFJCEWSA-N	AWOGXJOBNAWQSF-UHFFFAOYSA-N	WMBWREPUVVBILR-UHFFFAOYSA-N	RZTOWFMDBDPERY-UHFFFAOYSA-N
OINDWIFDMFYGDX-UHFFFAOYSA-N	BGKHCLZFGPIKKU-LDDQNKHRSA-N	MQJKPEGWNLWLTK-UHFFFAOYSA-N	JASYOPOIUHUBJK-PBFQXIKPSA-N	ILRYLPWNYFXEMH-ROLXFIACSA-N
REFJWTPEDVJJIY-UHFFFAOYSA-N	RJKFOVLPORLFTN-LEKSSAKUSA-N	DCOPUUMXTXDBNB-UHFFFAOYSA-N	RCPLKIFASQXUES-UHFFFAOYSA-N	PFWQSHXPNKRLIV-UHFFFAOYSA-N
KZNIFHPLKGYRTM-UHFFFAOYSA-N	ICWGMOFDULMCFL-QKSCFGQVSA-N	SHIBSTMRCDJXLN-KCZCNTNESA-N	DZKBRKKSFHBYIN-BHHLKMBKSA-N	POJWUDADGALRAB-UHFFFAOYSA-N
YZXBAPSDXZZRGB-UHFFFAOYSA-N	GCGTXOVNNFGTPQ-JHOUSYSJSA-N	RYIGNEOBDRVTHA-UHFFFAOYSA-N	RPMNUQRUHXIGHK-HOOLANTBSA-N	ZFRKQXVRDFCRJG-UHFFFAOYSA-N
HVYWMOMLDIMFJA-UHFFFAOYSA-N	IGGVQTVKZINOGK-NOYMGPGASA-N	ZZVUWRFHKOJYTH-UHFFFAOYSA-N	GUMSHIGGVOJLBP-SLRPQMTOSA-N	DXOCDBGWDZAYRQ-QPVZPPSOSA-N
MFYSYFVPBJMHGN-UHFFFAOYSA-N	XWALNWXLMVGSFR-HLXURNFRSA-N	KSCFJBIXMNOVSH-UHFFFAOYSA-N	VKVBSQRURLRCHO-UHFFFAOYSA-N	LHQIJBMDNUYRAM-DZSWIPIPSA-N
ASWBNKHCZGQVJV-UHFFFAOYSA-N	OIRDTQYFTABQOQ-UHFFFAOYSA-N	MPDGHEJMBKOTSU-YKLVYJNSSA-N	IOPLEPURJVQCFK-UHFFFAOYSA-N	JDBGXEHEIRGOBU-UHFFFAOYSA-N
YAMUFBLWGFFICM-UHFFFAOYSA-N	BOSMZFBHAYFUBJ-UHFFFAOYSA-N	XCGSFFUVFURLIX-VFGNJEKYSA-N	AGBQKNBQESQNJD-UHFFFAOYSA-N	LDCYZAJDBXYCGN-VIFPVBQESA-N
ZQPPMHVWECSIRJ-UHFFFAOYSA-N	CBQJSKKFNMDLON-JTQLQIEISA-N	SBNKFTQSBPKMBZ-UHFFFAOYSA-N	NVIAYEIXYQCDAN-CLZZGJSISA-N	BVIAOQMSVZHOJM-UHFFFAOYSA-N
AERBNCYCJBRYDG-UHFFFAOYSA-N	PZMFWNXABLTZRN-UHFFFAOYSA-N	VTUSIVBDOCDNHS-UHFFFAOYSA-N	ZRLVJNQOEORYIS-QLEHZGMVSA-N	ZWEHNKRNPOVVGH-UHFFFAOYSA-N
PCMORTLOPMLEFB-UHFFFAOYSA-N	PVQVBWDPYRLAQO-MNEVVFTPSA-N	SQVIAVUSQAWMKL-UHFFFAOYSA-N	WMKOZARWBMFKAS-UHFFFAOYSA-N	JDHILDINMRGULE-LURJTMIESA-N
XYLWKHKCYHMVMA-UHFFFAOYSA-N	FBUKVWPVBMHYJY-UHFFFAOYSA-N	RDJGLLICXDHJDY-UHFFFAOYSA-N	BBCDTCKKROIGAB-UHFFFAOYSA-N	WWZKQHOCKIZLMA-UHFFFAOYSA-N
RBEJCQPPFCKTRZ-UHFFFAOYSA-N	WTJKGGKOPKCXLL-VYOBOKEXSA-N	CJAVTWRYCDNHSM-UHFFFAOYSA-N	UFKTZIXVYHGAES-WDBKCZKBSA-N	WKOLLVMJNQIZCI-UHFFFAOYSA-N
WWUZIQQURGPMPG-UHFFFAOYSA-N	GSEREAHHKPORII-UHFFFAOYSA-N	SNPPWIUOZRMYNY-UHFFFAOYSA-N	FTVWIRXFELQLPI-CYBMUJFWSA-N	OFCMTSZRXXFMBQ-UHFFFAOYSA-N
APJYDQYYACXCRM-UHFFFAOYSA-N	RQFCJASXJCIDSX-UUOKFMHZSA-N	VYWQZAARVNRSTR-UHFFFAOYSA-N	LPNBCGIVZXHHHO-UHFFFAOYSA-N	BPYKTIZUTYGOLE-KDUUSRDASA-N
XNEFYCZVKIDDMS-UHFFFAOYSA-N	UYPYRKYUKCHHIB-UHFFFAOYSA-N	YKPUWZUDDOIDPM-SOFGYWHQSA-N	VFZIJLPRJAQGFO-UHFFFAOYSA-N	QGXBDMJGAMFCBF-BNSUEQOYSA-N
CXVGEDCSTKKODG-UHFFFAOYSA-N	SHGAZHPCJJPHSC-YCNIQYBTSA-N	CFOYWRHIYXMDOT-UHFFFAOYSA-N	VSFZYCDPDWSYSS-UHFFFAOYSA-N	JVQYSWDUAOAHFM-BYPYZUCNSA-N
MRUAUOIMASANKQ-UHFFFAOYSA-N	ACTIUHUUMQJHFO-UPTCCGCDSA-N	VDTNNGKXZGSZIP-UHFFFAOYSA-N	BUWARJBQHWMPTL-UHFFFAOYSA-N	VEXZGXHMUGYJMC-UHFFFAOYSA-M
WSSJONWNBBTCMG-UHFFFAOYSA-N	DJDSLBVSSOQSLW-UHFFFAOYSA-N	OFZCIYFFPZCNJE-UHFFFAOYSA-N	DHHMVJWGDXKKSV-HFOUZCJZSA-N	CBMYJHIOYJEBSB-YSZCXEEOSA-N
FMJSMJQBSVNSBF-UHFFFAOYSA-N	WUUGFSXJNOTRMR-IOSLPCCCSA-N	RKWGIWYCVPQPMF-UHFFFAOYSA-N	ALKTVPFKDYZFGA-WOJBJXKFSA-N	FJKROLUGYXJWQN-UHFFFAOYSA-N
DANYIYRPLHHOCZ-UHFFFAOYSA-N	KNDRVUYMYPIFIU-UHFFFAOYSA-N	WSPOMRSOLSGNFJ-AUWJEWJLSA-N	HKEAFJYKMMKDOR-YWFAZRBLSA-N	YIKKMWSQVKJCOP-QJFKPLHKSA-N
FTODBIPDTXRIGS-UHFFFAOYSA-N	GNMSLDIYJOSUSW-LURJTMIESA-N	AQIXAKUUQRKLND-UHFFFAOYSA-N	AEDDIBAIWPIIBD-BTHJAWFTSA-N	BHQCQFFYRZLCQQ-PGHAKIONSA-N
FTVWIRXFELQLPI-UHFFFAOYSA-N	RUDATBOHQWOJDD-UZVSRGJWSA-N	IAKHMKGGTNLKSZ-INIZCTEOSA-N	LFEUICHQZGNOHD-RECXWPGBSA-N	HEBKCHPVOIAQTA-ZXFHETKHSA-N
ORJDDOBAOGKRJV-UHFFFAOYSA-N	XMNDMAQKWSQVOV-UHFFFAOYSA-N	IKFBPFGUINLYQI-UHFFFAOYSA-N	BJJCTXDEJUWVIC-RGLPBSMOSA-N	YYPNJNDODFVZLE-UHFFFAOYSA-N
UINZSMIFSIQGBZ-CPTKKBKASA-N	XLMWFRRVVDGMRV-UHFFFAOYSA-N	YMTINGFKWWXKFG-UHFFFAOYSA-N	GZSOSUNBTXMUFQ-CFTHMCTFSA-N	OYIFNHCXNCRBQI-BYPYZUCNSA-N
WEPBGSIAWZTEJR-UHFFFAOYSA-N	RUDATBOHQWOJDD-BSWAIDMHSA-N	GWOFUCIGLDBNKM-UHFFFAOYSA-N	UOWOIGNEFLTNAW-KRWDZBQOSA-N	GHVNFZFCNZKVNT-UHFFFAOYSA-N
KMOUJOKENFFTPU-QNDFHXLGSA-N	QZCLKYGREBVARF-UHFFFAOYSA-N	ZNNLBTZKUZBEKO-UHFFFAOYSA-N	GVJHHUAWPYXKBD-IHMCZWCLSA-N	CBQJSKKFNMDLON-JTQLQIEISA-N
BDCDNTVZSILEOY-UHFFFAOYSA-N	UYTPUPDQBNUYGX-UHFFFAOYSA-N	RMTYNAPTNBJHQI-UHFFFAOYSA-N	OVBPIULPVIDEAO-LBPRGKRZSA-N	ODKSFYDXXFIFQN-BYPYZUCNSA-N
FXNFHKRTJBSTCS-UHFFFAOYSA-N	KRADHMIOFJQKEZ-UHFFFAOYSA-N	ZJJXGWJIGJFDTL-UHFFFAOYSA-N	DUXQKCCELUKXOE-CBBZIXHGSA-N	RUDATBOHQWOJDD-BSWAIDMHSA-N
RTIXKCRFFJGDFG-UHFFFAOYSA-N	HCWNFKHKKHNSSL-UHFFFAOYSA-N	GUHPRPJDBZHYCJ-UHFFFAOYSA-N	COCNDHOPIHDTHK-UHFFFAOYSA-N	WKRBKYFIJPGYQC-DUXPYHPUSA-N
VCCRNZQBSJXYJD-UHFFFAOYSA-N	BHQCQFFYRZLCQQ-OELDTZBJSA-N	AGHANLSBXUWXTB-UHFFFAOYSA-N	NZVQLVGOZRELTG-UHFFFAOYSA-N	UFIVEPVSAGBUSI-UHFFFAOYSA-N
QUQPHWDTPGMPEX-QJBIFVCTSA-N	YEDUAINPPJYDJZ-UHFFFAOYSA-N	FCWMZGOTKKOFPK-UHFFFAOYSA-N	FKUPPRZPSYCDRS-UHFFFAOYSA-N	IJBFSOLHRKELLR-FPLPWBNLSA-N
AIONOLUJZLIMTK-UHFFFAOYSA-N	RRYJOTVSZOKNQZ-UHFFFAOYSA-N	NETZHAKZCGBWSS-CEDHKZHLSA-N	UJSHBYQGQRPVNO-LLVKDONJSA-N	REKYPYSUBKSCAT-UHFFFAOYSA-N
OVSQVDMCBVZWGM-XXRZTOGGSA-N	KZSNJWFQEVHDMF-BYPYZUCNSA-N	UIQMVEYFGZJHCZ-SSTWWWIQSA-N	XZQLSABETMKIGG-UHFFFAOYSA-N	OKJIRPAQVSHGFK-UHFFFAOYSA-N
IYRMWMYZSQPJKC-UHFFFAOYSA-N	SAOKZLXYCUGLFA-UHFFFAOYSA-N	ANTSCNMPPGJYLG-UHFFFAOYSA-N	UZTHVERXARKBAG-UHFFFAOYSA-N	FUZZWVXGSFPDMH-UHFFFAOYSA-N
IQPNAANSBPBGFQ-UHFFFAOYSA-N	STCOOQWBFONSKY-UHFFFAOYSA-N	NCDNCNXCDXHOMX-XGKFQTDJSA-N	FCDLCPWAQCPTKC-UHFFFAOYSA-N	OFBHPPMPBOJXRT-VWJPMABRSA-N
YXOLAZRVSSWPPT-UHFFFAOYSA-N	DOZRDZLFLOODMB-UHFFFAOYSA-N	QWAXKHKRTORLEM-UGJKXSETSA-N	ABXZOXDTHTTZJW-GFCCVEGCSA-N	ZKHQWZAMYRWXGA-KQYNXXCUSA-N
IKGXIBQEEMLURG-QYNJVRNOSA-N	MXHBQKVKHGQWRB-UHFFFAOYSA-N	RGUIKQRAZCQMBM-UHFFFAOYSA-N	PVVORTURQPBPEQ-UHFFFAOYSA-N	OBKXEAXTFZPCHS-UHFFFAOYSA-N
ABRULANJVVJLFI-PFGYYPEHSA-N	IIZPXYDJLKNOIY-JXPKJXOSSA-N	JPYQFYIEOUVJDU-UHFFFAOYSA-N	YUKCLPPRYNXRAF-CPPNMTBBSA-N	XBAVGYMDOXCWQU-UHFFFAOYSA-N
DVGGLGXQSFURLP-QYMPFQNBSA-N	NGFFKUHICVFZTR-UHFFFAOYSA-N	HUPFGZXOMWLGNK-UHFFFAOYSA-N	FIHJKUPKCHIPAT-AXFKQHSWSA-N	QGXBDMJGAMFCBF-XRJZGPCZSA-N
FIAAVMJLAGNUKW-RVVCDYOLSA-N	NNXWIPHZHATIFE-UHFFFAOYSA-N	AUZONCFQVSMFAP-UHFFFAOYSA-N	KLUTZDJBVDPOFE-WOJBJXKFSA-N	LADGBHLMCUINGV-UHFFFAOYSA-N
GTLXLANTBWYXGW-CEGNZRHUSA-M	NYIGBVYKJGITTA-UHFFFAOYSA-N	APQPGQGAWABJLN-UHFFFAOYSA-N	OFUWGCQDMVDLIR-RECXWPGBSA-N	YEJRWHAVMIAJKC-UHFFFAOYSA-N
SLKDGVPOSSLUAI-PGUFJCEWSA-N	LJUQGASMPRMWIW-UHFFFAOYSA-N	SYTBZMRGLBWNTM-UHFFFAOYSA-N	CXBGOBGJHGGWIE-KKFURDAFSA-N	SYEOWUNSTUDKGM-YFKPBYRVSA-N
BMBWFDPPCSTUSZ-MGDILKBHSA-M	NNKRUBFJSSBFSS-UHFFFAOYSA-N	HSRJKNPTNIJEKV-UHFFFAOYSA-N	YOTUXHIWBVZAJQ-TYKVCMGYSA-N	AGPKZVBTJJNPAG-UHNVWZDZSA-N
LDWIWSHBGAIIMV-ODZMYOIVSA-M	OWICEWMBIBPFAH-UHFFFAOYSA-N	LREQLEBVOXIEOM-UHFFFAOYSA-N	DCHJOVNPPSBWHK-UXXUFHFZSA-N	OENHQHLEOONYIE-JLTXGRSLSA-N
ORHBXUUXSCNDEV-UHFFFAOYSA-N	DUXYWXYOBMKGIN-UHFFFAOYSA-N	KLZWOWYOHUKJIG-BPUTZDHNSA-N	SKOCCRDVSSOREC-IFHHWCCPSA-N	DDRJAANPRJIHGJ-UHFFFAOYSA-N
PVJNLMXWZXXHSZ-UHFFFAOYSA-N	XUIIKFGFIJCVMT-LBPRGKRZSA-N	MGSPDRWOUCPKNZ-UHFFFAOYSA-N	PXJGTASAGKWQQJ-NUBBFWLOSA-N	VOXXWSYKYCBWHO-QMMMGPOBSA-N
FJKROLUGYXJWQN-UHFFFAOYSA-N	RZJSUWQGFCHNFS-UHFFFAOYSA-N	CGIGDMFJXJATDK-UHFFFAOYSA-N	XOIQMTLWECTKJL-BEMBKCOJSA-M	KILNVBDSWZSGLL-KXQOOQHDSA-N
QAIPRVGONGVQAS-DUXPYHPUSA-N	PMGHIGLOERPWGC-UHFFFAOYSA-N	YQEZLKZALYSWHR-CYBMUJFWSA-N	RREUTBIFEJAKCA-JXVFMDLBSA-N	RGHNJXZEOKUKBD-MGCNEYSASA-N
CWVRJTMFETXNAD-PCNKEKKESA-N	GNISQJGXJIDKDJ-UHFFFAOYSA-N	RLAWWYSOJDYHDC-BZSNNMDCSA-N	VKZKUXQNOOTKCF-ARDORAJISA-N	WBYWAXJHAXSJNI-SREVYHEPSA-N
AFSDNFLWKVMVRB-UHFFFAOYSA-N	JEJLGIQLPYYGEE-XIFFEERXSA-N	RDOIQAHITMMDAJ-UHFFFAOYSA-N	ZKWQQXZUCOBISE-BWWRBHOYSA-N	HEBKCHPVOIAQTA-QWWZWVQMSA-N
LNTHITQWFMADLM-UHFFFAOYSA-N	VZCCETWTMQHEPK-QNEBEIHSSA-N	PSIFNNKUMBGKDQ-UHFFFAOYSA-N	PJJGZPJJTHBVMX-UHFFFAOYSA-N	ZQPPMHVWECSIRJ-MDZDMXLPSA-N
LMJMJHGFJXZGDE-WKMLJHOTSA-N	HRUJAEJKCNCOGW-UHFFFAOYSA-N	VKYKSIONXSXAKP-UHFFFAOYSA-N	XRGWZIGGCNSFRY-UHFFFAOYSA-N	XUJNEKJLAYXESH-REOHCLBHSA-N
NGSWKAQJJWESNS-ZZXKWVIFSA-N	GIXXQTYGFOHYPT-UHFFFAOYSA-N	PMRYVIKBURPHAH-UHFFFAOYSA-N	PIJVFDBKTWXHHD-HIFRSBDPSA-N	ZTVZLYBCZNMWCF-UHFFFAOYSA-N
DOUMFZQKYFQNTF-ZZXKWVIFSA-N	LRSASMSXMSNRBT-UHFFFAOYSA-N	GNXFOGHNGIVQEH-UHFFFAOYSA-N	DPIAJERHFDBLPT-UHFFFAOYSA-N	HGINADPHJQTSKN-UHFFFAOYSA-N
YGSDEFSMJLZEOE-UHFFFAOYSA-N	SDDLEVPIDBLVHC-UHFFFAOYSA-N	CJCSPKMFHVPWAR-JTQLQIEISA-N	VWPNQCLIQCRCCG-HHUCQEJWSA-N	QYIXCDOBOSTCEI-NWKZBHTNSA-N
PCMORTLOPMLEFB-ONEGZZNKSA-N	QIAFMBKCNZACKA-UHFFFAOYSA-N	KPJZHOPZRAFDTN-YZVOILCLSA-N	GPQLHGCIAUEJQK-UHFFFAOYSA-N	ZHSOTLOTTDYIIK-UHFFFAOYSA-N
IKIIZLYTISPENI-FBYGNRARSA-N	JZWNYZVVZXZRRH-YFKVPUFHSA-N	BQDBKDMTIJBJLA-UHFFFAOYSA-N	DAWSYIQAGQMLFS-SFHVURJKSA-N	UTIRJVJBKWSIOX-SRMFCGEKSA-N
RYYVLZVUVIJVGH-UHFFFAOYSA-N	HQUQLFOMPYWACS-UHFFFAOYSA-N	VAOCPAMSLUNLGC-UHFFFAOYSA-N	RRHCDWLSHIIIIT-IWOOQVRJSA-N	NBLKTRLPZFCMJG-UHFFFAOYSA-N
ZQSIJRDFPHDXIC-UHFFFAOYSA-N	CHJJGSNFBQVOTG-UHFFFAOYSA-N	DYKFCLLONBREIL-KVUCHLLUSA-N	GIGFIWJRTMBSRP-ACRUOGEOSA-O	MTDHILKWIRSIHB-QZABAPFNSA-N
JNLNEIIZZQABDP-GYXAJMFLSA-N	WBWWGRHZICKQGZ-HZAMXZRMSA-N	JFFGSFYJCBZOQH-UHFFFAOYSA-N	FYJNFPYTJQUYMD-SNDJKJIZSA-N	XHHOHZPNYFQJKL-QWRGUYRKSA-N
ZPINJJOPURFFNV-WJWAULOUSA-N	QZZGJDVWLFXDLK-UHFFFAOYSA-N	NSNZBVZOKLXXFU-UHFFFAOYSA-N	FYWLYWMEGHCZAX-MCDZGGTQSA-M	RCPOVANIIKXVTB-YPPRVYOWSA-N
QATUWZPYBIHFFR-UVXIKMMUSA-N	ZFXYFBGIUFBOJW-UHFFFAOYSA-N	XUFXOAAUWZOOIT-UGEKTDRHSA-N	DEMQJEXKIJFBRD-HQOPBMQXSA-N	WTDRDQBEARUVNC-UHFFFAOYSA-N
WSTYNZDAOAEEKG-JCNSEWGNSA-N	DJJCXFVJDGTHFX-XVFCMESISA-N	AFCGFAGUEYAMAO-UHFFFAOYSA-N	GVBNSPFBYXGREE-CDDDFZJFSA-N	SMNDYUVBFMFKNZ-UHFFFAOYSA-N
AEDDIBAIWPIIBD-ZJKJAXBQSA-N	VBICKXHEKHSIBG-UHFFFAOYSA-N	HCYFGRCYSCXKNQ-UHFFFAOYSA-N	WSXZMNZWXLNIPA-LJQANCHMSA-N	FNZLKVNUWIIPSJ-UHNVWZDZSA-N
VABYUUZNAVQNPG-BQYQJAHWSA-N	QZAYGJVTTNCVMB-UHFFFAOYSA-N	OFCNXPDARWKPPY-UHFFFAOYSA-N	KEGZEHANNYRNOK-UHFFFAOYSA-N	BHQCQFFYRZLCQQ-OELDTZBJSA-N
OXGUCUVFOIWWQJ-HQBVPOQASA-N	SXTAYKAGBXMACB-UHFFFAOYSA-N	RMMXTBMQSGEXHJ-UHFFFAOYSA-N	JZNGEGWFNPRYBH-URQJKXJZSA-N	XVOUMQNXTGKGMA-OWOJBTEDSA-N
CXQWRCVTCMQVQX-LSDHHAIUSA-N	RSIHSRDYCUFFLA-DYKIIFRCSA-N	ZFXYFBGIUFBOJW-UHFFFAOYSA-N	AMOGMTLMADGEOQ-CMGPPGGESA-N	UKFXDFUAPNAMPJ-UHFFFAOYSA-N
UINZSMIFSIQGBZ-PYCLNWOXSA-N	QJAVUVZBMMXBRO-UHFFFAOYSA-N	VVUYEFBRTFASAH-UHFFFAOYSA-N	SEBFKMXJBCUCAI-HVHOJJEHSA-N	TVIDDXQYHWJXFK-UHFFFAOYSA-N
OVSQVDMCBVZWGM-LQSBFMDOSA-N	MUEIBZIYMWAANR-UHFFFAOYSA-N	OWNRRUFOJXFKCU-UHFFFAOYSA-N	BPPSGNVGAIGXQI-AREVZEEPSA-M	LVRFTAZAXQPQHI-RXMQYKEDSA-N
IKGXIBQEEMLURG-GGFYDIPBSA-N	FRQMUZJSZHZSGN-NJMUXRGYSA-N	AMRQXHFXNZFDCH-SECBINFHSA-N	RNPABQVCNAUEIY-GUQYYFCISA-N	RGHNJXZEOKUKBD-SQOUGZDYSA-N
ABRULANJVVJLFI-DGHBBABESA-N	KULBMKDJNJVMBC-UHFFFAOYSA-N	METKIMKYRPQLGS-UHFFFAOYSA-N	GRDZTDZJQRPNCN-YIANMRPHSA-N	KXGVEGMKQFWNSR-LLQZFEROSA-N
DVGGLGXQSFURLP-HBRSJUJESA-N	RJECHNNFRHZQKU-RMUVNZEASA-N	ZPEIMTDSQAKGNT-UHFFFAOYSA-N	IKGXIBQEEMLURG-NVPNHPEKSA-N	MUMGGOZAMZWBJJ-KZYORJDKSA-N
GGUNGDGGXMHBMJ-UHFFFAOYSA-N	IPCSVZSSVZVIGE-UHFFFAOYSA-N	STJMRWALKKWQGH-UHFFFAOYSA-N	NMLOPXSNELFOLK-UHFFFAOYSA-N	OPTASPLRGRRNAP-UHFFFAOYSA-N
WZZGVUSWZMBPPL-UHFFFAOYSA-N	GBFLZEXEOZUWRN-UHFFFAOYSA-N	CXOXHMZGEKVPMT-UHFFFAOYSA-N	HOHZJKQBJXVZSS-UHFFFAOYSA-N	WVULKSPCQVQLCU-ZMBDPXIHSA-N
ZMMKQTMMGUIIJM-UHFFFAOYSA-N	RZRNAYUHWVFMIP-KTKRTIGZSA-N	GJSURZIOUXUGAL-UHFFFAOYSA-N	CEDINFOMXSQPIQ-UHFFFAOYSA-N	HNEGQIOMVPPMNR-IHWYPQMZSA-N
XRVKCURQKFTZGG-UHFFFAOYSA-N	LEVWYRKDKASIDU-IMJSIDKUSA-N	PHTUQLWOUWZIMZ-BOPFTXTBSA-N	KJXSIXMJHKAJOD-LSDHHAIUSA-N	WYEPBHZLDUPIOD-UHFFFAOYSA-N
ATBTWVUHMOVISW-UHFFFAOYSA-N	WNYXLVFCZZCCLX-UHFFFAOYSA-N	PPTYJKAXVCCBDU-UHFFFAOYSA-N	ZDMLSSJRDUBJQS-STQMWFEESA-N	GHCZAUBVMUEKKP-GYPHWSFCSA-N
ZHVAHWMKMXITOD-IOCIALSMSA-N	OIRDTQYFTABQOQ-KQYNXXCUSA-N	RTHCYVBBDHJXIQ-UHFFFAOYSA-N	KFIPVCUMEJOXQF-UHFFFAOYSA-N	POULHZVOKOAJMA-UHFFFAOYSA-N
JAYJEXYYCNLGOQ-UHFFFAOYSA-N	MJLXQSQYKZWZCB-UHFFFAOYSA-N	SGUAFYQXFOLMHL-UHFFFAOYSA-N	GIGFIWJRTMBSRP-ACRUOGEOSA-N	DSLZVSRJTYRBFB-DUHBMQHGSA-N
DTEBAJZTWHMPEF-UHFFFAOYSA-N	RADKZDMFGJYCBB-UHFFFAOYSA-N	PYZRQGJRPPTADH-UHFFFAOYSA-N	CUCUKLJLRRAKFN-MCEAHNFKSA-N	TWNIBLMWSKIRAT-VFUOTHLCSA-N
RNCIERMYMLFYAO-UHFFFAOYSA-N	XCCTYIAWTASOJW-XVFCMESISA-N	UTEFBSAVJNEPTR-XMHGGMMESA-N	FGANMDNHTVJAHL-CYBMUJFWSA-N	ZDXPYRJPNDTMRX-VKHMYHEASA-N
WQOZASFQHLTUGJ-UHFFFAOYSA-N	ZQBULZYTDGUSSK-UHFFFAOYSA-N	FJIKWRGCXUCUIG-UHFFFAOYSA-N	JIHIFNDXLSTZHZ-DNLLRGJWSA-O	HXXFSFRBOHSIMQ-FPRJBGLDSA-N
IHPMURIXWRKEKD-UHFFFAOYSA-N	MVPKIPGHRNIOPT-UHFFFAOYSA-N	VAYOSLLFUXYJDT-RDTXWAMCSA-N	CYSHNJQMYORNJI-YUVXSKOASA-N	QWCKQJZIFLGMSD-GSVOUGTGSA-N
TVOFUERNMZTYRM-UHFFFAOYSA-N	KTHDTJVBEPMMGL-VKHMYHEASA-N	DUGOZIWVEXMGBE-UHFFFAOYSA-N	DNVPQKQSNYMLRS-QRFHLYGJSA-N	LZOSYCMHQXPBFU-OAHLLOKOSA-N
GFSAAWPDCQHEAN-UHFFFAOYSA-N	SUHOOTKUPISOBE-UHFFFAOYSA-N	IUBSYMUCCVWXPE-UHFFFAOYSA-N	FMCWKGDGAHVFMC-UHFFFAOYSA-N	BHYOQNUELFTYRT-DPAQBDIFSA-N
VBJYPSPIKMUCLP-UHFFFAOYSA-N	CMGDVUCDZOBDNL-UHFFFAOYSA-N	NPAGDVCDWIYMMC-IZPLOLCNSA-N	LBKPHBYDOWPFMZ-IOWUNYDSSA-N	BNRXZEPOHPEEAS-PPSBICQBSA-N
NZMLLYZLUYBOGO-UHFFFAOYSA-N	BAIGYCWXMXEZKY-UHFFFAOYSA-N	WIQRCHMSJFFONW-UHFFFAOYSA-N	ISQRJFLLIDGZEP-IJFYFLOXSA-N	RFSUNEUAIZKAJO-ARQDHWQXSA-N
ITDOFWOJEDZPCF-AATRIKPKSA-N	SRNWOUGRCWSEMX-UHFFFAOYSA-N	CEMAWMOMDPGJMB-UHFFFAOYSA-N	KWKBCWOKPROAKK-YJUMRMJSSA-M	JFCQEDHGNNZCLN-UHFFFAOYSA-N
PRIHHXHWVNIQPJ-UHFFFAOYSA-N	WEAPVABOECTMGR-UHFFFAOYSA-N	DDBREPKUVSBGFI-UHFFFAOYSA-N	QGWDYPREORDRIT-OHHDNCQJSA-N	DSLZVSRJTYRBFB-LLEIAEIESA-N
QZPQTZZNNJUOLS-UHFFFAOYSA-N	ODKSFYDXXFIFQN-BYPYZUCNSA-N	JZQKKSLKJUAGIC-UHFFFAOYSA-N	SEBFKMXJBCUCAI-HKTJVKLFSA-N	LVRFTAZAXQPQHI-UHFFFAOYSA-N
SRAZIDLUTMRWNZ-UHFFFAOYSA-N	GHVNFZFCNZKVNT-UHFFFAOYSA-N	VABCILAOYCMVPS-HNNXBMFYSA-N	DFPMSGMNTNDNHN-ZPHOTFPESA-N	MNWFXJYAOYHMED-UHFFFAOYSA-N
FUNKMUPZVKBZEC-MEAUJJKLSA-N	IZYUWBATGXUSIK-UHFFFAOYSA-N	XLOQNFNTQIRSOX-UHFFFAOYSA-N	BPYKTIZUTYGOLE-IFADSCNNSA-N	KKCIOUWDFWQUBT-AWEZNQCLSA-N
JYMSPANBDPOHPX-UHFFFAOYSA-N	DPUOLQHDNGRHBS-KTKRTIGZSA-N	MKUXAQIIEYXACX-UHFFFAOYSA-N	CKTYBTRYMOEPOK-TVJKUZCUSA-N	CCVYRRGZDBSHFU-UHFFFAOYSA-N
ICNOFNFXLJFTLZ-UHFFFAOYSA-N	JJIHLJJYMXLCOY-BYPYZUCNSA-N	UCTWMZQNUQWSLP-VIFPVBQESA-N	TWAZWVPPDIUVOD-UZRWAPQLSA-N	QUOGESRFPZDMMT-YFKPBYRVSA-N
NHUYGTCSYVBPOA-UHFFFAOYSA-N	KVQGGLZHHFGHPU-UHFFFAOYSA-N	XSDQTOBWRPYKKA-UHFFFAOYSA-N	OZJXTWMDBPQRGI-UQNSEGSDSA-N	XGILAAMKEQUXLS-JTQLQIEISA-N
WVILKFILAZPSRT-MEAUJJKLSA-N	UDMBCSSLTHHNCD-KQYNXXCUSA-N	IYIKLHRQXLHMJQ-UHFFFAOYSA-N	MJRQUHHZUFSBLY-LAUBNNQQSA-N	QQHJDPROMQRDLA-UHFFFAOYSA-N
CGYNVHQAIUIQLZ-OVGYQCSBSA-N	ZJUKTBDSGOFHSH-WFMPWKQPSA-N	HYYBABOKPJLUIN-UHFFFAOYSA-N	SDIVYZXRQHWCKF-VIFPVBQESA-N	OYHQOLUKZRVURQ-HZJYTTRNSA-N
MGHXTRIJAXFCOA-UHFFFAOYSA-N	DOXBBOVOUUITPV-UHFFFAOYSA-N	NTJOBXMMWNYJFB-UHFFFAOYSA-N	FCCDDURTIIUXBY-SSDOTTSWSA-N	PORPENFLTBBHSG-MGBGTMOVSA-N
PJWHOPKRRBUSDH-UHFFFAOYSA-N	AUYYCJSJGJYCDS-LBPRGKRZSA-N	YMARZQAQMVYCKC-OEMFJLHTSA-N	XUVKSPPGPPFPQN-UHFFFAOYSA-N	ZTVZLYBCZNMWCF-ZBHICJROSA-N
OVRABUAZHGSQBY-UHFFFAOYSA-N	PFNFFQXMRSDOHW-UHFFFAOYSA-N	UREBDLICKHMUKA-DVTGEIKXSA-N	WXUQMTRHPNOXBV-UHFFFAOYSA-N	ZRQXMKMBBMNNQC-UHFFFAOYSA-N
PIJVFDBKTWXHHD-UHFFFAOYSA-N	DNXHEGUUPJUMQT-CBZIJGRNSA-N	VMIYHDSEFNYJSL-UHFFFAOYSA-N	OPUFDNZTKHPZHM-UHFFFAOYSA-N	XIGSAGMEBXLVJJ-YFKPBYRVSA-N
NDYMQXYDSVBNLL-LKTQYHBLSA-N	OIEUMLIZWTVHPY-VDZALVTCSA-N	VOVIALXJUBGFJZ-KWVAZRHASA-N	IQFYYKKMVGJFEH-XLPZGREQSA-N	BXFFHSIDQOFMLE-UHFFFAOYSA-N
NISPVUDLMHQFRQ-DRMFCQGMSA-N	PMDKYLLIOLFQPO-UHFFFAOYSA-N	FFGPTBGBLSHEPO-UHFFFAOYSA-N	JHQSOHPXNWCALX-UHFFFAOYSA-N	YGPSJZOEDVAXAB-QMMMGPOBSA-N
IXORZMNAPKEEDV-OYEYCCDTSA-N	OYHQOLUKZRVURQ-HZJYTTRNSA-N	JIVPVXMEBJLZRO-UHFFFAOYSA-N	PQJWDNCGZBQHRJ-OLZOCXBDSA-N	ROHFNLRQFUQHCH-YFKPBYRVSA-N
NWBJYWHLCVSVIJ-UHFFFAOYSA-N	HORIEOQXBKUKGQ-UHFFFAOYSA-N	QZUDBNBUXVUHMW-UHFFFAOYSA-N	CCOJFDRSZSSKOG-SNVBAGLBSA-N	IGQBPDJNUXPEMT-UHFFFAOYSA-N
QANMHLXAZMSUEX-UHFFFAOYSA-N	PMMYEEVYMWASQN-DMTCNVIQSA-N	OGUCZBIQSYYWEF-UHFFFAOYSA-N	QTAGQHZOLRFCBU-ZDUSSCGKSA-N	FGKJLKRYENPLQH-UHFFFAOYSA-N
HTMCLLSRQWRPTN-OKMRAYSCSA-N	LOSHAHDSFZXVCT-UHFFFAOYSA-N	OMFXVFTZEKFJBZ-HJTSIMOOSA-N	YMNCVRSYJBNGLD-KZNAEPCWSA-N	OFOBLEOULBTSOW-UHFFFAOYSA-N
YEIAHHGCPUIGOQ-ZMIPQNLBSA-N	IGFHQQFPSIBGKE-UHFFFAOYSA-N	GPFAJKDEDBRFOS-FKQDBXSBSA-N	HEMSJKZDHNSSEW-UHFFFAOYSA-N	AUQASCCBXZRMEG-RHKLHVFKSA-N
NIKHGUQULKYIGE-ADPGWCSISA-N	SMEROWZSTRWXGI-YPLGJCPNSA-N	PBKZPPIHUVSDNM-WNHSNXHDSA-N	LOUPRKONTZGTKE-UYVJDWJCSA-N	HWXBTNAVRSUOJR-VKHMYHEASA-N
WUADCCWRTIWANL-UHFFFAOYSA-N	MUMGGOZAMZWBJJ-KZYORJDKSA-N	AQHHHDLHHXJYJD-UHFFFAOYSA-N	GPZFXSWMDFBRGS-UXONFWTHSA-N	BKAJNAXTPSGJCU-UHFFFAOYSA-N
HKQYGTCOTHHOMP-UHFFFAOYSA-N	HNXQXTQTPAJEJL-UHFFFAOYSA-N	AHOUBRCZNHFOSL-YOEHRIQHSA-N	YJFZBVJUCKOCET-MQCRMPAMSA-N	FFEARJCKVFRZRR-BYPYZUCNSA-N
TZBJGXHYKVUXJN-UHFFFAOYSA-N	ASLWPAWFJZFCKF-UHFFFAOYSA-N	YOYLLRBMGQRFTN-IOMBULRVSA-N	JNNGEAWILNVFFD-FZLBYPCMSA-N	LDHMAVIPBRSVRG-UHFFFAOYSA-O
GAOZTHIDHYLHMS-QPJULDDXSA-N	SJJCQDRGABAVBB-UHFFFAOYSA-N	SNICXCGAKADSCV-JTQLQIEISA-N	JUVIOZPCNVVQFO-CZAAIQMYSA-N	ALRHLSYJTWAHJZ-UHFFFAOYSA-N
UNFGCPCUYMXWDG-OOQPEQBFSA-N	GUWFIYHOYMKEJE-UHFFFAOYSA-N	BQJCRHHNABKAKU-KBQPJGBKSA-N	GMNAPBAUIVITMI-JOKNAXEBSA-N	UPCKIPHSXMXJOX-UHFFFAOYSA-N
JLJAVUZBHSLLJL-DQEHQXCCSA-N	RMLPZKRPSQVRAB-UHFFFAOYSA-N	RONZAEMNMFQXRA-UHFFFAOYSA-N	XUFOYASAFNKRRE-CABCVRRESA-N	IWYDHOAUDWTVEP-ZETCQYMHSA-N
JLJAVUZBHSLLJL-GKHNXXNSSA-N	VOXZDWNPVJITMN-ZBRFXRBCSA-N	GJJFMKBJSRMPLA-DZGCQCFKSA-N	XIUVHOSBSDYXRG-JBHGGXTISA-N	GLKCOBIIZKYKFN-UHFFFAOYSA-N
ISBKEYQPAWAMRF-HKKFXGGESA-N	OPTASPLRGRRNAP-UHFFFAOYSA-N	DDLIGBOFAVUZHB-UHFFFAOYSA-N	XVVZJDDPRFFKTQ-RGBOHYFWSA-N	YZQCXOFQZKCETR-UWVGGRQHSA-N
RKSBJQZDPAGEQW-IRTBSJMASA-N	KDCGOANMDULRCW-UHFFFAOYSA-N	UEQUQVLFIPOEMF-UHFFFAOYSA-N	UFCGDBKFOKKVAC-HYSLPFRTSA-N	KKADPXVIOXHVKN-UHFFFAOYSA-N
SCZVLDHREVKTSH-UHFFFAOYSA-N	TUNFSRHWOTWDNC-UHFFFAOYSA-N	TTWJBBZEZQICBI-UHFFFAOYSA-N	HULMNSIAKWANQO-VILHAIEBSA-N	SJZRECIVHVDYJC-UHFFFAOYSA-N
IRZVHDLBAYNPCT-UHFFFAOYSA-N	ZVFDTKUVRCTHQE-UHFFFAOYSA-N	USSIQXCVUWKGNF-UHFFFAOYSA-N	SNKFFCBZYFGCQN-VWUOOIFGSA-N	JKRDADVRIYVCCY-UHFFFAOYSA-N
BJYHZSNSMVEQEH-SJORKVTESA-N	BIQPFHSSQDGFTK-UHFFFAOYSA-N	NPPQSCRMBWNHMW-UHFFFAOYSA-N	RSTKLPZEZYGQPY-UHFFFAOYSA-N	QIAFMBKCNZACKA-UHFFFAOYSA-N
JFFHVIUZNPTGGR-WJLGXSQGSA-N	FFEARJCKVFRZRR-BYPYZUCNSA-N	SHXWCVYOXRDMCX-UHFFFAOYSA-N	DHNGCHLFKUPGPX-RMKNXTFCSA-N	HCZHHEIFKROPDY-UHFFFAOYSA-N
RYBHZNMPMHOBAR-POHAHGRESA-N	NPAGDVCDWIYMMC-IZPLOLCNSA-N	DIWRORZWFLOCLC-UHFFFAOYSA-N	LZFOPEXOUVTGJS-ONEGZZNKSA-N	HXEACLLIILLPRG-YFKPBYRVSA-N
BWRZDLYJNURUHS-XUXIUFHCSA-N	NTDQQZYCCIDJRK-UHFFFAOYSA-N	YOSHYTLCDANDAN-UHFFFAOYSA-N	PWARHDUWOJUADN-UHFFFAOYSA-N	SMEROWZSTRWXGI-WFVDQZAMSA-N
LOILTCBRRAVDAF-JINALETGSA-N	XOAAWQZATWQOTB-UHFFFAOYSA-N	ABWPQNZPAOAQSG-UHFFFAOYSA-N	FKBUODICGDOIGB-XOBFJNJYSA-N	GWYFCOCPABKNJV-UHFFFAOYSA-N
DDRDDFBLSIAXPP-WMFJGPPASA-N	DCXYFEDJOCDNAF-REOHCLBHSA-N	GVGLGOZIDCSQPN-PVHGPHFFSA-N	YEHDMSUNJUONMW-UHFFFAOYSA-N	UKAUYVFTDYCKQA-VKHMYHEASA-N
LJMOAYAQYBADNI-WHIWGDFCSA-N	PHIQHXFUZVPYII-ZCFIWIBFSA-N	BOVGTQGAOIONJV-UHFFFAOYSA-N	TUODPMGCCJSJRH-KWQFWETISA-N	JOOXCMJARBKPKM-UHFFFAOYSA-N
PFTAWBLQPZVEMU-DZGCQCFKSA-N	UHGULLIUJBCTEF-UHFFFAOYSA-N	PJMPHNIQZUBGLI-UHFFFAOYSA-N	HSMPDPBYAYSOBC-UHFFFAOYSA-N	KZNQNBZMBZJQJO-YFKPBYRVSA-N
PFTAWBLQPZVEMU-UKRRQHHQSA-N	QNGIKJLVQNCRRC-UHFFFAOYSA-N	KWGRBVOPPLSCSI-WPRPVWTQSA-N	NLDDIKRKFXEWBK-CQSZACIVSA-N	QBYUNVOYXHFVKC-GBURMNQMSA-N
XMOCLSLCDHWDHP-IUODEOHRSA-N	JAZBEHYOTPTENJ-JLNKQSITSA-N	AAOVKJBEBIDNHE-UHFFFAOYSA-N	TXDUTHBFYKGSAH-UHFFFAOYSA-N	PMMYEEVYMWASQN-DMTCNVIQSA-N
HXHKKYNHNQVAAX-HNNXBMFYSA-N	QIQXTHQIDYTFRH-UHFFFAOYSA-N	JFFQHFQOJYMFOE-UHFFFAOYSA-N	KPXIBWGPZSPABK-PXNSSMCTSA-N	HCVIJONZMYVLAW-ZETCQYMHSA-N
BMVJFNLJSZHNNS-ZXRHVTAXSA-N	QIVBCDIJIAJPQS-VIFPVBQESA-N	UIKROCXWUNQSPJ-VIFPVBQESA-N	QGNJRVVDBSJHIZ-QHLGVNSISA-N	BWLBGMIXKSTLSX-UHFFFAOYSA-N
BMVJFNLJSZHNNS-YUDFMKBLSA-N	OVRNDRQMDRJTHS-OZRXBMAMSA-N	OROGSEYTTFOCAN-DNJOTXNNSA-N	AYRXSINWFIIFAE-GFRRCQKTSA-N	DCICDMMXFIELDF-UHFFFAOYSA-N
YTFVRYKNXDADBI-SNAWJCMRSA-N	GCKMFJBGXUYNAG-UHFFFAOYSA-N	VPIXQGUBUKFLRF-UHFFFAOYSA-N	XYPPDQHBNJURHU-PDEMJFSWSA-N	NOKPBJYHPHHWAN-REOHCLBHSA-N
HPXUNEGPCPQBQY-BQYQJAHWSA-N	LKQLRGMMMAHREN-YJFXYUILSA-N	GDLIGKIOYRNHDA-UHFFFAOYSA-N	KDIKNBJFJOYFNY-UHFFFAOYSA-N	VCKPUUFAIGNJHC-UHFFFAOYSA-N
WAGZSQGCUXDBOA-UHFFFAOYSA-N	QBYUNVOYXHFVKC-GBURMNQMSA-N	PTJADDMMFYXMMG-IBGZPJMESA-N	IYGYMKDQCDOMRE-ZWKOTPCHSA-N	DGABKXLVXPYZII-CDONHWFASA-N
OJRCBJBIGZHIRA-GQCTYLIASA-N	IISBACLAFKSPIT-UHFFFAOYSA-N	WSEQXVZVJXJVFP-FQEVSTJZSA-N	AUNGANRZJHBGPY-SCRDCRAPSA-N	PLVPPLCLBIEYEA-AATRIKPKSA-N
SDVHSXZSEQRFSU-BQYQJAHWSA-N	VYFYYTLLBUKUHU-UHFFFAOYSA-N	WHTVZRBIWZFKQO-UHFFFAOYSA-N	QLKSLGRVBGVPPG-XODARUQUSA-N	CPPDWYIPKSSNNM-UHFFFAOYSA-N
VUGQIIQFXCXZJU-UHFFFAOYSA-N	WHUUTDBJXJRKMK-VKHMYHEASA-N	ZKLPARSLTMPFCP-UHFFFAOYSA-N	OZBAVEKZGSOMOJ-OCVXTVMPSA-N	LRCNOZRCYBNMEP-SECBINFHSA-O
FQGIBHQUVCGEAC-UHFFFAOYSA-N	OLXZPDWKRNYJJZ-RRKCRQDMSA-N	BMPDWHIDQYTSHX-UHFFFAOYSA-N	GLMFFCVWRKKBJB-YVAUPFRZSA-N	SIKJAQJRHWYJAI-UHFFFAOYSA-N
UVDYUDNYSNKZRV-OAHLLOKOSA-N	FNJSWIPFHMKRAT-UHFFFAOYSA-N	RYYVLZVUVIJVGH-UHFFFAOYSA-N	PRAUVHZJPXOEIF-PHCWQIJGSA-N	JCQLYHFGKNRPGE-FCVZTGTOSA-N
FKZUTWSVQLXKQE-OAHLLOKOSA-N	ZQPPMHVWECSIRJ-KTKRTIGZSA-N	RMRJXGBAOAMLHD-IHFGGWKQSA-N	CWHJIJJSDGEHNS-RRWWVBFDSA-N	FFFHZYDWPBMWHY-VKHMYHEASA-N
WUQMVSOZWZOUJR-FUMNGEBKSA-N	KEMQGTRYUADPNZ-UHFFFAOYSA-N	LEBVLXFERQHONN-UHFFFAOYSA-N	QEVHRUUCFGRFIF-YEDJJWPMSA-N	CCLQKVKJOGVQLU-QMMMGPOBSA-N
BHTWZQKERRCPRZ-RYRKJORJSA-N	OUYCCCASQSFEME-QMMMGPOBSA-N	OWYLAEYXIQKAOL-UHFFFAOYSA-N	JTEDVYBZBROSJT-UHFFFAOYSA-N	LVRFTAZAXQPQHI-YFKPBYRVSA-N
NTWOKQCCNHKEIU-UHFFFAOYSA-N	IQFYYKKMVGJFEH-XLPZGREQSA-N	VHYCDWMUTMEGQY-UHFFFAOYSA-N	KPEBLJUVHUTNCC-UHFFFAOYSA-N	VOXXWSYKYCBWHO-MRVPVSSYSA-N
WQJZXSSAMGZVTM-UHFFFAOYSA-N	SJDMTGSQPOFVLR-ZPQCIJQQSA-N	RKUNBYITZUJHSG-SPUOUPEWSA-N	FSNGLHIMQHWTNF-JGVFFNPUSA-N	HNEGQIOMVPPMNR-NSCUHMNNSA-N
LTHWZZOUNJCHES-UHFFFAOYSA-N	OENHQHLEOONYIE-JLTXGRSLSA-N	KRMDCWKBEZIMAB-UHFFFAOYSA-N	SWZMSZQQJRKFBP-DMDPSCGWSA-N	OLSDAJRAVOVKLG-UHFFFAOYSA-N
VOWJSEYJDXBICY-UHFFFAOYSA-N	MBMBGCFOFBJSGT-KUBAVDMBSA-N	JNNOSTQEZICQQP-UHFFFAOYSA-N	YBJHBAHKTGYVGT-ZKWXMUAHSA-N	XJMMNTGIMDZPMU-UHFFFAOYSA-N
NLZUEZXRPGMBCV-UHFFFAOYSA-N	NYHBQMYGNKIUIF-UUOKFMHZSA-N	BHUYWUDMVCLHND-UHFFFAOYSA-N	TZRDBHMKTWECOV-INIZCTEOSA-N	PFCHFHIRKBAQGU-UHFFFAOYSA-N
MFFQNMFIVBUMBX-UHFFFAOYSA-N	YNYAYWLBAHXHLL-UHFFFAOYSA-N	VREFGVBLTWBCJP-UHFFFAOYSA-N	UFKTZIXVYHGAES-XEGUGMAKSA-N	AXFYFNCPONWUHW-UHFFFAOYSA-N
QMZIONVGEYVZHY-UHFFFAOYSA-N	AMFGWXWBFGVCKG-UHFFFAOYSA-N	GOEMGAFJFRBGGG-UHFFFAOYSA-N	CRDNMYFJWFXOCH-BUHFOSPRSA-N	JVGVDSSUAVXRDY-UHFFFAOYSA-N
YFSUTJLHUFNCNZ-UHFFFAOYSA-N	UIJIQXGRFSPYQW-UHFFFAOYSA-N	RKUKMUWCRLRPEJ-SFHVURJKSA-N	WZUVPPKBWHMQCE-CZUORRHYSA-N	VVPRQWTYSNDTEA-LLVKDONJSA-O
XRASPMIURGNCCH-UHFFFAOYSA-N	XEZVDURJDFGERA-UHFFFAOYSA-N	RRTVVRIFVKKTJK-UHFFFAOYSA-N	FQZORWOCAANBNC-RMKNXTFCSA-N	DKEXFJVMVGETOO-LURJTMIESA-N
NBMKJKDGKREAPL-DVTGEIKXSA-N	HXFOXFJUNFFYMO-BYPYZUCNSA-N	HIGKMVIPYOFHBP-UHFFFAOYSA-N	QFVOYBUQQBFCRH-VQSWZGCSSA-N	SMEROWZSTRWXGI-HVATVPOCSA-N
JBDGDEWWOUBZPM-XYPYZODXSA-N	GFYLSDSUCHVORB-IOSLPCCCSA-N	CYQFCXCEBYINGO-IAGOWNOFSA-N	MOLPUWBMSBJXER-PQCHOVJQSA-N	DUUGKQCEGZLZNO-UHFFFAOYSA-N
USRHYDPUVLEVMC-FQEVSTJZSA-N	OPZLDVPRAIERSE-UHFFFAOYSA-N	YCBKSSAWEUDACY-IAGOWNOFSA-N	ICTZCAHDGHPRQR-GOSISDBHSA-N	XMIIGOLPHOKFCH-UHFFFAOYSA-N
KWGRBVOPPLSCSI-WPRPVWTQSA-N	FSYKKLYZXJSNPZ-UHFFFAOYSA-N	YOVRGSHRZRJTLZ-HZPDHXFCSA-N	RLUORQGMBKDXPO-XMOJEEIRSA-N	FBPFZTCFMRRESA-KVTDHHQDSA-N
MOTZDAYCYVMXPC-UHFFFAOYSA-N	HVYWMOMLDIMFJA-UHFFFAOYSA-N	IEDVJHCEMCRBQM-UHFFFAOYSA-N	DOUMFZQKYFQNTF-WUTVXBCWSA-N	KTHDTJVBEPMMGL-VKHMYHEASA-N
MJJALKDDGIKVBE-UHFFFAOYSA-N	HCZHHEIFKROPDY-UHFFFAOYSA-N	MYWUZJCMWCOHBA-UHFFFAOYSA-N	HKQZUYOVMYOFIT-IRAFXRDMSA-N	PTJWIQPHWPFNBW-GBNDHIKLSA-N
SUBDBMMJDZJVOS-XMMPIXPASA-N	UBORTCNDUKBEOP-UUOKFMHZSA-N	HSUGRBWQSSZJOP-RTWAWAEBSA-N	RRKTZKIUPZVBMF-IBTVXLQLSA-N	VOXXWSYKYCBWHO-UHFFFAOYSA-N
XUOQKQRMICQUQC-AOIWGVFYSA-N	KIWQWJKWBHZMDT-UHFFFAOYSA-N	UVTNFZQICZKOEM-UHFFFAOYSA-N	MALFODICFSIXPO-AZAJSESZSA-N	WHCJUIFHMJFEFZ-UIAUGNHASA-N
VCJRIJKZDDFALD-AABGKKOBSA-N	ATHGHQPFGPMSJY-UHFFFAOYSA-N	FGXWKSZFVQUSTL-UHFFFAOYSA-N	AEDDIBAIWPIIBD-XQOGOWKJSA-N	BNJOQKFENDDGSC-UHFFFAOYSA-N
XPAOPAPDCRLMTR-UHFFFAOYSA-N	UKMSUNONTOPOIO-UHFFFAOYSA-N	XFDJYSQDBULQSI-UHFFFAOYSA-N	MBWXNTAXLNYFJB-UDCSOKOMSA-N	WOMAZEJKVZLLFE-UHFFFAOYSA-N
OLNTVTPDXPETLC-XPWALMASSA-N	YBJHBAHKTGYVGT-ZKWXMUAHSA-N	CDCHDCWJMGXXRH-UHFFFAOYSA-N	JZWZFNOVWZEQMF-KGQCZQRCSA-N	BDJRBEYXGGNYIS-UHFFFAOYSA-N
WXURHACBFYSXBI-GQKYHHCASA-N	GUBGYTABKSRVRQ-XLOQQCSPSA-N	DJBNUMBKLMJRSA-UHFFFAOYSA-N	QFJUYMMIBFBOJY-UXZRXANASA-N	HXNFUBHNUDHIGC-UHFFFAOYSA-N
URKOMYMAXPYINW-UHFFFAOYSA-N	GRZRVXZIMPYCAW-UHFFFAOYSA-N	SAADBVWGJQAEFS-UHFFFAOYSA-N	VWLXIXALPNYWFH-UVJZLUDHSA-N	FKCRAVPPBFWEJD-XVFCMESISA-N
NPDKTSLVWGFPQG-UHFFFAOYSA-N	MUMGGOZAMZWBJJ-DYKIIFRCSA-N	CJOFXWAVKWHTFT-ZHZULCJRSA-N	CVULDJMCSSACEO-VMPREFPWSA-N	CXTATJFJDMJMIY-CYBMUJFWSA-N
AYXYPKUFHZROOJ-UHFFFAOYSA-N	ZQPPMHVWECSIRJ-MDZDMXLPSA-N	WIGIZIANZCJQQY-RUCARUNLSA-N	IQAMTZLKUHMPPE-UHFFFAOYSA-N	CXMXRPHRNRROMY-UHFFFAOYSA-N
IZQSVPBOUDKVDZ-UHFFFAOYSA-N	KVMPUXDNESXNOH-UHFFFAOYSA-N	BCGWQEUPMDMJNV-UHFFFAOYSA-N	BPYKTIZUTYGOLE-VVCLLGATSA-N	PAHGJZDQXIOYTH-UHFFFAOYSA-N
XJWIEWPGHRSZJM-CZFNFOJSSA-N	WBYWAXJHAXSJNI-VOTSOKGWSA-N	NDDAHWYSQHTHNT-UHFFFAOYSA-N	TUSDEZXZIZRFGC-XIGLUPEJSA-N	TVQGDYNRXLTQAP-UHFFFAOYSA-N
ZKLPARSLTMPFCP-OAQYLSRUSA-N	ISAVYTVYFVQUDY-UHFFFAOYSA-N	CBVCZFGXHXORBI-PXQQMZJSSA-N	LBHYRBPEXITYTN-IHQLBLLOSA-N	RLCKHJSFHOZMDR-UHFFFAOYSA-N
DRLFMBDRBRZALE-UHFFFAOYSA-N	SNDPXSYFESPGGJ-SCSAIBSYSA-N	NNJVILVZKWQKPM-UHFFFAOYSA-N	BEPGTHDUUROBHM-UHFFFAOYSA-N	HNXQXTQTPAJEJL-UHFFFAOYSA-N
WBXPDJSOTKVWSJ-UHFFFAOYSA-N	VPGRYOFKCNULNK-UHFFFAOYSA-N	CUCHJCMWNFEYOM-UHFFFAOYSA-N	RZVHIXYEVGDQDX-UHFFFAOYSA-N	OVRNDRQMDRJTHS-FMDGEEDCSA-N
VGYFMXBACGZSIL-MCBHFWOFSA-N	CNVZJPUDSLNTQU-SEYXRHQNSA-N	YLCXGBZIZBEVPZ-UHFFFAOYSA-N	CIEYTVIYYGTCCI-UHFFFAOYSA-N	TUNFSRHWOTWDNC-UHFFFAOYSA-N
RBQOQRRFDPXAGN-UHFFFAOYSA-N	OVRNDRQMDRJTHS-RTRLPJTCSA-N	NWIBSHFKIJFRCO-WUDYKRTCSA-N	ZLKGXNSQDUJSAU-PSEJXSGSSA-N	OSJPPGNTCRNQQC-UHFFFAOYSA-N
NOFOAYPPHIUXJR-APNQCZIXSA-N	QHZLMUACJMDIAE-UHFFFAOYSA-N	DQCKKXVULJGBQN-XFWGSAIBSA-N	CLKIYIWKKBDFBS-UHFFFAOYSA-N	WPSSBBPLVMTKRN-UHFFFAOYSA-N
JIEVJXRUYDZFTD-PZHSVMLJSA-N	QUZSUMLPWDHKCJ-UHFFFAOYSA-N	QAGYKUNXZHXKMR-HKWSIXNMSA-N	BIXJFIJYBLJTMK-BONVTDFDSA-N	DGABKXLVXPYZII-PLYQRAMGSA-N
VCBNPTWPJQLHQN-NYAJDEOCSA-N	OTCCIMWXFLJLIA-BYPYZUCNSA-N	KJONHKAYOJNZEC-UHFFFAOYSA-N	XNWPXDGRBWJIES-UHFFFAOYSA-N	OTCCIMWXFLJLIA-BYPYZUCNSA-N
ZAVWGRCRKSHIMO-OALUTQOASA-N	FZUGPQWGEGAKET-UHFFFAOYSA-N	AKPLHCDWDRPJGD-UHFFFAOYSA-N	ASUTZQLVASHGKV-SUYBPPKGSA-N	WJFVEEAIYIOATH-FMDGEEDCSA-N
XKKFNYKNDDHAQC-IRFCIJBXSA-N	FFFHZYDWPBMWHY-UHFFFAOYSA-N	PHVGLTMQBUFIQQ-UHFFFAOYSA-N	UVKYPKNCQJIGKV-PEFDPPPMSA-N	YNYAYWLBAHXHLL-UHFFFAOYSA-N
WKHHFWJJIRCXHA-INIZCTEOSA-N	MFYSYFVPBJMHGN-ZPOLXVRWSA-N	YNZFUWZUGRBMHL-UHFFFAOYSA-N	LJOQGZACKSYWCH-NIHZBZNOSA-N	BDERNNFJNOPAEC-UHFFFAOYSA-N
NEQVOBXBOFZEMR-UHFFFAOYSA-N	POULHZVOKOAJMA-UHFFFAOYSA-N	ADIMAYPTOBDMTL-HNNXBMFYSA-N	HZEOENYXYFFKIU-QDMKHBRRSA-N	UTYVDVLMYQPLQB-UHFFFAOYSA-N
XFZJEEAOWLFHDH-NFJBMHMQSA-N	QRUDEWIWKLJBPS-UHFFFAOYSA-N	WRIZWKOAYKZGHB-UHFFFAOYSA-N	BOJKULTULYSRAS-JVOLFZNRSA-N	YHXHKYRQLYQUIH-UHFFFAOYSA-N
YZOIGUQJFCQTJK-UHFFFAOYSA-N	OVBPIULPVIDEAO-LBPRGKRZSA-N	VOKSWYLNZZRQPF-GDIGMMSISA-N	CBOSLVQFGANWTL-DVPYZRQCSA-N	OIZGSVFYNBZVIK-FHHHURIISA-N
VZTUKBKUWSHDFM-CYBMUJFWSA-N	CVSVTCORWBXHQV-UHFFFAOYSA-N	XADCESSVHJOZHK-UHFFFAOYSA-N	UMYAEKVHXDURJS-SVYNMNNPSA-N	WQEPLUUGTLDZJY-UHFFFAOYSA-N
IAJBQAYHSQIQRE-UHFFFAOYSA-N	GWHCXVQVJPWHRF-KTKRTIGZSA-N	UJEWTUDSLQGTOA-UHFFFAOYSA-N	MTAWKURMWOXCEO-UHFFFAOYSA-N	QIQXTHQIDYTFRH-UHFFFAOYSA-N
DAINMNHDGRVBQF-UHFFFAOYSA-N	SQVRNKJHWKZAKO-PFQGKNLYSA-N	MWQCHHACWWAQLJ-UHFFFAOYSA-N	DNVPQKQSNYMLRS-APGDWVJJSA-N	HLKXYZVTANABHZ-REOHCLBHSA-N
BMQBFTBKHPYZFM-UHFFFAOYSA-N	FDGQSTZJBFJUBT-UHFFFAOYSA-N	IBALRBWGSVJPAP-HEHNFIMWSA-N	HKEAFJYKMMKDOR-VPRICQMDSA-N	SAVLIIGUQOSOEP-UHFFFAOYSA-N
IHBVMUCQCZEAPW-YBSDSQCQSA-N	RFMMMVDNIPUKGG-UHFFFAOYSA-N	JWHAUXFOSRPERK-UHFFFAOYSA-N	CDYBOKJASDEORM-HBVDJMOISA-N	FDJKUWYYUZCUJX-AJKRCSPLSA-N
PEFNSGRTCBGNAN-QNDFHXLGSA-N	AHLPHDHHMVZTML-SCSAIBSYSA-N	NDAUXUAQIAJITI-UHFFFAOYSA-N	AJTULIWKBMDPCJ-HSHTWHEZSA-N	ONJSZLXSECQROL-UHFFFAOYSA-N
MYXNWGACZJSMBT-VJXVFPJBSA-N	DOUMFZQKYFQNTF-WUTVXBCWSA-N	GVGYEFKIHJTNQZ-RFQIPJPRSA-N	QBKSWRVVCFFDOT-UHFFFAOYSA-N	LOAUVZALPPNFOQ-UHFFFAOYSA-N
SJGXLSYEYLGFRT-SIAGYLGLSA-N	ZDHCZVWCTKTBRY-UHFFFAOYSA-N	ZPUCINDJVBIVPJ-LJISPDSOSA-N	JPMRHWLJLNKRTJ-SZPZYZBQSA-N	BMQYVXCPAOLZOK-UHFFFAOYSA-N
PVFGJHYLIHMCQD-UHFFFAOYSA-N	DZTHIGRZJZPRDV-LBPRGKRZSA-N	NMPOSNRHZIWLLL-XUWVNRHRSA-N	NWBWCXBPKTTZNQ-GSAAXPBRSA-N	FBUKVWPVBMHYJY-UHFFFAOYSA-N
CIEYTVIYYGTCCI-UHFFFAOYSA-N	KIDHWZJUCRJVML-UHFFFAOYSA-N	SUXLVXOMPKZBOV-CXAGYDPISA-N	LQZYJVWXEFXUJG-UUVWDFSYSA-N	FNPHNLNTJNMAEE-HSZRJFAPSA-O
MXXWOMGUGJBKIW-YPCIICBESA-N	NBSCHQHZLSJFNQ-GASJEMHNSA-N	DQMZLTXERSFNPB-UHFFFAOYSA-N	KJUYGRKBLRHDHL-GUESLTIZSA-N	SHZGCJCMOBCMKK-JFNONXLTSA-N
FKIYLTVJPDLUDL-SLNHTJRHSA-N	VKOBVWXKNCXXDE-UHFFFAOYSA-N	ZBMZVLHSJCTVON-UHFFFAOYSA-N	ZERVJPYNQLONEK-UHFFFAOYSA-N	KZJWDPNRJALLNS-VJSFXXLFSA-N
LUZRJRNZXALNLM-JGRZULCMSA-N	BBJQPKLGPMQWBU-JADYGXMDSA-N	QMGVPVSNSZLJIA-FVWCLLPLSA-N	MPDVSGSUYGUBLA-ARFHVFGLSA-N	JLEBZPBDRKPWTD-TURQNECASA-O
DSVUOBIQVPVZST-UHFFFAOYSA-N	APJYDQYYACXCRM-UHFFFAOYSA-N	GGCSSNBKKAUURC-UHFFFAOYSA-N	FXKCXGBBUBCRPU-QHSBEEBCSA-N	WMQMIOYQXNRROC-LURJTMIESA-N
AAWZDTNXLSGCEK-TUNDHVGDSA-N	LTFMZDNNPPEQNG-KVQBGUIXSA-N	KLBQZWRITKRQQV-UHFFFAOYSA-N	CKDKGHDDRAMHGK-UHFFFAOYSA-N	WLJVNTCWHIRURA-UHFFFAOYSA-N
DYJIDGJHOLTGBO-ZETCQYMHSA-N	ZDXPYRJPNDTMRX-VKHMYHEASA-N	PHWBOXQYWZNQIN-UHFFFAOYSA-N	ZBGITCYVOHVJEB-UHFFFAOYSA-O	IBMRTYCHDPMBFN-UHFFFAOYSA-N
DZZWHBIBMUVIIW-DTORHVGOSA-N	LRFVTYWOQMYALW-UHFFFAOYSA-N	BLJRIMJGRPQVNF-JTQLQIEISA-N	JCTYWRARKVGOBK-CQSZACIVSA-N	XTKVNQKOTKPCKM-UHFFFAOYSA-N
GSDSWSVVBLHKDQ-UHFFFAOYSA-N	BQPNUOYXSVUVMY-UHFFFAOYSA-N	RUJBDQSFYCKFAA-UHFFFAOYSA-N	JTWQQJDENGGSBJ-KVPLUYHFSA-N	YEIQSAXUPKPPBN-UHFFFAOYSA-N
FABPRXSRWADJSP-MEDUHNTESA-N	BZQFBWGGLXLEPQ-REOHCLBHSA-N	FNYLWPVRPXGIIP-UHFFFAOYSA-N	KMYWVDDIPVNLME-KQYNXXCUSA-M	KFZMGEQAYNKOFK-UHFFFAOYSA-N
MYSWGUAQZAJSOK-UHFFFAOYSA-N	KMYWVDDIPVNLME-UHFFFAOYSA-N	ZSCDBOWYZJWBIY-UHFFFAOYSA-N	YMWBTMBPEHUMBA-GULXXORSSA-N	CAHKINHBCWCHCF-JTQLQIEISA-N
GSDSWSVVBLHKDQ-JTQLQIEISA-N	GFRCOIQJEYHQID-VIPLGEKESA-N	SGTNSNPWRIOYBX-UHFFFAOYSA-N	BTHCJHQOYFUIMG-REYNEDSXSA-N	FNZLKVNUWIIPSJ-RFZPGFLSSA-N
XUBOMFCQGDBHNK-UHFFFAOYSA-N	UEKHZPDUBLCUHN-UHFFFAOYSA-N	YWPHCCPCQOJSGZ-UHFFFAOYSA-N	CAGLGYNQQSIUGX-SDBHATRESA-N	NTYJJOPFIAHURM-UHFFFAOYSA-N
ROCUOVBWAWAQFD-UHFFFAOYSA-N	XOMRRQXKHMYMOC-OAQYLSRUSA-N	HBOMLICNUCNMMY-BWZBUEFSSA-N	JLJAVUZBHSLLJL-WJWAULOUSA-N	PESKGJQREUXSRR-UXIWKSIVSA-N
BYDOCEQRHMZXMS-IUNYYKFTSA-N	NXJAXUYOQLTISD-VIFPVBQESA-N	IUJDSEJGGMCXSG-UHFFFAOYSA-N	HVYWMOMLDIMFJA-DPAQBDIFSA-N	HQHCYKULIHKCEB-UHFFFAOYSA-N
QZJVBGCZOLNWHW-AWEZNQCLSA-N	FUJLYHJROOYKRA-QGZVFWFLSA-N	STDBAQMTJLUMFW-UHFFFAOYSA-N	HGKBUFQLERZSEX-FVTBZGPOSA-N	ZBCATMYQYDCTIZ-UHFFFAOYSA-N
QVZXVDWBZHYCGL-UHFFFAOYSA-N	AGPKZVBTJJNPAG-WHFBIAKZSA-N	HCYAFALTSJYZDH-UHFFFAOYSA-N	ZWRRJEICIPUPHZ-MYODQAERSA-N	WWNNZCOKKKDOPX-UHFFFAOYSA-N
BZQDHZDSIXPDSS-CYDVCVIESA-N	KDXKERNSBIXSRK-YFKPBYRVSA-N	UREBDLICKHMUKA-CXSFZGCWSA-N	XUCIJNAGGSZNQT-YIJPGWOQSA-N	DNVPQKQSNYMLRS-APGDWVJJSA-N
LUJAXSNNYBCFEE-UHFFFAOYSA-N	IOJUPLGTWVMSFF-UHFFFAOYSA-N	GJJRIOLBUILIGK-UHFFFAOYSA-N	KVRQGMOSZKPBNS-FMHLWDFHSA-N	FBZONXHGGPHHIY-UHFFFAOYSA-N
AOLOMULCAJQEIG-UHFFFAOYSA-N	MSWZFWKMSRAUBD-IVMDWMLBSA-N	WDJUZGPOPHTGOT-XUDUSOBPSA-N	VDYCLYGKCGVBHN-FBVYQCEESA-N	KZSNJWFQEVHDMF-BYPYZUCNSA-N
OBGBGHKYJAOXRR-UHFFFAOYSA-N	ONIBWKKTOPOVIA-BYPYZUCNSA-N	LTMHDMANZUZIPE-PUGKRICDSA-N	GERIGMSHTUAXSI-URBWDXDFSA-N	DWRXFEITVBNRMK-JXOAFFINSA-N
HSHNITRMYYLLCV-UHFFFAOYSA-N	LFTYTUAZOPRMMI-CFRASDGPSA-N	HCFDWZZGGLSKEP-UHFFFAOYSA-N	DBOVHQOUSDWAPQ-RWZKYMGZSA-N	LWBHHRRTOZQPDM-UHFFFAOYSA-N
UDFPKNSWSYBIHO-UHFFFAOYSA-N	UKAUYVFTDYCKQA-VKHMYHEASA-N	QHZQILHUJDRDAI-UHFFFAOYSA-N	TZJALUIVHRYQQB-GHUWTYBDSA-N	NQPDZGIKBAWPEJ-UHFFFAOYSA-N
MGZOXZPZHVOXQB-UHFFFAOYSA-N	JCABVIFDXFFRMT-PLOGQBHYSA-N	OFBIFZUFASYYRE-UHFFFAOYSA-N	PTIDGSWTMLSGAH-UHFFFAOYSA-N	TYFQFVWCELRYAO-UHFFFAOYSA-N
LIIALPBMIOVAHH-UHFFFAOYSA-N	GUBGYTABKSRVRQ-ASMJPISFSA-N	WEXRUCMBJFQVBZ-UHFFFAOYSA-N	GUEIZVNYDFNHJU-UHFFFAOYSA-N	UKISAGFGRDHYFO-UHFFFAOYSA-N
HXVZGASCDAGAPS-UHFFFAOYSA-N	DRLFMBDRBRZALE-UHFFFAOYSA-N	RAPZEAPATHNIPO-UHFFFAOYSA-N	CTSPAMFJBXKSOY-UHFFFAOYSA-N	OIPILFWXSMYKGL-UHFFFAOYSA-N
NHMMAMIRMITGRD-UHFFFAOYSA-N	OVRNDRQMDRJTHS-JAJWTYFOSA-N	LKAJKIOFIWVMDJ-IYRCEVNGSA-N	JIOJABCFQQMNFC-UHFFFAOYSA-N	AWDRATDZQPNJFN-VAYUFCLWSA-N
MELHVRFNTXYFMN-UHFFFAOYSA-N	XNSAINXGIQZQOO-UHFFFAOYSA-N	BSYNRYMUTXBXSQ-UHFFFAOYSA-N	VLGATXOTCNBWIT-UHFFFAOYSA-N	FZWGECJQACGGTI-UHFFFAOYSA-N
GJIALGLHOBXNAT-KPOBHBOGSA-N	JHPNVNIEXXLNTR-UHFFFAOYSA-N	ZDIGNSYAACHWNL-UHFFFAOYSA-N	DLNWZIVYKQXLTN-YOPIWALVSA-N	FHQDWPCFSJMNCT-UHFFFAOYSA-N
CEBXXEKPIIDJHL-UHFFFAOYSA-N	HNDVDQJCIGZPNO-YFKPBYRVSA-N	VWNWVCJGUMZDIU-UHFFFAOYSA-N	RJKFOVLPORLFTN-LEKSSAKUSA-N	RAJWOBJTTGJROA-WZNAKSSCSA-N
MTOHOIPTYJIUCH-KPOBHBOGSA-N	WNBGYVXHFTYOBY-UHFFFAOYSA-N	QIQNNBXHAYSQRY-UYXSQOIJSA-N	OZNNWTQYFYFKJQ-AGKLADILSA-N	MECHNRXZTMCUDQ-RKHKHRCZSA-N
KRZBCHWVBQOTNZ-XAIBDRPMSA-N	VHCNQEUWZYOAEV-UHFFFAOYSA-N	FVNFBBAOMBJTST-UHFFFAOYSA-N	YWJXCIXBAKGUKZ-HJJNZUOJSA-N	BAWFJGJZGIEFAR-NNYOXOHSSA-N
MZNIJRAPCCELQX-MHYYFZQMSA-N	JFZHPFOXAAIUMB-UHFFFAOYSA-N	WXTMDXOMEHJXQO-UHFFFAOYSA-N	GPLGAQQQNWMVMM-CYFNKAHPSA-N	SYGWGHVTLUBCEM-SDYDLROXSA-N
UFCLZKMFXSILNL-XAIBDRPMSA-N	AHLBNYSZXLDEJQ-FWEHEUNISA-N	QNMGHBMGNRQPNL-UHFFFAOYSA-N	RMFGNMMNUZWCRZ-OAQYLSRUSA-N	RHGKLRLOHDJJDR-BYPYZUCNSA-N
MVIJSQNWYLPBGP-CMBGVUEGSA-N	DMLAVOWQYNRWNQ-BUHFOSPRSA-N	XZWYZXLIPXDOLR-UHFFFAOYSA-N	VOXMONAUSQZPTP-UHFFFAOYSA-N	KHWCHTKSEGGWEX-RRKCRQDMSA-N
PHQCFARQBSPGHM-XUDVLBGNSA-N	LVQDKIWDGQRHTE-UHFFFAOYSA-N	QTQPVLDZQVPLGV-UHFFFAOYSA-N	RLQUGMOZSOFTJC-VZRKHXGSSA-N	GETQZCLCWQTVFV-UHFFFAOYSA-N
BQZBPAFALHFIMA-GBNJDRHDSA-N	QELSKZZBTMNZEB-UHFFFAOYSA-N	RZVAJINKPMORJF-UHFFFAOYSA-N	GMBQZIIUCVWOCD-UQHLGXRBSA-N	QYIXCDOBOSTCEI-QCYZZNICSA-N
CWVRJTMFETXNAD-KWXNVWGOSA-N	JOFDPSBOUCXJCC-UHFFFAOYSA-N	FIADGNVRKBPQEU-UHFFFAOYSA-N	NQGYOUYEGZOZBN-CADHWWJYSA-N	SZHOJFHSIKHZHA-UHFFFAOYSA-N
BMRSEYFENKXDIS-FASCMIHUSA-N	ICNFHJVPAJKPHW-UHFFFAOYSA-N	YGSDEFSMJLZEOE-UHFFFAOYSA-N	PYXFVCFISTUSOO-DUQNUXOISA-N	SVYIZYRTOYHQRE-UHFFFAOYSA-N
GYFFKZTYYAFCTR-PCNKEKKESA-N	MBMQEIFVQACCCH-UHFFFAOYSA-N	GUGOEEXESWIERI-UHFFFAOYSA-N	XTRKZMFPKIQAIJ-HNNXBMFYSA-O	BHQCQFFYRZLCQQ-UTLSPDKDSA-N
PLAPMLGJVGLZOV-YJQKKJGLSA-N	ULGZDMOVFRHVEP-RWJQBGPGSA-N	MXUNKHLAEDCYJL-UHFFFAOYSA-N	IJRBORPEVKCEQD-JMQWOFAPSA-N	BFZHCUBIASXHPK-ODYOLWGQSA-N
SGEWCQFRYRRZDC-YJQKKJGLSA-N	XQVWYOYUZDUNRW-UHFFFAOYSA-N	UFLGIAIHIAPJJC-UHFFFAOYSA-N	HAVJATCHLFRDHY-CUFBHMEESA-N	NYOXRYYXRWJDKP-GYKMGIIDSA-N
PZZRDJXEMZMZFD-ODPGBAFUSA-N	MEZLKOACVSPNER-GFCCVEGCSA-N	IRGJVQIJENCTQF-UHFFFAOYSA-N	YWLXLRUDGLRYDR-ZHPRIASZSA-N	UYPYRKYUKCHHIB-UHFFFAOYSA-N
RGNXWPVNPFAADO-NSIKDUERSA-N	MKUXAQIIEYXACX-UHFFFAOYSA-N	HPZAECZDDHOSOA-UHFFFAOYSA-N	HYDDDNUKNMMWBD-VWTOGNIVSA-N	JUJWROOIHBZHMG-UHFFFAOYSA-N
AYMYWHCQALZEGT-ORCRQEGFSA-N	YFSUTJLHUFNCNZ-UHFFFAOYSA-N	OMOMUFTZPTXCHP-UHFFFAOYSA-N	XLTANAWLDBYGFU-BVFBBISOSA-N	NYZBWOSRZJKQAI-UHFFFAOYSA-N
VSCSJMRNBGGEEP-AWEZNQCLSA-N	NDAUXUAQIAJITI-UHFFFAOYSA-N	PJDFLNIOAUIZSL-UHFFFAOYSA-N	CAULGCQHVOVVRN-UPAULDTKSA-N	QIVBCDIJIAJPQS-VIFPVBQESA-N
PXUALOWHEHOKSO-SOXOQJGTSA-N	LFTLOKWAGJYHHR-UHFFFAOYSA-N	REYFJDPCWQRWAA-UHFFFAOYSA-N	KWNQIIMVPSMYEM-UHFFFAOYSA-N	WBYWAXJHAXSJNI-VOTSOKGWSA-N
BFIFMYVVBKSDFE-KNMPCJSWSA-N	AGOYDEPGAOXOCK-KCBOHYOISA-N	SOYKEARSMXGVTM-UHFFFAOYSA-N	XRDJYSVGPBJZSG-HGUIZCDCSA-N	MAZWDMBCPDUFDJ-VQHVLOKHSA-N
AKYUFOZFLOQQQL-VXPUYCOJSA-N	DOOTYTYQINUNNV-UHFFFAOYSA-N	PCLITLDOTJTVDJ-UHFFFAOYSA-N	VTPQFYZNFAEAQH-UHFFFAOYSA-N	HDYANYHVCAPMJV-LXQIFKJMSA-N
KHBPQPUZXNFKKR-ZDRWWRSCSA-N	JZQKKSLKJUAGIC-UHFFFAOYSA-N	BXZVVICBKDXVGW-NKWVEPMBSA-N	IXRKDGGGFFCRIR-UHFFFAOYSA-N	HCXVJBMSMIARIN-PHZDYDNGSA-N
UIKYAUSFWRLFDK-KAGYGMCKSA-N	XMTQQYYKAHVGBJ-UHFFFAOYSA-N	RMEDXOLNCUSCGS-UHFFFAOYSA-N	JZRWCGZRTZMZEH-UHFFFAOYSA-N	ZJUKTBDSGOFHSH-WFMPWKQPSA-N
ILZBYZQNJIYYNP-TUWFYMLYSA-N	ZTMKADLOSYKWCA-UHFFFAOYSA-N	KWTSXDURSIMDCE-UHFFFAOYSA-N	INBHLTYBRKASIZ-JXMROGBWSA-N	JPIJQSOTBSSVTP-STHAYSLISA-N
YPYRMWFNCMDUIB-UHFFFAOYSA-N	SRJQTHAZUNRMPR-UYQKXTDMSA-N	NGBBVGZWCFBOGO-UHFFFAOYSA-N	WYJAPUKIYAZSEM-MOPGFXCFSA-N	UKMSUNONTOPOIO-UHFFFAOYSA-N
IUPCWCLVECYZRV-JZMZINANSA-N	LNOOSYCKMKZOJB-UHFFFAOYSA-N	LKCWBDHBTVXHDL-RMDFUYIESA-N	ARSRJFRKVXALTF-UHFFFAOYSA-N	RUDATBOHQWOJDD-UZVSRGJWSA-N
AUJXLBOHYWTPFV-CVLRASHMSA-N	WXUZAHCNPWONDH-DYTRJAOYSA-N	MFYSYFVPBJMHGN-ZPOLXVRWSA-N	AOCCRKXUBBAOQI-GOSISDBHSA-N	ZDPHROOEEOARMN-UHFFFAOYSA-N
DSHIIBUGOWQFSO-YVLHZVERSA-N	AQHHHDLHHXJYJD-UHFFFAOYSA-N	XPOQHMRABVBWPR-ZDUSSCGKSA-N	JEJREKXHLFEVHN-QARARZEYSA-N	BHTRKEVKTKCXOH-BJLOMENOSA-N
YDNKGFDKKRUKPY-UHFFFAOYSA-N	PUYXTUJWRLOUCW-UHFFFAOYSA-N	JOFWLTCLBGQGBO-UHFFFAOYSA-N	HTNVFUBCWIYPJN-QHCPKHFHSA-N	HXATVKDSYDWTCX-UHFFFAOYSA-N
ZNTUDOOZDLMYAG-DHZHZOJOSA-N	FRQMUZJSZHZSGN-HBNHAYAOSA-N	CMWTZPSULFXXJA-VIFPVBQESA-N	MXYUKLILVYORSK-HBMCJLEFSA-N	KSEBMYQBYZTDHS-HWKANZROSA-N
VJNXGGVCMFEVSM-ZABMOCCYSA-N	NYRMIJKDBAQCHC-UHFFFAOYSA-N	LXMSZDCAJNLERA-ZHYRCANASA-N	HAWSQZCWOQZXHI-FQEVSTJZSA-N	QURCVMIEKCOAJU-HWKANZROSA-N
HVAUUPRFYPCOCA-AREMUKBSSA-N	PQFRTXSWDXZRRS-UHFFFAOYSA-N	NFBAXHOPROOJAW-UHFFFAOYSA-N	GZIFEOYASATJEH-BCQCSXDESA-N	FEWJPZIEWOKRBE-JCYAYHJZSA-N
APKFDSVGJQXUKY-HXSTXIQVSA-N	BCGWQEUPMDMJNV-UHFFFAOYSA-N	JZUFKLXOESDKRF-UHFFFAOYSA-N	ZJMLELXRQUXRIU-HBGVWJBISA-N	YCIMNLLNPGFGHC-UHFFFAOYSA-N
XTEPSHPZFXYBOW-UHFFFAOYSA-N	PSIFNNKUMBGKDQ-UHFFFAOYSA-N	GBBSUAFBMRNDJC-UHFFFAOYSA-N	ACNHBCIZLNNLRS-FAWQAIAASA-N	GTZCVFVGUGFEME-HNQUOIGGSA-N
JGQQLQAYZXPOJS-UHFFFAOYSA-N	RWQKHEORZBHNRI-UHFFFAOYSA-N	ZAFYATHCZYHLPB-UHFFFAOYSA-N	MPDGHEJMBKOTSU-YKLVYJNSSA-N	WRUSVQOKJIDBLP-HWKANZROSA-N
KDPBLDOVCGAWNQ-UHFFFAOYSA-N	ZZVUWRFHKOJYTH-UHFFFAOYSA-N	PNVNVHUZROJLTJ-UHFFFAOYSA-N	FEPAFOYQTIEEIS-MPRPZVOOSA-N	CIKGWCTVFSRMJU-KVQBGUIXSA-N
HZMKSGSOBKQGJX-UHFFFAOYSA-N	RRRXPPIDPYTNJG-UHFFFAOYSA-N	JICJBGPOMZQUBB-UHFFFAOYSA-N	ZULSSCAFEXMMQF-LYVYPOQBSA-N	VWFJDQUYCIWHTN-YFVJMOTDSA-N
UPUZGXILYFKSGE-UHFFFAOYSA-N	IOYNQIMAUDJVEI-ZFNPBRLTSA-N	IQWYAQCHYZHJOS-UHFFFAOYSA-N	KVWWIYGFBYDJQC-GHMZBOCLSA-N	FCCDDURTIIUXBY-UHFFFAOYSA-N
CJEZLXXESOYJHS-UHFFFAOYSA-N	MOTZDAYCYVMXPC-UHFFFAOYSA-N	SEQDDYPDSLOBDC-UHFFFAOYSA-N	RJZFGBNKPOVCHQ-UHFFFAOYSA-N	VVIUBCNYACGLLV-UHFFFAOYSA-N
WCIZHDREQJXEQO-UHFFFAOYSA-N	XUKUURHRXDUEBC-KAYWLYCHSA-N	VGKDLMBJGBXTGI-SJCJKPOMSA-N	GJHXLOJRUGWNKP-UHFFFAOYSA-N	HDTRYLNUVZCQOY-LIZSDCNHSA-N
LPCWDYWZIWDTCV-UHFFFAOYSA-N	BQJCRHHNABKAKU-KBQPJGBKSA-N	LOUPRKONTZGTKE-LHHVKLHASA-N	DLCVFIMWFKVRTM-UHFFFAOYSA-N	ZAYHVCMSTBRABG-JXOAFFINSA-N
QJAZVTOBOGKESU-UHFFFAOYSA-N	WBPYTXDJUQJLPQ-VMXQISHHSA-N	BWPIARFWQZKAIA-UHFFFAOYSA-N	RKUNBYITZUJHSG-FZKCQIBNSA-N	IKHGUXGNUITLKF-UHFFFAOYSA-N
PCVCHIVLKSOTJT-UHFFFAOYSA-N	MKXKFYHWDHIYRV-UHFFFAOYSA-N	XLMALTXPSGQGBX-GCJKJVERSA-N	OGJKMZVUJJYWKO-CYBMUJFWSA-N	AKVBCGQVQXPRLD-UHFFFAOYSA-N
GVPOXQWXNHAESS-UHFFFAOYSA-N	XOFYZVNMUHMLCC-ZPOLXVRWSA-N	GPXLRLUVLMHHIK-UHFFFAOYSA-N	HLUCICHZHWJHLL-INIZCTEOSA-N	VRRHHTISESGZFN-RKFFNLMFSA-N
NCKCFKKDTKRSBR-UHFFFAOYSA-N	BMPDWHIDQYTSHX-UHFFFAOYSA-N	BGZZWXTVIYUUEY-UHFFFAOYSA-N	STECJAGHUSJQJN-KXKVQDCLSA-N	ADVPTQAUNPRNPO-REOHCLBHSA-N
HGJNRQMRLNGOJH-UHFFFAOYSA-N	AIFRHYZBTHREPW-UHFFFAOYSA-N	QZXATCCPQKOEIH-UHFFFAOYSA-N	YOXGNJRAWXKDHZ-OLZOCXBDSA-N	RGWHQCVHVJXOKC-SHYZEUOFSA-N
MVVRNAUFPUDQIB-UHFFFAOYSA-N	HPHUVLMMVZITSG-ZCFIWIBFSA-N	UPMXNNIRAGDFEH-UHFFFAOYSA-N	ORNBQBCIOKFOEO-QGVNFLHTSA-N	QBUVFDKTZJNUPP-BBROENKCSA-N
ASKMIGSIGYTPAT-UHFFFAOYSA-N	AYXYPKUFHZROOJ-ZETCQYMHSA-N	MEFQWPUMEMWTJP-UHFFFAOYSA-N	NZLBBWKRFWAHOK-VGRIBUJFSA-N	PYUSHNKNPOHWEZ-YFKPBYRVSA-N
VRGXPRJRDIGSKC-UHFFFAOYSA-N	YPJUNDFVDDCYIH-UHFFFAOYSA-N	RXCPQSJAVKGONC-UHFFFAOYSA-N	WYBOVISLCPAJFV-QLEMLULZSA-N	JLTDJTHDQAWBAV-UHFFFAOYSA-N
MUMCCPUVOAUBAN-UHFFFAOYNA-N	WSJBSKRPKADYRQ-UHFFFAOYSA-N	GOCUAJYOYBLQRH-UHFFFAOYSA-N	VJLLAJFALOGHNM-QGZVFWFLSA-N	LFQXEZVYNCBVDO-PBJLWWPKSA-N
NBDNEUOVIJYCGZ-CYBMUJFWNA-N	FOUWCSDKDDHKQP-UHFFFAOYSA-N	IMEVJVISCHQJRM-UHFFFAOYSA-N	IOSXSVZRTUWBHC-DJFCUZIKSA-N	CZWCKYRVOZZJNM-USOAJAOKSA-N
KDSRELQBKSKBAR-UHFFFAOYSA-N	IVUXTESCPZUGJC-UHFFFAOYSA-N	REEQLXCGVXDJSQ-UHFFFAOYSA-N	AKNNEGZIBPJZJG-MSOLQXFVSA-N	YZXBAPSDXZZRGB-DOFZRALJSA-N
XLCYXINIUJNTPF-UHFFFAOYSA-N	VXTGHWHFYNYFFV-UHFFFAOYSA-N	AHTPATJNIAFOLR-UHFFFAOYSA-N	AYEKOFBPNLCAJY-UHFFFAOYSA-O	LTFMZDNNPPEQNG-KVQBGUIXSA-N
VOMZEVDJNHHMLC-UHFFFAOYSA-N	ZZUFCTLCJUWOSV-UHFFFAOYSA-N	HFCYZXMHUIHAQI-UHFFFAOYSA-N	DJSISFGPUUYILV-YRIDSSQKSA-N	UIKROCXWUNQSPJ-UHFFFAOYSA-N
XVNJBDKWBSRNOE-UHFFFAOYSA-N	DPSPPJIUMHPXMA-UHFFFAOYSA-N	IXORZMNAPKEEDV-OBDJNFEBSA-N	ODSSDTBFHAYYMD-YOJQYFTNSA-N	YXWOAJXNVLXPMU-ZXXMMSQZSA-N
WRFCJLBPEINJNJ-UHFFFAOYSA-N	PHNUZKMIPFFYSO-UHFFFAOYSA-N	MZHCENGPTKEIGP-UHFFFAOYSA-N	PWWCDTYUYPOAIU-DHZHZOJOSA-N	RITKHVBHSGLULN-WHFBIAKZSA-N
KLAFICXHZAHAGT-UHFFFAOYSA-N	AFDRCEOKCOUICI-UHFFFAOYSA-N	QNXAVFXEJCPCJO-UHFFFAOYSA-N	JELWYGQTQBQPGH-UHFFFAOYSA-N	MNQZXJOMYWMBOU-UHFFFAOYSA-N
GUWPOJDUVLSBQT-UHFFFAOYSA-N	MYSWGUAQZAJSOK-UHFFFAOYSA-N	GLWWLNJJJCTFMZ-UHFFFAOYSA-N	OMGIBPZQATWNBX-UHFFFAOYSA-N	OZRNSSUDZOLUSN-LBPRGKRZSA-N
DYVUUJWYBBENAM-UHFFFAOYSA-N	SGTNSNPWRIOYBX-UHFFFAOYSA-N	ZDPIRDKFNASDAO-UHFFFAOYSA-N	XGVJWXAYKUHDOO-DANNLKNASA-N	RNBGYGVWRKECFJ-ARQDHWQXSA-N
OZOYGQPOXFKXHD-UHFFFAOYSA-N	FEBLZLNTKCEFIT-VSXGLTOVSA-N	BIKACRYIQSLICJ-UHFFFAOYSA-N	XTLSKKJNOIMMBK-UHFFFAOYSA-N	BRGMHAYQAZFZDJ-RTRLPJTCSA-N
KMQWWGLIGSFYAT-UHFFFAOYSA-N	NENPYTRHICXVCS-YNEHKIRRSA-N	YNTJKQDWYXUTLZ-UHFFFAOYSA-N	PIPAJLPNWZMYQA-YYIAUSFCSA-N	YECLLIMZHNYFCK-RRNJGNTNSA-N
TWLKTIVRWZMGCT-UHFFFAOYSA-N	HXAIQOCRALNGKB-UHFFFAOYSA-N	CABMTIJINOIHOD-UHFFFAOYSA-N	WDXRGPWQVHZTQJ-RHIZAWHPSA-N	ULSIYEODSMZIPX-UHFFFAOYSA-N
LWXUPDPSLGLZAL-UHFFFAOYSA-N	YQEZLKZALYSWHR-UHFFFAOYSA-N	NUFNQYOELLVIPL-UHFFFAOYSA-N	RPWYCEBUPDNVLU-UHFFFAOYSA-N	VDYDCVUWILIYQF-CSMHCCOUSA-N
RAHSBPPVFHSPRF-UHFFFAOYSA-N	NCKMMSIFQUPKCK-UHFFFAOYSA-N	LLWADFLAOKUBDR-UHFFFAOYSA-N	BSYFCWAPBDZVAX-UHFFFAOYSA-N	OPVPGKGADVGKTG-BQBZGAKWSA-N
VXHZXOQAKXSCOH-UHFFFAOYSA-N	WYEMLYFITZORAB-UHFFFAOYSA-N	SODPIMGUZLOIPE-UHFFFAOYSA-N	SREZIYPRWBLGDH-QOKNQOGYSA-N	SCNILGOVBBRMBK-UHFFFAOYSA-N
PIKRCPZZFYHEJP-UHFFFAOYSA-N	GXPIUNZCALHVBA-UHFFFAOYSA-N	PRPINYUDVPFIRX-UHFFFAOYSA-N	YPSAOPXJHSESSR-JUKSZDOYSA-N	NBSCHQHZLSJFNQ-RWOPYEJCSA-N
LRKGYZSAGLZIFQ-UHFFFAOYSA-N	LFULEKSKNZEWOE-UHFFFAOYSA-N	QCAWEPFNJXQPAN-UHFFFAOYSA-N	IAKHMKGGTNLKSZ-INIZCTEOSA-N	VNYSSYRCGWBHLG-AMOLWHMGSA-N
YFCZJZFKQUAEGT-UHFFFAOYSA-N	UJVLDDZCTMKXJK-AFDHUMPMSA-N	CONWAEURSVPLRM-UHFFFAOYSA-N	AUVVAXYIELKVAI-CKBKHPSWSA-N	ZEYHEAKUIGZSGI-UHFFFAOYSA-N
UMOXGPJLBBKEJV-UHFFFAOYSA-N	KNAHARQHSZJURB-UHFFFAOYSA-N	VOZIAWLUULBIPN-LRBNAKOISA-N	XJHDMGJURBVLLE-YWGZHDIYSA-N	MCGXOCXFFNKASF-FMDGEEDCSA-N
LXMNWKJHYOZUQL-UHFFFAOYSA-N	MWBPRDONLNQCFV-UHFFFAOYSA-N	ZLBGSRMUSVULIE-GSMJGMFJSA-N	KFVUFODCZDRVSS-XTUUMGGZSA-N	OGHAROSJZRTIOK-KQYNXXCUSA-O
TXODBIOSWNNKJM-UHFFFAOYSA-N	AXRYRYVKAWYZBR-GASGPIRDSA-N	JDWQITFHZOBBFE-UHFFFAOYSA-N	GQPOXOPEDHRPQT-CRBRZBHVSA-N	LXJXRIRHZLFYRP-VKHMYHEASA-N
KLKDPRUXCGOLFU-UHFFFAOYSA-N	VEQOALNAAJBPNY-UHFFFAOYSA-N	HAWJXYBZNNRMNO-UHFFFAOYSA-N	DEMKZLAVQYISIA-KKPFLKIHSA-N	CBIDRCWHNCKSTO-UHFFFAOYSA-N
CKUAYXRLIBAUTH-UHFFFAOYSA-N	PXWLVJLKJGVOKE-UHFFFAOYSA-N	JEDYYFXHPAIBGR-UHFFFAOYSA-N	JVYKIBAJVKEZSQ-VJTDZRGJSA-N	RWZYAGGXGHYGMB-UHFFFAOYSA-N
ICCCQEGUOIWMQK-UHFFFAOYSA-N	CHMBIJAOCISYEW-UHFFFAOYSA-N	IDOWTHOLJBTAFI-UHFFFAOYSA-N	KBMSVODXFLAQNJ-ZEBDJQDSSA-N	LABSPYBHMPDTEL-LIZSDCNHSA-N
GRIMQKMDNNAKOA-UHFFFAOYSA-N	RBOXVHNMENFORY-DNJOTXNNSA-N	GOWLARCWZRESHU-AQTBWJFISA-N	JANBLZHPNGBWAO-UHFFFAOYSA-N	MYKUKUCHPMASKF-UHFFFAOYSA-N
XPEXQXQNICTMKI-UHFFFAOYSA-N	FIQMHBFVRAXMOP-UHFFFAOYSA-N	GOWLARCWZRESHU-QGOAFFKASA-N	JWCDJOWFOVBBCP-UHFFFAOYSA-N	OVRNDRQMDRJTHS-OZRXBMAMSA-N
OSEUKBRRZPIOHX-UHFFFAOYSA-N	RIZMRRKBZQXFOY-UHFFFAOYSA-N	HJUFTIJOISQSKQ-UHFFFAOYSA-N	GOSWTRUMMSCNCW-GPTCUSJASA-N	RFMMMVDNIPUKGG-YFKPBYRVSA-N
DKRYYIIVJRUKGL-UHFFFAOYSA-N	WXURHACBFYSXBI-GQKYHHCASA-N	RRKHIAYNPVQKEF-UHFFFAOYSA-N	QASFUMOKHFSJGL-ACSNEYCCSA-N	PXGPLTODNUVGFL-UAAPODJFSA-N
CRSLSKBTGDMSFL-UHFFFAOYSA-N	CYQFCXCEBYINGO-UHFFFAOYSA-N	ASRAWSBMDXVNLX-UHFFFAOYSA-N	TTZWEOINXHJHCY-DWROLHPLSA-N	NUJGJRNETVAIRJ-UHFFFAOYSA-N
GWDIJRQTFFNFPS-UHFFFAOYSA-N	FEWPCPCEGBPTAL-UHFFFAOYSA-N	LVKTWOXHRYGDMM-UHFFFAOYSA-N	IOUVKUPGCMBWBT-RQUKQETFSA-N	MMWCIQZXVOZEGG-MLQGYMEPSA-N
OWQLBLNRUZULFV-UHFFFAOYSA-N	VHYCDWMUTMEGQY-UHFFFAOYSA-N	YTOPFCCWCSOHFV-UHFFFAOYSA-N	WNAYNBDAJBVOPW-OAQYLSRUSA-N	JINBYESILADKFW-UHFFFAOYSA-N
BYRZLWJKTOLLBX-UHFFFAOYSA-N	VHYFNPMBLIVWCW-UHFFFAOYSA-N	PPDBOQMNKNNODG-NTEUORMPSA-N	JXSVIVRDWWRQRT-LHZTXBFTSA-N	ZGXJTSGNIOSYLO-UHFFFAOYSA-N
CUZZLIJKCADKLX-UHFFFAOYSA-N	YBCNXCRZPWQOBR-FAQYLHNASA-N	SOTLWPHEAQOHHC-SILNSSARSA-N	YJBXPWORXXQARM-FHIZRCNDSA-N	WQZGKKKJIJFFOK-HOWGCPQDSA-N
OOCUGTZJHIRSOO-UHFFFAOYSA-N	ONHFWHCMZAJCFB-UHFFFAOYSA-N	DQFPEYARZIQXRM-LTGZKZEYSA-N	GEWDNTWNSAZUDX-NNOMMRTBSA-N	XEZVDURJDFGERA-UHFFFAOYSA-N
RHIGOVYZLUVMOO-UHFFFAOYSA-N	OYGQVDSRYXATEL-UHFFFAOYSA-N	NWWZPOKUUAIXIW-FLIBITNWSA-N	JZUOCQXDQFRPAF-AWEZNQCLSA-N	JHPNVNIEXXLNTR-UHFFFAOYSA-N
HSWSVOSUEWPULW-UHFFFAOYSA-N	RNLHGQLZWXBQNY-UHFFFAOYSA-N	WJCNZQLZVWNLKY-UHFFFAOYSA-N	IMKJGXCIJJXALX-SHUKQUCYSA-N	MVMSCBBUIHUTGJ-GDJBGNAASA-N
VTCHHTCQMAFJHP-UHFFFAOYSA-N	DHSUYTOATWAVLW-WFVMDLQDSA-N	HOKKPVIRMVDYPB-UVTDQMKNSA-N	WGTCMJBJRPKENJ-UHFFFAOYSA-N	AIJULSRZWUXGPQ-UHFFFAOYSA-N
XYABHURTMBEOGW-UHFFFAOYSA-N	KIEDNEWSYUYDSN-UHFFFAOYSA-N	CJHXCRMKMMBYJQ-UHFFFAOYSA-N	PIJVFDBKTWXHHD-DZGCQCFKSA-N	PLIKAWJENQZMHA-UHFFFAOYSA-N
MUBZACKCHQIRSY-UHFFFAOYSA-N	DBPWSSGDRRHUNT-UHFFFAOYSA-N	YABFPHSQTSFWQB-UHFFFAOYSA-N	XMVQWNRDPAAMJB-KRWDZBQOSA-N	WUUGFSXJNOTRMR-IOSLPCCCSA-N
XXGBTWBCSQCNMH-UHFFFAOYSA-N	QHOQHJPRIBSPCY-UHFFFAOYSA-N	ACMXQHFNODYQAT-UHFFFAOYSA-N	BNMDTQMFJGEHPC-WLSIEUSQSA-N	KBPLFHHGFOOTCA-UHFFFAOYSA-N
YXNFWYUMRBFXJO-UHFFFAOYSA-N	HTQMVQVXFRQIKW-UHFFFAOYSA-N	YXKMMRDKEKCERS-UHFFFAOYSA-N	WKKBRRFSRMDTJB-JYBIWHBTSA-N	LABTWGUMFABVFG-ONEGZZNKSA-N
RLIACMHWGOIUBV-ZIBLCDJTSA-N	FSQKKOOTNAMONP-UHFFFAOYSA-N	WYKYKTKDBLFHCY-UHFFFAOYSA-N	LOUPRKONTZGTKE-NIHZBZNOSA-N	MEFKEPWMEQBLKI-AIRLBKTGSA-O
NLKSLCYYSLLAMB-ZDIYHFSASA-N	FELGMEQIXOGIFQ-UHFFFAOYSA-N	BDQWWOHKFDSADC-UHFFFAOYSA-N	FNGGIPWAZSFKCN-HBMCJLEFSA-N	GUNURVWAJRRUAV-UHFFFAOYSA-N
OACSANJOUKCFPQ-UEGKKISVSA-N	PCIUEQPBYFRTEM-UHFFFAOYSA-N	HPNSNYBUADCFDR-UHFFFAOYSA-N	RXPRRQLKFXBCSJ-HLAWJBBLSA-N	WHOOUMGHGSPMGR-UHFFFAOYSA-N
NOERPJFUTRUZHQ-JUIRBOJBSA-N	WRMRXPASUROZGT-UHFFFAOYSA-N	PGOOBECODWQEAB-UHFFFAOYSA-N	XYNPYHXGMWJBLV-JYAGXCGRSA-N	AHCYMLUZIRLXAA-SHYZEUOFSA-N
OFUTZNNUWRTXHO-NPOOFSFMSA-N	MHGMSAFPNAKIRZ-UHFFFAOYSA-N	COYBRKAVBMYYSF-UHFFFAOYSA-N	AFHJQYHRLPMKHU-AQVLKIODSA-N	YPZRHBJKEMOYQH-UYBVJOGSSA-N
UKVKACNHLXTJKA-MLFCXMCDSA-N	PMZDQRJGMBOQBF-UHFFFAOYSA-N	BBKDWPHJZANJGB-UHFFFAOYSA-N	IQDIERHFZVCNRZ-YUYPDVIUSA-N	GWNVDXQDILPJIG-NXOLIXFESA-N
DIRGAGXDBYDWQB-HPBBMIDOSA-N	XKJMBINCVNINCA-UHFFFAOYSA-N	UNAHYJYOSSSJHH-UHFFFAOYSA-N	SKOLRLSBMUGVOY-YJNKXOJESA-N	QGWNDRXFNXRZMB-UUOKFMHZSA-N
DQOWHTFHFLRPDX-URDKQJIJSA-N	LCGTWRLJTMHIQZ-UHFFFAOYSA-N	AMEKQAFGQBKLKX-UHFFFAOYSA-N	AAGFPTSOPGCENQ-KYEXWDHISA-N	NCMVOABPESMRCP-SHYZEUOFSA-N
IXGXYZXRENQKBA-ICLUKFGZSA-N	XEGGRYVFLWGFHI-UHFFFAOYSA-N	VBCVPMMZEGZULK-NRFANRHFSA-N	YTDNHMHONBWCBV-UKRRQHHQSA-N	ZSLZBFCDCINBPY-ZSJPKINUSA-N
WWNWMZIUAQDDRB-WQZXIQLZSA-N	LISFMEBWQUVKPJ-UHFFFAOYSA-N	YWTYJOPNNQFBPC-UHFFFAOYSA-N	RZUCCKARTVHQBW-CVZYAWEWSA-N	NUCLJNSWZCHRKL-UHFFFAOYSA-N
KVZUCOGWKYOPID-UHFFFAOYSA-N	VAYOSLLFUXYJDT-UHFFFAOYSA-N	NWUWYYSKZYIQAE-ZBFHGGJFSA-N	VOXZDWNPVJITMN-ZBRFXRBCSA-N	AJPADPZSRRUGHI-RFZPGFLSSA-N
LPLVUJXQOOQHMX-RTFWCYLVSA-N	GKCBAIGFKIBETG-UHFFFAOYSA-N	OYIKARCXOQLFHF-UHFFFAOYSA-N	YLZYAUCOYZKLMA-SJCJKPOMSA-N	ZYGHJZDHTFUPRJ-UHFFFAOYSA-N
AKNNEGZIBPJZJG-QZTJIDSGSA-N	BHHGXPLMPWCGHP-UHFFFAOYSA-N	RRZXIRBKKLTSOM-XPNPUAGNSA-N	QIOQDKGWUYWYES-LBPRGKRZSA-N	XEYBRNLFEZDVAW-ARSRFYASSA-N
ZENOXNGFMSCLLL-UHFFFAOYSA-N	TXUZVZSFRXZGTL-UHFFFAOYSA-N	NXQDBZGWYSEGFL-UHFFFAOYSA-N	ZQHJXKYYELWEOK-LCLWPZTBSA-N	GYOZYWVXFNDGLU-XLPZGREQSA-N
RMSKZOXJAHOIER-RQTAXCTMSA-N	IAKHMKGGTNLKSZ-INIZCTEOSA-N	CJJOSEISRRTUQB-UHFFFAOYSA-N	PIWJSAMCEMZIDO-APRJJLODSA-N	BTJIUGUIPKRLHP-UHFFFAOYSA-N
WTTGIVJDHDPLCL-UHFFFAOYSA-N	ZDPIZLCVJAAHHR-UHFFFAOYSA-N	VNKBTWQZTQIWDV-UHFFFAOYSA-N	IXORZMNAPKEEDV-OBDJNFEBSA-N	MVAWJSIDNICKHF-UHFFFAOYSA-N
GGNGEESEARSAMF-UHFFFAOYSA-N	AKUJBENLRBOFTD-QZIXMDIESA-N	UZKQTCBAMSWPJD-FARCUNLSSA-N	FECIQGUYMDSZTE-UHFFFAOYSA-N	AEWHYWSPVRZHCT-NDZSKPAWSA-N
WSQWAMGRHJQANC-UHFFFAOYSA-N	ZBMZVLHSJCTVON-UHFFFAOYSA-N	FPQFYIAXQDXNOR-XVNBXDOJSA-N	KXEMQEGRZWUKJS-RXDRHKEWSA-N	FTDHDKPUHBLBTL-SHYZEUOFSA-N
VJJZJBUCDWKPLC-UHFFFAOYSA-N	GFNANZIMVAIWHM-OBYCQNJPSA-N	PBQMALAAFQMDSP-UHFFFAOYSA-N	PVAMXWLZJKTXFW-VQMOFDJESA-N	VWWQXMAJTJZDQX-UYBVJOGSSA-N
DDNPCXHBFYJXBJ-UHFFFAOYSA-N	DKMFBWQBDIGMHM-UHFFFAOYSA-N	QOTBQNVNUBKJMS-UHFFFAOYSA-N	GNRIZKKCNOBBMO-UHFFFAOYSA-N	FZERHIULMFGESH-UHFFFAOYSA-N
SDTFURCSGWUESP-UHFFFAOYSA-N	WXCMHFPAUCOJIG-UHFFFAOYSA-N	FBZONXHGGPHHIY-UHFFFAOYSA-N	BDIAUFOIMFAIPU-GUGJDKNPSA-N	CAHGCLMLTWQZNJ-BQNIITSRSA-N
DWZAJFZEYZIHPO-UHFFFAOYSA-N	PVHUJELLJLJGLN-UHFFFAOYSA-N	FBUBVLUPUDBFME-UHFFFAOYSA-N	CJTFTLNERNIELR-OAHLLOKOSA-N	SXKNCCSPZDCRFD-UHFFFAOYSA-N
ADNCDMHZHONBRR-UHFFFAOYSA-N	PMRYVIKBURPHAH-UHFFFAOYSA-N	NMGVHLDIHNFGQB-OTCPXFHUSA-N	QGJZLNKBHJESQX-FZFNOLFKSA-N	XHMJOUIAFHJHBW-UKFBFLRUSA-N
LLDTYMGZAXZDDU-UHFFFAOYSA-N	NUVBSKCKDOMJSU-UHFFFAOYSA-N	XLTFNNCXVBYBSX-UHFFFAOYSA-N	NHYDBJFGZCQFEO-UHFFFAOYSA-N	PFNFFQXMRSDOHW-UHFFFAOYSA-N
XZKJITYVVLNMNW-UHFFFAOYSA-N	UFEODZBUAFNAEU-NLRVBDNBSA-N	OMZRMXULWNMRAE-BMRADRMJSA-N	LCTOHXUIVJEHSV-UHFFFAOYSA-N	ATHGHQPFGPMSJY-UHFFFAOYSA-N
BJRNKVDFDLYUGJ-RMPHRYRLSA-N	FQKUGOMFVDPBIZ-UHFFFAOYSA-N	NGPDZEACIWDCKX-WUDKWMPASA-N	NGPDZEACIWDCKX-WCLYBPTNSA-N	UIUJIQZEACWQSV-UHFFFAOYSA-N
KWGRBVOPPLSCSI-UHFFFAOYSA-N	YQIXRXMOJFQVBV-UHFFFAOYSA-N	SXPZFHCIUAADLD-UHFFFAOYSA-N	WNGSUWLDMZFYNZ-UHFFFAOYSA-N	FYGDTMLNYKFZSV-DZOUCCHMSA-N
LPLVUJXQOOQHMX-CDEQOFMISA-N	ONKNPOPIGWHAQC-UHFFFAOYSA-N	JXLYSJRDGCGARV-CFWMRBGOSA-N	DGQPIOQRPAGNGB-BJKJVOPESA-N	SBJKKFFYIZUCET-JLAZNSOCSA-N
AKNNEGZIBPJZJG-MSOLQXFVSA-N	PROQIPRRNZUXQM-ZXXIGWHRSA-N	JCJPVNDLAAXNEX-UHFFFAOYSA-N	NFYYATWFXNPTRM-RVAGMTOBSA-N	LKDRXBCSQODPBY-BGPJRJDNSA-N
SQOJOAFXDQDRGF-UHFFFAOYSA-N	AZFQCTBZOPUVOW-UHFFFAOYSA-N	DBUOUVZMYWYRRI-YWEKDMGLSA-N	INYYVPJSBIVGPH-QHRIQVFBSA-N	XKMLYUALXHKNFT-UUOKFMHZSA-N
FPUXKXIZEIDQKW-VKMVSBOZSA-N	IMFACGCPASFAPR-UHFFFAOYSA-N	SDIVYZXRQHWCKF-UHFFFAOYSA-N	XQYZDYMELSJDRZ-UHFFFAOYSA-N	UJLXYODCHAELLY-XLPZGREQSA-N
SEBFKMXJBCUCAI-UHFFFAOYSA-N	UQVKZNNCIHJZLS-UHFFFAOYSA-N	HPSILLNWMJOWNM-UJMOMDHXSA-N	XUVXBQLHPFQADG-GUZRTUKASA-N	GVVPGTZRZFNKDS-JXMROGBWSA-N
RGCKGOZRHPZPFP-UHFFFAOYSA-N	YOSHYTLCDANDAN-UHFFFAOYSA-N	GWOCLAPCXDOJRL-FPLPWBNLSA-N	OFMXGFHWLZPCFL-SVRPQWSVSA-N	XOHUEYCVLUUEJJ-UWTATZPHSA-N
POJWUDADGALRAB-UHFFFAOYSA-N	LDLCEGCJYSDJLX-UPHRSURJSA-N	BYYDEEAJCDGLER-YMILTQATSA-N	BKVDVQYVPMCYQR-JUMBCEOHSA-N	LUEWUZLMQUOBSB-AYQJAVFRSA-N
ZFXYFBGIUFBOJW-UHFFFAOYSA-N	CYESCLHCWJKRKM-UHFFFAOYSA-N	ORHBXUUXSCNDEV-UHFFFAOYSA-N	OFUWGCQDMVDLIR-SSCXBUAASA-N	QNAYBMKLOCPYGJ-UWTATZPHSA-N
QCHFTSOMWOSFHM-UHFFFAOYSA-N	GLNDAGDHSLMOKX-UHFFFAOYSA-N	QIVBCDIJIAJPQS-VIFPVBQESA-N	LEVWYRKDKASIDU-IMJSIDKUSA-N	JVTAAEKCZFNVCJ-UWTATZPHSA-N
ZYGHJZDHTFUPRJ-UHFFFAOYSA-N	SRPXSILJHWNFMK-ZBEGNZNMSA-N	KPXIBWGPZSPABK-FXAWDEMLSA-N	LWCKQMHMTSRRAA-QGQQYVBWSA-N	ZOOGRGPOEVQQDX-UUOKFMHZSA-N
XQYZDYMELSJDRZ-UHFFFAOYSA-N	OIGNJSKKLXVSLS-VWUMJDOOSA-N	ARSRJFRKVXALTF-UHFFFAOYSA-N	MUMCCPUVOAUBAN-UHFFFAOYSA-N	BIRSGZKFKXLSJQ-SQOUGZDYSA-N
LOUPRKONTZGTKE-LHFMAAMQSA-N	ALZOLUNSQWINIR-UHFFFAOYSA-N	PDAYUJSOJIMKIS-SNAWJCMRSA-N	KMPWYEUPVWOPIM-FTUNRGFVSA-N	NGHMDNPXVRFFGS-IUYQGCFVSA-N
RHMXXJGYXNZAPX-UHFFFAOYSA-N	WYVVKGNFXHOCQV-UHFFFAOYSA-N	HDTRYLNUVZCQOY-LIZSDCNHSA-N	CMKFQVZJOWHHDV-YIILKADPSA-N	MXNRLFUSFKVQSK-QMMMGPOBSA-N
YAPQBXQYLJRXSA-UHFFFAOYSA-N	ADWTYURAFSWNSU-UHFFFAOYSA-N	VEJJMTHWRMKGKN-SJRAPUSDSA-N	OYZXDVPSGCKVOQ-UQBPGWFLSA-N	YSYKRGRSMLTJNL-URARBOGNSA-N
MWOOGOJBHIARFG-UHFFFAOYSA-N	OKRNLSUTBJUVKA-UHFFFAOYSA-N	DVGGLGXQSFURLP-VWMSDXGPSA-N	ZRJBHWIHUMBLCN-JRYCNTDSSA-N	CFFZDZCDUFSOFZ-UHFFFAOYSA-N
BLGXFZZNTVWLAY-SCYLSFHTSA-N	DFWFIQKMSFGDCQ-UHFFFAOYSA-N	GKQGIQVSMCHAFX-IBEHDNSVSA-N	ATBZZQPALSPNMF-UHFFFAOYSA-N	XTWYTFMLZFPYCI-KQYNXXCUSA-N
AUVVAXYIELKVAI-YMLRZMTOSA-N	GECHUMIMRBOMGK-UHFFFAOYSA-N	UULGWGARYDGVBM-UHFFFAOYSA-N	MUMGGOZAMZWBJJ-DYKIIFRCSA-N	NHVNXKFIZYSCEB-XLPZGREQSA-N
RNQMHXMGXVQRMV-UHFFFAOYSA-J	FQXWEKADCSXYOC-UHFFFAOYSA-N	KXFFLWDYUNIJNU-BFUOFWGJSA-N	KVUHRGCWHSLKBK-VQIMIIECSA-N	NUHSROFQTUXZQQ-UHFFFAOYSA-N
XKUKFJXRMIGFKU-QHUKCZFVSA-N	IUBSYMUCCVWXPE-UHFFFAOYSA-N	CXFIQFGADOTDPF-XKZIYDEJSA-N	VDGOFNMYZYBUDT-LEGJBDPMSA-N	LKQLRGMMMAHREN-YJFXYUILSA-N
PXDYILJJHOVNLO-NDJYQBQTSA-N	NAPNOSFRRMHNBJ-UHFFFAOYSA-N	AQBZCCQCDWNNJQ-AUSIDOKSSA-N	JOMAEHBZUXNYRX-DJDDBOBQSA-N	HHDDCCUIIUWNGJ-UHFFFAOYSA-N
WAEXFXRVDQXREF-UHFFFAOYSA-N	RHDVQZWCBQXOJW-UHFFFAOYSA-N	CEIZFXOZIQNICU-UHFFFAOYSA-N	KLHSKTMVSOWVLD-DBCVGCHGSA-N	LCCNCVORNKJIRZ-UHFFFAOYSA-N
MKBNTPDMOZKDSO-ZIVKBKJYSA-N	ZRWWEEVEIOGMMT-UHFFFAOYSA-N	OBBCRPUNCUPUOS-UHFFFAOYSA-N	IXVMHGVQKLDRKH-KNBKMWSGSA-N	NCYCYZXNIZJOKI-OVSJKPMPSA-N
AJACDNCVEGIBNA-KQYNXXCUSA-N	OIAGWXKSCXPNNZ-UHFFFAOYSA-N	CXQWRCVTCMQVQX-UHFFFAOYSA-N	RODXRVNMMDRFIK-UHFFFAOYSA-N	KDCGOANMDULRCW-UHFFFAOYSA-N
DWRXFEITVBNRMK-JAGXHNFQSA-N	ONCZDRURRATYFI-TVJDWZFNSA-N	HYXITZLLTYIPOF-UHFFFAOYSA-N	NXJCRELRQHZBQA-UHFFFAOYSA-N	OJOLFAIGOXZBCI-UHFFFAOYSA-N
FZTCTTODSSJQQB-XKDMFOEASA-N	JNMRHUJNCSQMMB-UHFFFAOYSA-N	ULSUXBXHSYSGDT-UHFFFAOYSA-N	DRTQHJPVMGBUCF-UHFFFAOYSA-N	WFOFKRKDDKGRIK-UHFFFAOYSA-N
HCAJQHYUCKICQH-VPENINKCSA-N	ZQTNQVWKHCQYLQ-UHFFFAOYSA-N	WOXKDUGGOYFFRN-IIBYNOLFSA-N	FURUXTVZLHCCNA-UHFFFAOYSA-N	GMKMEZVLHJARHF-WHFBIAKZSA-N
YKBGVTZYEHREMT-KVQBGUIXSA-N	GJPICJJJRGTNOD-UHFFFAOYSA-N	QJJXYPPXXYFBGM-LJIGMGMYSA-N	IGWDEVSBEKYORK-UHFFFAOYSA-N	AYEKOFBPNLCAJY-UHFFFAOYSA-O
VBYYGSMHUKZIND-UHFFFAOYSA-N	CJJOSEISRRTUQB-UHFFFAOYSA-N	QJVXKWHHAMZTBY-GCPOEHJPSA-N	PCSZTTAMZGNQNB-UHFFFAOYSA-N	KDTSHFARGAKYJN-IBOSZNHHSA-N
HPIOIUSFXDCSLD-KEVLTHRLSA-N	LXCFILQKKLGQFO-UHFFFAOYSA-N	KOWMJRJXZMEZLD-VGBAVMOLSA-N	RSDDHGSKLOSQFK-RVDMUPIBSA-N	YHEDRJPUIRMZMP-ZWKOTPCHSA-N
LLZGZWBVBWCMRA-GKWUPCQWSA-N	DDLIGBOFAVUZHB-UHFFFAOYSA-N	QLJNETOQFQXTLI-UHFFFAOYSA-N	PEWFWDOPJISUOK-UHFFFAOYSA-N	DTOSIQBPPRVQHS-PDBXOOCHSA-N
QEQPUTKQRURHAG-RMKUKBDQSA-N	CXGONMQFMIYUJR-UHFFFAOYSA-N	HEYZWPRKKUGDCR-QBXMEVCASA-N	CNNXMGXBAZQZDE-HHMSBIESSA-N	DRLFMBDRBRZALE-UHFFFAOYSA-N
FDYWPCLQYXMCJD-AXSDUEMKSA-N	YJQPYGGHQPGBLI-KGSXXDOSSA-N	VSJGJMKGNMDJCI-ZASXJUAOSA-N	FQWZGEBZILOCET-BJGSYIFTSA-N	XOKCJXZZNAUIQN-IENPIDJESA-N
KXUJXPZXILTXDA-CKIYSKEDSA-N	JDNLPKCAXICMBW-UHFFFAOYSA-N	YJRLSCDUYLRBIZ-UHFFFAOYSA-N	ULSUXBXHSYSGDT-UHFFFAOYSA-N	ALYNCZNDIQEVRV-UHFFFAOYSA-N
OFUDGDJEKOUEKG-MBNNSLKJSA-N	NTJOBXMMWNYJFB-UHFFFAOYSA-N	RSZDAYHEZSRVHS-UHFFFAOYSA-N	DOFJNFPSMUCECH-UHFFFAOYSA-N	RQFCJASXJCIDSX-UUOKFMHZSA-N
FDYWPCLQYXMCJD-DFLPIBHLSA-N	BIDNLKIUORFRQP-FKDWWROVSA-N	ODJLBQGVINUMMR-HZXDTFASSA-N	HSWIRQIYASIOBE-JNHRPPPUSA-N	LHGVFZTZFXWLCP-UHFFFAOYSA-N
JEOAJYYDZYNEAH-YJSIEXFISA-N	NJIZUWGMNCUKGU-UHFFFAOYSA-N	MKGZDUKUQPPHFM-LPJPOILFSA-N	KRZBCHWVBQOTNZ-PSEXTPKNSA-N	NBSCHQHZLSJFNQ-GASJEMHNSA-N
MDIRDFOZMJDCMK-UHFFFAOYSA-N	PMCBDBWCQQBSRJ-UHFFFAOYSA-N	DSAJORLEPQBKDA-UHFFFAOYSA-N	YFIMUDXPJZVJJO-UWVGGRQHSA-N	BHMBVRSPMRCCGG-OUTUXVNYSA-N
AERWTVOXUHXGAE-UHFFFAOYSA-N	LGHZJDKSVUTELU-UHFFFAOYSA-N	DLCJNIBLOSKIQW-UHFFFAOYSA-N	DQNGMIQSXNGHOA-WTKPLQERSA-N	DFPAKSUCGFBDDF-UHFFFAOYSA-N
VBKOUAVWXRGGDI-UHFFFAOYSA-N	AFCGFAGUEYAMAO-UHFFFAOYSA-N	PFNFFQXMRSDOHW-UHFFFAOYSA-N	RAKJVIPCCGXHHS-UHFFFAOYSA-N	JSRLJPSBLDHEIO-SHYZEUOFSA-N
JFESWTBLTSUPGK-UHFFFAOYSA-N	IVFPCTFUZXEDKP-UHFFFAOYSA-N	GMQFOKBGMKVUQZ-UHFFFAOYSA-N	URFCJEUYXNAHFI-UHFFFAOYSA-N	RZZPDXZPRHQOCG-OJAKKHQRSA-O
XGTYSLIGRKUXED-UHFFFAOYSA-N	KPUREKXXPHOJQT-UHFFFAOYSA-N	VPAOSFFTKWUGAD-TVKJYDDYSA-N	PACBGANPVNHGNP-RUDMXATFSA-N	KIDHWZJUCRJVML-UHFFFAOYSA-N
CYZZFSCFKCNCLO-XMPFBODESA-N	RZVAJINKPMORJF-UHFFFAOYSA-N	SLSIBLKBHNKZTB-UHFFFAOYSA-N	DRDRYGIIYOPBBZ-XBXARRHUSA-N	RGJOEKWQDUBAIZ-IBOSZNHHSA-N
LGYQYCWMQRMLJJ-DAAXTDNESA-N	GFGYMDAFJMPNCC-UHFFFAOYSA-N	QFJCIRLUMZQUOT-HPLJOQBZSA-N	VJJZJBUCDWKPLC-UHFFFAOYSA-N	NBIIXXVUZAFLBC-UHFFFAOYSA-N
PNDDYPOQKFXUHY-JOSACIENSA-N	IRCMYGHHKLLGHV-UHFFFAOYSA-N	PCMORTLOPMLEFB-UHFFFAOYSA-N	FOINLJRVEBYARJ-UHFFFAOYSA-N	NHZMQXZHNVQTQA-UHFFFAOYSA-N
DWQQWNRHLJPIDV-QMWBYZKLSA-N	IKCXDZCEWZARFL-FOWTUZBSSA-N	SEBFKMXJBCUCAI-HKTJVKLFSA-N	FQWZGEBZILOCET-QEQKPWIDSA-N	QYPPJABKJHAVHS-UHFFFAOYSA-N
DSHVEBDLSYMWSX-MRGDGBMUSA-N	HLLOKZYCSSQYEB-UHFFFAOYSA-N	KKSYAZCUYVRKML-IRDZEPHTSA-N	PEUUVVGQIVMSAW-RZTYQLBFSA-N	PFDUUKDQEHURQC-UHFFFAOYSA-N
FTGOWEQDZZMPNJ-GUMZKTDUSA-N	NCDNCNXCDXHOMX-XGKFQTDJSA-N	SWZMSZQQJRKFBP-WZRBSPASSA-N	RUOKEYJFAJITAG-CUYWLFDKSA-N	HAAZLUGHYHWQIW-KVQBGUIXSA-N
HKSURPHWRMGDOZ-NKHCFBCYSA-N	JPMIIZHYYWMHDT-UHFFFAOYSA-N	MVTLXFDHKDVAIC-LQQBYVAQSA-N	GBRZTUJCDFSIHM-KRWDZBQOSA-N	GMVPRGQOIOIIMI-DWKJAMRDSA-N
RQOFTLFCRJDAJR-OKVZEMHRSA-N	QZUDBNBUXVUHMW-UHFFFAOYSA-N	XVMMEYCPXZYLAI-UHFFFAOYSA-N	KMOUJOKENFFTPU-QNDFHXLGSA-N	QAOWNCQODCNURD-UHFFFAOYSA-N
UJRQFLBBBCLATN-UHFFFAOYSA-N	PUIYMUZLKQOUOZ-UHFFFAOYSA-N	XTDOKCBBQODVJW-LTDPXCIYSA-N	FOHXFLPXBUAOJM-MGMURXEASA-N	AGBQKNBQESQNJD-SSDOTTSWSA-N
FDEFKOBGABILIC-XQHQYKGYSA-N	SYWHXTATXSMDSB-GSLJADNHSA-N	RODXRVNMMDRFIK-UHFFFAOYSA-N	UFCLZKMFXSILNL-RVXRWRFUSA-N	ZMZDMBWJUHKJPS-UHFFFAOYSA-M
LYCKQMCCONKVPQ-CXGOSFSJSA-N	VVBLNCFGVYUYGU-UHFFFAOYSA-N	YEFOAORQXAOVJQ-RZFZLAGVSA-N	OBKKEZLIABHSGY-DOYQYKRZSA-N	PKUWKAXTAVNIJR-UHFFFAOYSA-N
XNSXDDHLEKKURV-PJYKFWTKSA-N	FJLGEFLZQAZZCD-MCBHFWOFSA-N	VCNDHJFYRZQMHX-KPKJPENVSA-N	QOTBQNVNUBKJMS-UHFFFAOYSA-N	UIERETOOQGIECD-ONEGZZNKSA-N
UZVWRTZJFCDKBF-OODLVNIASA-N	QGHREAKMXXNCOA-UHFFFAOYSA-N	XJHDMGJURBVLLE-BOCCBSBMSA-N	MBRLOUHOWLUMFF-UHFFFAOYSA-N	GNGACRATGGDKBX-UHFFFAOYSA-N
BEUWKFSFCQGVEY-QJQSJIDVSA-N	WLOBUUJURNEQCL-UHFFFAOYSA-N	DWZAJFZEYZIHPO-UHFFFAOYSA-N	LCAWNFIFMLXZPQ-UHFFFAOYSA-N	WJXSWCUQABXPFS-UHFFFAOYSA-N
RVIIZRJMWFSNER-LJCLWVHTSA-N	YWTYJOPNNQFBPC-UHFFFAOYSA-N	FNVCLGWRMXTDSM-WOJBJXKFSA-N	CEBXXEKPIIDJHL-UHFFFAOYSA-N	OJFDKHTZOUZBOS-CITAKDKDSA-N
ZHHYANZIARLNFJ-FWKFCYAVSA-N	ODCWYMIRDDJXKW-UHFFFAOYSA-N	DSMWJDJWYGMEBO-PRFRQLEPSA-N	OZIPFYKAIOOVEJ-ODWUMMNUSA-N	TVMXDCGIABBOFY-UHFFFAOYSA-N
KGWATBYKCMCFLC-ZFCZOSEKSA-N	HZJKXKUJVSEEFU-UHFFFAOYSA-N	YTPRLBGPGZHUPD-UHFFFAOYSA-N	NSRJSISNDPOJOP-BBRMVZONSA-N	BOPGDPNILDQYTO-NNYOXOHSSA-N
BQKZAAFVKZMCPR-XLXWSZPNSA-N	FZEYVTFCMJSGMP-UHFFFAOYSA-N	YPZYGIQXBGHDBH-WKWCOTLASA-M	RXGUTQNKCXHALN-BJMVGYQFSA-N	PVNIIMVLHYAWGP-UHFFFAOYSA-N
UGBGKUYYYCTXAK-DJNKVENRSA-N	ASUOLLHGALPRFK-UHFFFAOYSA-N	KQXDHUJYNAXLNZ-XQSDOZFQSA-N	SBHXYTNGIZCORC-UHFFFAOYSA-N	YXJDFQJKERBOBM-TXICZTDVSA-N
PPHWDUZMWNUINO-QAJUQPOASA-N	WPMWEFXCIYCJSA-UHFFFAOYSA-N	DJOJDHGQRNZXQQ-UHFFFAOYSA-N	IHFBPDAQLQOCBX-UHFFFAOYSA-N	FBWPWWWZWKPJFL-UHFFFAOYSA-N
OJSUENRPBJADBN-KJTFKGMVSA-N	IIBYAHWJQTYFKB-UHFFFAOYSA-N	IKGXIBQEEMLURG-NVPNHPEKSA-N	RBQNDQOKFICJGL-UTBFYLPBSA-N	NGVDGCNFYWLIFO-UHFFFAOYSA-N
OHDXGZAYYBMHCY-QSUIEZAASA-N	NZCRJKRKKOLAOJ-XRCRFVBUSA-N	JWWFVRMFYKPZNE-VVIWCBLHSA-N	VPAOSFFTKWUGAD-TVKJYDDYSA-N	QUEDXNHFTDJVIY-DQCZWYHMSA-N
HEFNNWSXXWATRW-UHFFFAOYSA-N	UWPJYQYRSWYIGZ-UHFFFAOYSA-N	ZTLZGWDERZVHNS-UHFFFAOYSA-N	XKIBNYJGNBTYMP-UHFFFAOYSA-N	LIPOUNRJVLNBCD-UHFFFAOYSA-N
GCYCNNNVEBIXIM-SKOSDCFOSA-N	JAWPQJDOQPSNIQ-UHFFFAOYSA-N	AWMHMGFGCLBSAY-UHFFFAOYSA-N	QJVXKWHHAMZTBY-GCPOEHJPSA-N	OYXZMSRRJOYLLO-RVOWOUOISA-N
FMHCCRKQMUIWGQ-OVOQHVDUSA-N	ZCVAOQKBXKSDMS-UHFFFAOYSA-N	IRZTUXPRIUZXMP-UHFFFAOYSA-N	CAXSJVGHYYBJKT-GVXCCEMESA-N	RWFBQHICRCUQJJ-UHFFFAOYSA-N
JJWITJNSXCXULM-SHYZFUQISA-N	SDYWXFYBZPNOFX-UHFFFAOYSA-N	QADCCYSYLNTZHV-YADHBBJMSA-N	OAUIRSVJXOFAOO-UHFFFAOYSA-N	MMWCIQZXVOZEGG-XJTPDSDZSA-N
CVUGQYANPDQHFV-JEDUBMGFSA-N	DVCCCQNKIYNAKB-UHFFFAOYSA-N	JUVIOZPCNVVQFO-HBGVWJBISA-N	MGJLSBDCWOSMHL-MIUGBVLSSA-N	UHOVQNZJYSORNB-UHFFFAOYSA-N
QBTIITFMJQCGKE-ACGLZCOSSA-N	VPZIYMMSJFWLSP-UHFFFAOYSA-N	DOUMFZQKYFQNTF-WUTVXBCWSA-N	KBDSLGBFQAGHBE-MSGMIQHVSA-N	DAEAPNUQQAICNR-RRKCRQDMSA-N
JTQGDUZPPCNAOZ-GIIMQJSPSA-N	OYTCZOJKXCTBHG-UHFFFAOYSA-N	CADNMISJDLVPCK-LSDHHAIUSA-N	DUBCCGAQYVUYEU-ZUGPOPFOSA-N	PTJFJXLGRSTECQ-PSPARDEHSA-N
SZJNCZMRZAUNQT-BDAKNGLRSA-N	SZCMHDLOUVZYST-UHFFFAOYSA-N	MBZKDBQDALOSRP-UHFFFAOYSA-N	UFCLZKMFXSILNL-PSEXTPKNSA-N	SNPPWIUOZRMYNY-UHFFFAOYSA-N
MOYLWFAZPQYOGQ-VURMDHGXSA-N	UURAUHCOJAIIRQ-QGLSALSOSA-N	RPMNUQRUHXIGHK-PYXJVEIZSA-N	LKZDFKLGDGSGEO-UHFFFAOYSA-N	DRBBFCLWYRJSJZ-UHFFFAOYSA-N
VLFJWLVMFJQJEU-HWOCEHATSA-N	GBXSMTUPTTWBMN-XIRDDKMYSA-N	ILRCGYURZSFMEG-RKQHYHRCSA-N	YLHOHANRUSKHKO-YWVKMMECSA-N	MSWZFWKMSRAUBD-IVMDWMLBSA-N
FCLRMHVOEFMMCX-RRWZXMNXSA-N	SKHXRNHSZTXSLP-UKTHLTGXSA-N	FCDLCPWAQCPTKC-UHFFFAOYSA-N	RSZDAYHEZSRVHS-UHFFFAOYSA-N	NOTGFIUVDGNKRI-UUOKFMHZSA-N
YXJMPPIPGTWBHE-YNOBPPCASA-N	ACWBQPMHZXGDFX-QFIPXVFZSA-N	RRCYPDDIDYVEIW-UHFFFAOYSA-N	XYPWCJWXFYYGPA-UHFFFAOYSA-N	AXODOWFEFKOVSH-UHFFFAOYSA-N
OYDHIJZSLWXELA-RRWZXMNXSA-N	PCZOHLXUXFIOCF-BXMDZJJMSA-N	LREZRXWUEZCZRU-UHFFFAOYSA-N	GKHCBYYBLTXYEV-UJPOAAIJSA-N	FVTCRASFADXXNN-SCRDCRAPSA-N
CKVBWFBLCKTQEC-FOCFSEODSA-N	UIKROCXWUNQSPJ-VIFPVBQESA-N	PMATZTZNYRCHOR-KMSBSJHKSA-N	MLRIJUWUQTVDQE-RKQHYHRCSA-N	CHJJGSNFBQVOTG-UHFFFAOYSA-N
VNDCVHMWISOLKI-DVBYZVISSA-N	ZOCSXAVNDGMNBV-UHFFFAOYSA-N	JJOLHRYZQSDLSA-UHFFFAOYSA-N	BMLZFLQMBMYVHG-UHFFFAOYSA-N	RAXXELZNTBOGNW-UHFFFAOYSA-N
JJWITJNSXCXULM-YVUMSICPSA-N	DYCHUHSHQIYFAI-UHFFFAOYSA-N	GJAWHXHKYYXBSV-UHFFFAOYSA-N	NPNNKDMSXVRADT-WEVVVXLNSA-N	GACTWZZMVMUKNG-KVTDHHQDSA-N
LTNUWWZNTOSEML-NUATZEMDSA-N	XPOQHMRABVBWPR-UHFFFAOYSA-N	OXGUCUVFOIWWQJ-HQBVPOQASA-N	DAWSYIQAGQMLFS-UHFFFAOYSA-N	SUYVUBYJARFZHO-RRKCRQDMSA-N
VDLVEKYIPCXLKO-HLBCGAFCSA-N	UVBUBMSSQKOIBE-UHFFFAOYSA-N	NBQPHANHNTWDML-UJKBSQBPSA-N	UYCWETIUOAGWIL-UHFFFAOYSA-N	DIVDFFZHCJEHGG-UHFFFAOYSA-N
FNXUKINBHTXZPS-UHFFFAOYSA-N	CAWXEEYDBZRFPE-UHFFFAOYSA-N	DUBCCGAQYVUYEU-ZUGPOPFOSA-N	RTZKSTLPRTWFEV-UHFFFAOYSA-N	WGNUNYPERJMVRM-UHFFFAOYSA-N
BCGKTBJHEZXJFM-UHFFFAOYSA-N	BUGYDGFZZOZRHP-UHFFFAOYSA-N	REFJWTPEDVJJIY-UHFFFAOYSA-N	SOSLMHZOJATCCP-AEIZVZFYSA-N	YDGMGEXADBMOMJ-LURJTMIESA-N
XSLDIFFYKBQCGW-VFNNOXKTSA-N	PNVJTZOFSHSLTO-UHFFFAOYSA-N	LXNHXLLTXMVWPM-UHFFFAOYSA-N	JPUKWEQWGBDDQB-QSOFNFLRSA-N	KFEUJDWYNGMDBV-LODBTCKLSA-N
HQXAVJAVLMJBRC-MDZDMXLPSA-N	RFHAOTPXVQNOHP-UHFFFAOYSA-N	RBQNDQOKFICJGL-UTBFYLPBSA-N	GCLAFEGUXXHIFT-IWLDQSELSA-N	LULAYUGMBFYYEX-UHFFFAOYSA-N
JUSRSHKQWKDVMR-CMDGGOBGSA-N	JDSHMPZPIAZGSV-UHFFFAOYSA-N	PJSKCCANFAFYHW-UHFFFAOYSA-N	HUSISCNTLUEZCN-PDBXOOCHSA-N	RADKZDMFGJYCBB-UHFFFAOYSA-N
XZRJSQZEIIRBCI-CMDGGOBGSA-N	WZJZMXBKUWKXTQ-UHFFFAOYSA-N	NUYFKDBCHFKOBT-UHFFFAOYSA-N	VMMVZVPAYFZNBM-KVFWHIKKSA-N	ZWIADYZPOWUWEW-XVFCMESISA-N
PTFIPECGHSYQNR-UHFFFAOYSA-N	STJLVHWMYQXCPB-UHFFFAOYSA-N	IUIHYYSAVUBPQO-UHFFFAOYSA-N	KKJYIHSXTUGJLP-BRJCPHQQSA-N	OMFXVFTZEKFJBZ-HJTSIMOOSA-N
ADFWQBGTDJIESE-UHFFFAOYSA-N	CFXCGWWYIDZIMU-UHFFFAOYSA-N	NOHXYGXFTACADH-JHLBFKOCSA-N	DFMAXQKDIGCMTL-UHFFFAOYSA-N	KTVPXOYAKDPRHY-AIHAYLRMSA-N
ZKWZWUUWZMUNAN-UHFFFAOYSA-N	ZRVUJXDFFKFLMG-UHFFFAOYSA-N	DLIKSSGEMUFQOK-SFTVRKLSSA-N	LCSDQFNUYFTXMT-UHFFFAOYSA-N	SXFSQZDSUWACKX-UHFFFAOYSA-N
UESKGTSLDNVZTD-UHFFFAOYSA-N	MGLWZSOBALDPEK-UHFFFAOYSA-N	ZCFFYALKHPIRKJ-UHFFFAOYSA-N	KGGUASRIGLRPAX-UHFFFAOYSA-N	DCTLYFZHFGENCW-UUOKFMHZSA-N
AFDSGPNKWBGVCV-UHFFFAOYSA-N	QQQYTWIFVNKMRW-UHFFFAOYSA-N	RBQOQRRFDPXAGN-UHFFFAOYSA-N	MMHTXEATDNFMMY-WBIUFABUSA-N	ZMJGSOSNSPKHNH-UHFFFAOYSA-N
SQSAOEAQCNWNBE-UHFFFAOYSA-N	RYLHNOVXKPXDIP-UHFFFAOYSA-N	RJKFOVLPORLFTN-LEKSSAKUSA-N	XMOCLSLCDHWDHP-SWLSCSKDSA-N	UTAIYTHAJQNQDW-KQYNXXCUSA-N
ZBZVXBGUYOPNAE-JNCVKUDUSA-N	ICUTUKXCWQYESQ-UHFFFAOYSA-N	JFACETXYABVHFD-WXPPGMDDSA-N	SFLMUHDGSQZDOW-FAOXUISGSA-N	WVIMUEUQJFPNDK-PEBGCTIMSA-N
KJHOCLYVJRTASU-SQMFLSJESA-N	JRBJSXQPQWSCCF-UHFFFAOYSA-N	IYBLVRRCNVHZQJ-UHFFFAOYSA-N	RBEATXBLUJTDQZ-UHFFFAOYSA-N	YHHSONZFOIEMCP-UHFFFAOYSA-O
SLVFVSVYCYGPJP-UHFFFAOYSA-N	PYZRQGJRPPTADH-UHFFFAOYSA-N	AWEFUQDNSBBNCR-UHFFFAOYSA-N	PEYUIKBAABKQKQ-AFHBHXEDSA-N	XHBSBNYEHDQRCP-UHFFFAOYSA-N
LHCSWSWUUPWSCQ-UHFFFAOYSA-N	MLYYVTUWGNIJIB-BXKDBHETSA-N	HHSKNLJWHGXWPK-BFMVXSJESA-N	NZYSZZDSYIBYLC-UHFFFAOYSA-N	CWMPPVPFLSZGCY-VOTSOKGWSA-N
VMSAVZHJSSTNMD-UHFFFAOYSA-N	PORQOHRXAJJKGK-UHFFFAOYSA-N	QCLBGWSAIHOGCA-UHFFFAOYSA-N	CHXSDKWBSFDZEU-UHFFFAOYSA-N	HXXFSFRBOHSIMQ-VFUOTHLCSA-N
VLZBAUBSGZIQDU-UHFFFAOYSA-N	GGOUUEMCWBTDMT-UHFFFAOYSA-N	GHCZYXUOYFOXIP-UHFFFAOYSA-N	IDRSJGHHZXBATQ-ZFORQUDYSA-N	FAQJJMHZNSSFSM-UHFFFAOYSA-N
ZCPCQTFJJJQCGQ-UHFFFAOYSA-N	QGXBDMJGAMFCBF-HLUDHZFRSA-N	YMWRMAOPKNYHMZ-LLVTZOIGSA-N	PEFNSGRTCBGNAN-QNDFHXLGSA-N	NYHNVHGFPZAZGA-UHFFFAOYSA-N
RTUJIYBESVJPOD-UHFFFAOYSA-N	JWUXJYZVKZKLTJ-UHFFFAOYSA-N	YJGVMLPVUAXIQN-XVVDYKMHSA-N	FNTJVYCFNVUBOL-ZUGPOPFOSA-N	LRQKBLKVPFOOQJ-YFKPBYRVSA-N
NYFMYHQFRBQXEY-UHFFFAOYSA-N	BRUQQQPBMZOVGD-XFKAJCMBSA-N	AOPMSFXOYJXDNJ-IRFSQMTFSA-N	RTATXGUCZHCSNG-QHWHWDPRSA-N	CSCPPACGZOOCGX-UHFFFAOYSA-N
FMPIFABORGZGFA-UHFFFAOYSA-N	JVMSQRAXNZPDHF-UHFFFAOYSA-N	GIKJADRKBZHVCY-DUXPYHPUSA-N	XRVFNNUXNVWYTI-UHFFFAOYSA-N	KKSDGJDHHZEWEP-SNAWJCMRSA-N
HDGBHYXZLPCUJI-UHFFFAOYSA-N	KYYIDSXMWOZKMP-UHFFFAOYSA-N	MXXWOMGUGJBKIW-YPCIICBESA-N	ZZAJQOPSWWVMBI-UHFFFAOYSA-N	BZQFBWGGLXLEPQ-UHFFFAOYSA-N
OMXAYACYQBTOQS-UHFFFAOYSA-N	MQTOSJVFKKJCRP-UHFFFAOYSA-N	RHBGITBPARBDPH-UHFFFAOYSA-N	VADSVXSGIFBZLI-IBEHDNSVSA-N	XQQIMTUYVDUWKJ-DJLDLDEBSA-N
BLLVLMYXVKOFGW-UHFFFAOYSA-N	WOXWIWNBIJDJHI-JTQLQIEISA-N	MIWPBXQTBYPJEF-XBXARRHUSA-N	CGKWSLSAYABZTL-UHFFFAOYSA-N	RJKFOVLPORLFTN-LEKSSAKUSA-N
NMHMUVNIGSQOII-UHFFFAOYSA-N	MLBHFBKZUPLWBD-UHFFFAOYSA-N	QHWOFMXDKFORMO-XVNBXDOJSA-N	RCZMWVKBVFOCEE-UHFFFAOYSA-N	TVZGACDUOSZQKY-UHFFFAOYSA-N
DWMBEPKCENULIA-OCCSQVGLSA-N	CMWTZPSULFXXJA-UHFFFAOYSA-N	ORJDDOBAOGKRJV-CQSZACIVSA-N	GNMUGVNEWCZUAA-WOWYBKFKSA-N	ZRALSGWEFCBTJO-UHFFFAOYSA-N
PJHHQGQQTSEDMC-HOCLYGCPSA-N	WLTCCDHHWYAMCG-UHFFFAOYSA-N	DTFXGVGIKNSCQQ-UHFFFAOYSA-N	DDMAUIOCNQXFHL-AWEZNQCLSA-N	LZCXCXDOGAEFQX-UHFFFAOYSA-N
WCAGMWBIBKPNGA-UHFFFAOYSA-N	IEDVJHCEMCRBQM-UHFFFAOYSA-N	PIMZUZSSNYHVCU-YKWPQBAZSA-N	NJMQSVWMCODQIP-FQXXIRCGSA-N	WXUAQHNMJWJLTG-VKHMYHEASA-N
HWPDFDJPHXQHIO-UHFFFAOYSA-N	PRGQOPPDPVELEG-KBPBESRZSA-N	RYEFFICCPKWYML-QCGISDTRSA-N	UCHYSPNEUSDFQR-UHFFFAOYSA-N	MSTNYGQPCMXVAQ-PXYINDEMSA-N
OQIQSTLJSLGHID-UHFFFAOYSA-N	GKTWGGQPFAXNFI-HNNXBMFYSA-N	AKNILCMFRRDTEY-NUGKWEEESA-N	KFJNVVJUICKJEQ-LQDZTQBFSA-N	RYYVLZVUVIJVGH-UHFFFAOYSA-N
GRBXNADBNJGZRK-UHFFFAOYSA-N	VOXZDWNPVJITMN-SFFUCWETSA-N	YJGVMLPVUAXIQN-HAEOHBJNSA-N	OXGUCUVFOIWWQJ-HQBVPOQASA-N	BCGWQEUPMDMJNV-UHFFFAOYSA-N
VXSZBEKMOUAWID-IQEALIBRSA-N	VHRSUDSXCMQTMA-PJHHCJLFSA-N	GOZCEKPKECLKNO-RKQHYHRCSA-N	OVSQVDMCBVZWGM-QSOFNFLRSA-N	AQHHHDLHHXJYJD-UHFFFAOYSA-N
RUYOLBUZCDHXSS-MPVGJAMNSA-N	YMTINGFKWWXKFG-UHFFFAOYSA-N	JTHHOHSDOJJNFN-GJQHCXDKSA-N	KZNIFHPLKGYRTM-UHFFFAOYSA-N	SGTNSNPWRIOYBX-UHFFFAOYSA-N
QHVAQCHLFYOGDB-WMCSLGIDSA-N	IPVCSECPEVHQOV-UHFFFAOYSA-N	PTBQWWHUOMDVFS-UHFFFAOYSA-N	WUADCCWRTIWANL-UHFFFAOYSA-N	HEBKCHPVOIAQTA-IMJSIDKUSA-N
QQZJCNSHAVQKIC-DDKJXSSXSA-N	MIWRSUQXSCLDNV-UHFFFAOYSA-N	IOUVKUPGCMBWBT-QNDFHXLGSA-N	CHBBSMUTOCUVDW-UHFFFAOYSA-N	SHGAZHPCJJPHSC-YCNIQYBTSA-N
KOTACARTLSNDDK-UHDSGEJPSA-N	GDCVFNAQLOMGMS-UHFFFAOYSA-N	VGEREEWJJVICBM-UHFFFAOYSA-N	DFMMVLFMMAQXHZ-DOKBYWHISA-N	KQROHCSYOGBQGJ-UHFFFAOYSA-N
NPRMKCREBUKCFL-YZZIULDPSA-N	JLKIGFTWXXRPMT-UHFFFAOYSA-N	BMLZFLQMBMYVHG-UHFFFAOYSA-N	UKMSUNONTOPOIO-UHFFFAOYSA-N	YQUVCSBJEUQKSH-UHFFFAOYSA-N
KJDLCCSAVYUQIT-NGFBJTOHSA-N	NBLIPZBCGXIEFO-UHFFFAOYSA-N	DTNGBIGBPPPNNB-UHFFFAOYSA-N	NLZUEZXRPGMBCV-UHFFFAOYSA-N	OTSBKHHWSQYEHK-UHFFFAOYSA-N
UKFUHWPKKCYCQR-UHFFFAOYSA-N	CBGUOGMQLZIXBE-XGQKBEPLSA-N	UZIIHSGPIUZAET-UHFFFAOYSA-N	AIONOLUJZLIMTK-CQSZACIVSA-N	IWDCLRJOBJJRNH-UHFFFAOYSA-N
OAIXARWNIYCAGK-UHFFFAOYSA-N	GNFTWPCIRXSCQF-UJXAPRPESA-N	ZRZQXSGEIJXJEO-RBBKRZOGSA-N	JOZKFWLRHCDGJA-LLVKDONJSA-N	RZVAJINKPMORJF-UHFFFAOYSA-N
CGUNOWXWUXNOPE-SWBALTNESA-N	PZXOQEXFMJCDPG-UHFFFAOYSA-N	DUXQKCCELUKXOE-CBBZIXHGSA-N	JPMYFOBNRRGFNO-UHFFFAOYSA-N	QUNWUDVFRNGTCO-UHFFFAOYSA-N
QGGFZZLFKABGNL-IWMXXZSESA-N	RTCOGUMHFFWOJV-UHFFFAOYSA-N	ZFHSKBJBODQVBX-AXTRIDKLSA-N	GUAFOGOEJLSQBT-UHFFFAOYSA-N	CPAGZVLINCPJEH-UHFFFAOYSA-N
NHAFYGMKGLAVPH-OBTRSYAJSA-N	RLBIQVVOMOPOHC-UHFFFAOYSA-N	KTEXNACQROZXEV-SLXBATTESA-N	TVTCXPXLRKTHAU-UHFFFAOYSA-N	WROUWQQRXUBECT-UHFFFAOYSA-N
FDHFJXKRMIVNCQ-OSIZZBRKSA-N	SIGSPDASOTUPFS-XUDSTZEESA-N	KTEXNACQROZXEV-QLIGOWBFSA-N	MDZKJHQSJHYOHJ-LLICELPBSA-N	JRHWHSJDIILJAT-UHFFFAOYSA-N
JVXZRQGOGOXCEC-UHFFFAOYSA-N	SDMCZCALYDCRBH-UHFFFAOYSA-N	DJWYOLJPSHDSAL-UHFFFAOYSA-N	HVYWMOMLDIMFJA-RQOOZVDESA-N	XNIHZNNZJHYHLC-UHFFFAOYSA-N
XHEFDIBZLJXQHF-UHFFFAOYSA-N	RZEKVGVHFLEQIL-UHFFFAOYSA-N	XOMRRQXKHMYMOC-NRFANRHFSA-N	FSLPMRQHCOLESF-SFMCKYFRSA-N	KDVFRMMRZOCFLS-UHFFFAOYSA-N
UKQUNUSSEKGBDS-UZNMPDEFSA-N	PRGQOPPDPVELEG-UHFFFAOYSA-N	IPCSVZSSVZVIGE-UHFFFAOYSA-N	GOSWTRUMMSCNCW-HNNGNKQASA-N	RGHMISIYKIHAJW-UHFFFAOYSA-N
[truncated: 29,770 more rows]

## Sheet: Table S6
figure_ionmode
[truncated: 5 more rows]

[truncated: 2 more sheets: Table S7, Table S8]
