# Supplementary material for: STRIKER: a spectral metadata repairing tool for expanding the comprehensiveness of spectral libraries
Source: J Cheminform. 2026 Jan 27;18:26. doi: 10.1186/s13321-026-01150-4 (PMC12918191; doi:10.1186/s13321-026-01150-4)
Supplement: Supplementary file 3 — Supplementary Material 3. [file 13321_2026_1150_MOESM3_ESM.xlsx]

## Sheet: Table S9
distance-method-comparison-results (level 2)
Dmethod	G vs. (MB & Mo & MS)	MB vs. (G & Mo & MS)	Mo vs. (G & MB & MS)	MS vs. (G & MB & Mo)	H vs. (G & MB & Mo & MS)	Average	Package
Msentropy	97.5139	99.3186	99.4765	95.6007	99.4552	98.273	MSEntropy
CosineGreedy	97.5125	99.2473	99.4454	95.8045	99.293	98.2605	Matchms
OSA	97.2357	99.3338	99.3549	95.1262	99.4858	98.1073	STRIKER

## Sheet: Table S10
distance-method-comparison-results (level 1)
Dmethod	G vs. (MB & Mo & MS)	MB vs. (G & Mo & MS)	Mo vs. (G & MB & MS)	MS vs. (G & MB & Mo)	H vs. (G & MB & Mo & MS)	Average	Package
OSA	97.0565	99.3446	99.3549	95.0212	99.4705	98.0495	STRIKER
Msentropy	96.9228	99.3338	99.3775	94.9702	99.3083	97.9825	MSEntropy
CosineGreedy	96.8933	99.3295	99.3464	95.0382	99.2777	97.977	Matchms
Cityblock	96.3036	98.8103	98.8144	90.6983	97.6126	96.4478	SciPy
Braycurtis	96.1645	98.7692	98.7324	90.7588	97.6126	96.4075	SciPy
Canberra	96.1137	98.7671	98.7041	90.5104	97.4045	96.2999	SciPy
Euclidean	96.2661	98.7671	98.7635	90.1198	97.4229	96.2679	SciPy
Sqeuclidean	96.2661	98.7671	98.7635	90.1198	97.4229	96.2679	SciPy
Minkowski	96.2501	98.7541	98.7522	89.9765	97.3586	96.2183	SciPy
Chebyshev	96.1979	98.4556	98.888	89.7452	97.377	96.1327	SciPy
Correlation	95.9144	98.5789	98.5881	89.7091	96.7036	95.8988	SciPy
Cosine	95.9144	98.5789	98.5881	89.7091	96.7036	95.8988	SciPy
Jensenshannon	95.1588	98.5335	98.5909	89.173	96.5964	95.6105	SciPy
